# Supplementary material for: Application of dynamic topic models to toxicogenomics data
Source: BMC Bioinformatics. 2016 Oct 6;17(Suppl 13):368. doi: 10.1186/s12859-016-1225-0 (PMC5073961; doi:10.1186/s12859-016-1225-0)
Supplement: Additional file 1: Table S1. — Information for each topic, including Mode of Action (MoA), therapeutic category, and DILI annotation. (XLSX 29 kb) [file 12859_2016_1225_MOESM1_ESM.xlsx]

## Sheet: Sheet1
Topic	Sample	Drug	Mode of Action	DILI annotation
1	AM_Rat_4day_High	amiodarone	voltage-gated potassium channel blocker$potassium inwardly-rectifying channel$voltage-gated sodium channel blocker$P-glycoprotein inhibitor$alpha1-adrenergic receptor agonist$beta1-adrenergic receptor agonist	Most DILI-concern
1	ASA_Rat_4day_High	aspirin	COX inhibitor	no DILI-concern
1	BDZ_Rat_4day_High	bendazac
1	BBr_Rat_4day_High	benzbromarone	CYP2C9 inhibitor	Most DILI-concern
1	BZD_Rat_4day_High	benziodarone	unknown	Most DILI-concern
1	CMP_Rat_4day_High	chloramphenicol	protein synthesis inhibitor	no DILI-concern
1	CFB_Rat_4day_High	clofibrate	peroxisome proliferator-activated receptor (PPAR) alpha agonist	Less DILI-concern
1	GFZ_Rat_4day_High	gemfibrozil	peroxisome proliferator-activated receptor (PPAR) alpha agonist	Less DILI-concern
1	AM_Rat_8day_High	amiodarone	voltage-gated potassium channel blocker$potassium inwardly-rectifying channel$voltage-gated sodium channel blocker$P-glycoprotein inhibitor$alpha1-adrenergic receptor agonist$beta1-adrenergic receptor agonist	Most DILI-concern
1	ASA_Rat_8day_High	aspirin	COX inhibitor	no DILI-concern
1	BDZ_Rat_8day_High	bendazac
1	BBr_Rat_8day_High	benzbromarone	CYP2C9 inhibitor	Most DILI-concern
1	BZD_Rat_8day_High	benziodarone	unknown	Most DILI-concern
1	CMP_Rat_8day_High	chloramphenicol	protein synthesis inhibitor	no DILI-concern
1	CFB_Rat_8day_High	clofibrate	peroxisome proliferator-activated receptor (PPAR) alpha agonist	Less DILI-concern
1	GFZ_Rat_8day_High	gemfibrozil	peroxisome proliferator-activated receptor (PPAR) alpha agonist	Less DILI-concern
1	SST_Rat_8day_High	simvastatin	hydroxymethylglutaryl coenzyme A (HMG-CoA) reductase inhibitor	Less DILI-concern
1	ASA_Rat_15day_High	aspirin	COX inhibitor	no DILI-concern
1	BDZ_Rat_15day_High	bendazac
1	BBr_Rat_15day_High	benzbromarone	CYP2C9 inhibitor	Most DILI-concern
1	BZD_Rat_15day_High	benziodarone	unknown	Most DILI-concern
1	CMP_Rat_15day_High	chloramphenicol	protein synthesis inhibitor	no DILI-concern
1	CFB_Rat_15day_High	clofibrate	peroxisome proliferator-activated receptor (PPAR) alpha agonist	Less DILI-concern
1	GFZ_Rat_15day_High	gemfibrozil	peroxisome proliferator-activated receptor (PPAR) alpha agonist	Less DILI-concern
1	SST_Rat_15day_High	simvastatin	hydroxymethylglutaryl coenzyme A (HMG-CoA) reductase inhibitor	Less DILI-concern
1	TBF_Rat_15day_High	terbinafine	squalene epoxidase inhibitor	Most DILI-concern
1	ASA_Rat_29day_High	aspirin	COX inhibitor	no DILI-concern
1	BDZ_Rat_29day_High	bendazac
1	BBr_Rat_29day_High	benzbromarone	CYP2C9 inhibitor	Most DILI-concern
1	BZD_Rat_29day_High	benziodarone	unknown	Most DILI-concern
1	CMP_Rat_29day_High	chloramphenicol	protein synthesis inhibitor	no DILI-concern
1	CFB_Rat_29day_High	clofibrate	peroxisome proliferator-activated receptor (PPAR) alpha agonist	Less DILI-concern
1	GFZ_Rat_29day_High	gemfibrozil	peroxisome proliferator-activated receptor (PPAR) alpha agonist	Less DILI-concern
1	SST_Rat_29day_High	simvastatin	hydroxymethylglutaryl coenzyme A (HMG-CoA) reductase inhibitor	Less DILI-concern
2	LNX_Rat_4day_High	lornoxicam
2	MLX_Rat_4day_High	meloxicam
2	NPX_Rat_4day_High	naproxen
2	VA_Rat_4day_High	vitamin A	unknown	no DILI-concern
2	LNX_Rat_8day_High	lornoxicam
2	MLX_Rat_8day_High	meloxicam
2	VA_Rat_8day_High	vitamin A	unknown	no DILI-concern
2	IM_Rat_15day_High	indomethacin
2	VA_Rat_15day_High	vitamin A	unknown	no DILI-concern
2	VA_Rat_29day_High	vitamin A	unknown	no DILI-concern
3	CPM_Rat_4day_High	clomipramine	serotonin/noradrenalin transporter inhibitor	Most DILI-concern
3	CSA_Rat_4day_High	cyclosporine A
3	DZP_Rat_4day_High	diazepam	GABAA-receptor agonist	Less DILI-concern
3	EE_Rat_4day_High	ethinylestradiol	estrogen receptor 1/2 agonist	Unknown
3	FP_Rat_4day_High	fluphenazine	dopamine D2-receptor antagonist	Less DILI-concern
3	MTS_Rat_4day_High	methyltestosterone	Androgen receptor	Less DILI-concern
3	TMX_Rat_4day_High	tamoxifen	estrogen receptor 1/2 agonist	Most DILI-concern
3	VPA_Rat_4day_High	valproic acid	GABA transaminase inhibitor$calcium channel T type blocker$histone acetyltransferase inhibitor	Most DILI-concern
3	CSA_Rat_8day_High	cyclosporine A
3	EE_Rat_8day_High	ethinylestradiol	estrogen receptor 1/2 agonist	Unknown
3	FP_Rat_8day_High	fluphenazine	dopamine D2-receptor antagonist	Less DILI-concern
3	IPA_Rat_8day_High	iproniazid	monoamine oxidase (MAO) inhibitor	Most DILI-concern
3	MDP_Rat_8day_High	methyldopa	Alpha-2A adrenergic receptor	Most DILI-concern
3	MTS_Rat_8day_High	methyltestosterone	Androgen receptor	Less DILI-concern
3	TEO_Rat_8day_High	theophylline	adenosine A1/A2a receptor antagonist$cyclic AMP phosphodiesterase inhibitor	no DILI-concern
3	CLM_Rat_15day_High	chlormadinone	unknown	Unknown
3	EE_Rat_15day_High	ethinylestradiol	estrogen receptor 1/2 agonist	Unknown
3	FP_Rat_15day_High	fluphenazine	dopamine D2-receptor antagonist	Less DILI-concern
3	HPL_Rat_15day_High	haloperidol	dopamine D2-receptor antagonist	Less DILI-concern
3	MTS_Rat_15day_High	methyltestosterone	Androgen receptor	Less DILI-concern
3	TMX_Rat_15day_High	tamoxifen	estrogen receptor 1/2 agonist	Most DILI-concern
3	CLM_Rat_29day_High	chlormadinone	unknown	Unknown
3	EE_Rat_29day_High	ethinylestradiol	estrogen receptor 1/2 agonist	Unknown
3	MDP_Rat_29day_High	methyldopa	Alpha-2A adrenergic receptor	Most DILI-concern
3	MTS_Rat_29day_High	methyltestosterone	Androgen receptor	Less DILI-concern
3	TMX_Rat_29day_High	tamoxifen	estrogen receptor 1/2 agonist	Most DILI-concern
4	EBU_Rat_4day_High	ethambutol	arabinosyltransferase inhibitor	Most DILI-concern
4	MP_Rat_4day_High	methapyrilene	unknown	Unknown
4	EBU_Rat_8day_High	ethambutol	arabinosyltransferase inhibitor	Most DILI-concern
4	EBU_Rat_15day_High	ethambutol	arabinosyltransferase inhibitor	Most DILI-concern
4	EBU_Rat_29day_High	ethambutol	arabinosyltransferase inhibitor	Most DILI-concern
5	WY_Rat_4day_High	WY-14643	peroxisome proliferator-activated receptor (PPAR) alpha agonist	Unknown
5	FFB_Rat_4day_High	fenofibrate	peroxisome proliferator-activated receptor (PPAR) alpha agonist	Less DILI-concern
5	WY_Rat_8day_High	WY-14643	peroxisome proliferator-activated receptor (PPAR) alpha agonist	Unknown
5	FFB_Rat_8day_High	fenofibrate	peroxisome proliferator-activated receptor (PPAR) alpha agonist	Less DILI-concern
5	WY_Rat_15day_High	WY-14643	peroxisome proliferator-activated receptor (PPAR) alpha agonist	Unknown
5	FFB_Rat_15day_High	fenofibrate	peroxisome proliferator-activated receptor (PPAR) alpha agonist	Less DILI-concern
5	WY_Rat_29day_High	WY-14643	peroxisome proliferator-activated receptor (PPAR) alpha agonist	Unknown
5	FFB_Rat_29day_High	fenofibrate	peroxisome proliferator-activated receptor (PPAR) alpha agonist	Less DILI-concern
6	MP_Rat_29day_High	methapyrilene	unknown	Unknown
7	AAF_Rat_4day_High	acetamidofluorene	unknown	Unknown
7	AAF_Rat_8day_High	acetamidofluorene	unknown	Unknown
7	AAF_Rat_15day_High	acetamidofluorene	unknown	Unknown
7	CSP_Rat_15day_High	cisplatin
7	AAF_Rat_29day_High	acetamidofluorene	unknown	Unknown
8	ETH_Rat_8day_High	ethionamide
8	AZP_Rat_15day_High	azathioprine	purine synthesis inhibitor	Less DILI-concern
8	NPAA_Rat_15day_High	phenylanthranilic acid	unknown	Unknown
9	COL_Rat_4day_High	colchicine	beta-tubulin, tubulin polymerization inhibitor	Less DILI-concern
9	ANIT_Rat_4day_High	naphthyl isothiocyanate	unknown	Unknown
9	LS_Rat_8day_High	lomustine	DNA	Less DILI-concern
9	MCT_Rat_8day_High	monocrotaline
9	ANIT_Rat_8day_High	naphthyl isothiocyanate	unknown	Unknown
9	LS_Rat_15day_High	lomustine	DNA	Less DILI-concern
9	MCT_Rat_15day_High	monocrotaline
9	ANIT_Rat_15day_High	naphthyl isothiocyanate	unknown	Unknown
9	LS_Rat_29day_High	lomustine	DNA	Less DILI-concern
9	ANIT_Rat_29day_High	naphthyl isothiocyanate	unknown	Unknown
10	APAP_Rat_4day_High	acetaminophen	cyclooxygenase-3 (COX-3) inhibitor	Most DILI-concern
10	BCT_Rat_4day_High	bucetin	unknown	Unknown
10	CBZ_Rat_4day_High	carbamazepine	voltage-gated sodium channel blocker	Most DILI-concern
10	CMN_Rat_4day_High	chlormezanone	Translocator protein agonist	Most DILI-concern
10	DTL_Rat_4day_High	dantrolene	Ryanodine receptor 1	Most DILI-concern
10	DIL_Rat_4day_High	diltiazem	calcium channel L type blocker	Most DILI-concern
10	FT_Rat_4day_High	flutamide	androgen receptor antagonist	Most DILI-concern
10	GF_Rat_4day_High	griseofulvin	Tubulin beta chain inhibitor$Tubulin alpha chain inhibitor$Keratin, type I cytoskeletal 12	Less DILI-concern
10	HCB_Rat_4day_High	hexachlorobenzene	unknown	Unknown
10	HYZ_Rat_4day_High	hydroxyzine	H1-receptor antagonist	no DILI-concern
10	IMI_Rat_4day_High	imipramine	serotonin/noradrenalin transporter inhibitor	Less DILI-concern
10	MTZ_Rat_4day_High	methimazole	thyroid peroxidase inhibitor	Most DILI-concern
10	NIF_Rat_4day_High	nifedipine	calcium channel L type blocker	Less DILI-concern
10	NFZ_Rat_4day_High	nitrofurazone	Pyruvate dehydrogenase [cytochrome] inhibitor$Glutathione reductase inhibitor$Malate dehydrogenase inhibitor$[Citrate [pro-3S]-lyase] ligase inhibitor	Unknown
10	PB_Rat_4day_High	phenobarbital	GABAA-receptor agonist	Less DILI-concern
10	PHE_Rat_4day_High	phenytoin	voltage-gated sodium channel blocker	Less DILI-concern
10	PMZ_Rat_4day_High	promethazine	H1-receptor antagonist	Less DILI-concern
10	TAN_Rat_4day_High	tannic acid	unknown	Unknown
10	TCP_Rat_4day_High	ticlopidine	P2Y12 receptor antagonist	Most DILI-concern
10	TLB_Rat_4day_High	tolbutamide	ATP-sensitive potassium channel (SUR1/Kir6.2) brocker	Less DILI-concern
10	TZM_Rat_4day_High	triazolam
10	TMD_Rat_4day_High	trimethadione
10	APAP_Rat_8day_High	acetaminophen	cyclooxygenase-3 (COX-3) inhibitor	Most DILI-concern
10	BBZ_Rat_8day_High	bromobenzene	unknown	Unknown
10	CBZ_Rat_8day_High	carbamazepine	voltage-gated sodium channel blocker	Most DILI-concern
10	CMN_Rat_8day_High	chlormezanone	Translocator protein agonist	Most DILI-concern
10	DTL_Rat_8day_High	dantrolene	Ryanodine receptor 1	Most DILI-concern
10	DIL_Rat_8day_High	diltiazem	calcium channel L type blocker	Most DILI-concern
10	FT_Rat_8day_High	flutamide	androgen receptor antagonist	Most DILI-concern
10	HCB_Rat_8day_High	hexachlorobenzene	unknown	Unknown
10	HYZ_Rat_8day_High	hydroxyzine	H1-receptor antagonist	no DILI-concern
10	MTZ_Rat_8day_High	methimazole	thyroid peroxidase inhibitor	Most DILI-concern
10	NIF_Rat_8day_High	nifedipine	calcium channel L type blocker	Less DILI-concern
10	NFZ_Rat_8day_High	nitrofurazone	Pyruvate dehydrogenase [cytochrome] inhibitor$Glutathione reductase inhibitor$Malate dehydrogenase inhibitor$[Citrate [pro-3S]-lyase] ligase inhibitor	Unknown
10	OPZ_Rat_8day_High	omeprazole	H+/K+ exchanging, alpha polypeptide inhibitor$H+/K+ exchanging, beta polypeptide inhibitor	Less DILI-concern
10	PCT_Rat_8day_High	phenacetin	Prostaglandin G/H synthase 1	Unknown
10	PB_Rat_8day_High	phenobarbital	GABAA-receptor agonist	Less DILI-concern
10	PhB_Rat_8day_High	phenylbutazone	COX inhibitor	Unknown
10	PHE_Rat_8day_High	phenytoin	voltage-gated sodium channel blocker	Less DILI-concern
10	PMZ_Rat_8day_High	promethazine	H1-receptor antagonist	Less DILI-concern
10	SS_Rat_8day_High	sulfasalazine	Arachidonate 5-lipoxygenase$Prostaglandin G/H synthase 2$Prostaglandin G/H synthase 1$Peroxisome proliferator-activated receptor gamma	Most DILI-concern
10	TCP_Rat_8day_High	ticlopidine	P2Y12 receptor antagonist	Most DILI-concern
10	TMD_Rat_8day_High	trimethadione
10	APAP_Rat_15day_High	acetaminophen	cyclooxygenase-3 (COX-3) inhibitor	Most DILI-concern
10	AMT_Rat_15day_High	amitriptyline	serotonin/noradrenalin transporter inhibitor	Less DILI-concern
10	BBZ_Rat_15day_High	bromobenzene	unknown	Unknown
10	BEA_Rat_15day_High	bromoethylamine
10	CBZ_Rat_15day_High	carbamazepine	voltage-gated sodium channel blocker	Most DILI-concern
10	CMN_Rat_15day_High	chlormezanone	Translocator protein agonist	Most DILI-concern
10	CPP_Rat_15day_High	chlorpropamide	sulfonylurea receptor 1/2 agonist	Less DILI-concern
10	DTL_Rat_15day_High	dantrolene	Ryanodine receptor 1	Most DILI-concern
10	DSF_Rat_15day_High	disulfiram	aldehyde dehydrogenase inhibitor	Most DILI-concern
10	FT_Rat_15day_High	flutamide	androgen receptor antagonist	Most DILI-concern
10	HCB_Rat_15day_High	hexachlorobenzene	unknown	Unknown
10	HYZ_Rat_15day_High	hydroxyzine	H1-receptor antagonist	no DILI-concern
10	IMI_Rat_15day_High	imipramine	serotonin/noradrenalin transporter inhibitor	Less DILI-concern
10	NIF_Rat_15day_High	nifedipine	calcium channel L type blocker	Less DILI-concern
10	NIM_Rat_15day_High	nimesulide	COX inhibitor	Most DILI-concern
10	NFZ_Rat_15day_High	nitrofurazone	Pyruvate dehydrogenase [cytochrome] inhibitor$Glutathione reductase inhibitor$Malate dehydrogenase inhibitor$[Citrate [pro-3S]-lyase] ligase inhibitor	Unknown
10	OPZ_Rat_15day_High	omeprazole	H+/K+ exchanging, alpha polypeptide inhibitor$H+/K+ exchanging, beta polypeptide inhibitor	Less DILI-concern
10	PCT_Rat_15day_High	phenacetin	Prostaglandin G/H synthase 1	Unknown
10	PB_Rat_15day_High	phenobarbital	GABAA-receptor agonist	Less DILI-concern
10	PhB_Rat_15day_High	phenylbutazone	COX inhibitor	Unknown
10	PMZ_Rat_15day_High	promethazine	H1-receptor antagonist	Less DILI-concern
10	SS_Rat_15day_High	sulfasalazine	Arachidonate 5-lipoxygenase$Prostaglandin G/H synthase 2$Prostaglandin G/H synthase 1$Peroxisome proliferator-activated receptor gamma	Most DILI-concern
10	TCP_Rat_15day_High	ticlopidine	P2Y12 receptor antagonist	Most DILI-concern
10	APAP_Rat_29day_High	acetaminophen	cyclooxygenase-3 (COX-3) inhibitor	Most DILI-concern
10	AMT_Rat_29day_High	amitriptyline	serotonin/noradrenalin transporter inhibitor	Less DILI-concern
10	BBZ_Rat_29day_High	bromobenzene	unknown	Unknown
10	BEA_Rat_29day_High	bromoethylamine
10	BCT_Rat_29day_High	bucetin	unknown	Unknown
10	CBZ_Rat_29day_High	carbamazepine	voltage-gated sodium channel blocker	Most DILI-concern
10	CMN_Rat_29day_High	chlormezanone	Translocator protein agonist	Most DILI-concern
10	CPP_Rat_29day_High	chlorpropamide	sulfonylurea receptor 1/2 agonist	Less DILI-concern
10	DTL_Rat_29day_High	dantrolene	Ryanodine receptor 1	Most DILI-concern
10	DIL_Rat_29day_High	diltiazem	calcium channel L type blocker	Most DILI-concern
10	DSF_Rat_29day_High	disulfiram	aldehyde dehydrogenase inhibitor	Most DILI-concern
10	FT_Rat_29day_High	flutamide	androgen receptor antagonist	Most DILI-concern
10	HCB_Rat_29day_High	hexachlorobenzene	unknown	Unknown
10	HYZ_Rat_29day_High	hydroxyzine	H1-receptor antagonist	no DILI-concern
10	IMI_Rat_29day_High	imipramine	serotonin/noradrenalin transporter inhibitor	Less DILI-concern
10	NIM_Rat_29day_High	nimesulide	COX inhibitor	Most DILI-concern
10	OPZ_Rat_29day_High	omeprazole	H+/K+ exchanging, alpha polypeptide inhibitor$H+/K+ exchanging, beta polypeptide inhibitor	Less DILI-concern
10	PCT_Rat_29day_High	phenacetin	Prostaglandin G/H synthase 1	Unknown
10	PB_Rat_29day_High	phenobarbital	GABAA-receptor agonist	Less DILI-concern
10	PMZ_Rat_29day_High	promethazine	H1-receptor antagonist	Less DILI-concern
10	RIF_Rat_29day_High	rifampicin	protein synthesis inhibitor	Most DILI-concern
10	SS_Rat_29day_High	sulfasalazine	Arachidonate 5-lipoxygenase$Prostaglandin G/H synthase 2$Prostaglandin G/H synthase 1$Peroxisome proliferator-activated receptor gamma	Most DILI-concern
10	TBF_Rat_29day_High	terbinafine	squalene epoxidase inhibitor	Most DILI-concern
10	TCP_Rat_29day_High	ticlopidine	P2Y12 receptor antagonist	Most DILI-concern
10	TMD_Rat_29day_High	trimethadione
11	BBZ_Rat_4day_High	bromobenzene	unknown	Unknown
11	CCL4_Rat_4day_High	carbon tetrachloride
11	CMA_Rat_4day_High	coumarin	unknown	Unknown
11	DOX_Rat_4day_High	doxorubicin
11	TRI_Rat_4day_High	triamterene
11	CCL4_Rat_8day_High	carbon tetrachloride
11	CMA_Rat_8day_High	coumarin	unknown	Unknown
11	CCL4_Rat_15day_High	carbon tetrachloride
11	CMA_Rat_15day_High	coumarin	unknown	Unknown
11	ETH_Rat_15day_High	ethionamide
11	CCL4_Rat_29day_High	carbon tetrachloride
11	COL_Rat_29day_High	colchicine	beta-tubulin, tubulin polymerization inhibitor	Less DILI-concern
11	CMA_Rat_29day_High	coumarin	unknown	Unknown
12	TAA_Rat_4day_High	thioacetamide	unknown	Unknown
12	TAA_Rat_8day_High	thioacetamide	unknown	Unknown
12	TAA_Rat_15day_High	thioacetamide	unknown	Unknown
12	TAA_Rat_29day_High	thioacetamide	unknown	Unknown
13	AJM_Rat_4day_High	ajmaline	voltage-gated sodium channel blocker	Unknown
13	MCT_Rat_4day_High	monocrotaline
13	DEN_Rat_4day_High	nitrosodiethylamine
13	AJM_Rat_8day_High	ajmaline	voltage-gated sodium channel blocker	Unknown
13	DEN_Rat_8day_High	nitrosodiethylamine
13	AJM_Rat_15day_High	ajmaline	voltage-gated sodium channel blocker	Unknown
13	CSA_Rat_15day_High	cyclosporine A
13	AJM_Rat_29day_High	ajmaline	voltage-gated sodium channel blocker	Unknown
13	AZP_Rat_29day_High	azathioprine	purine synthesis inhibitor	Less DILI-concern
14	CPP_Rat_4day_High	chlorpropamide	sulfonylurea receptor 1/2 agonist	Less DILI-concern
14	DSF_Rat_4day_High	disulfiram	aldehyde dehydrogenase inhibitor	Most DILI-concern
14	FUR_Rat_4day_High	furosemide	Na-K-Cl cotransporter 1/2 inhibitor$GABAA-receptor alpha antagonist	Less DILI-concern
14	OPZ_Rat_4day_High	omeprazole	H+/K+ exchanging, alpha polypeptide inhibitor$H+/K+ exchanging, beta polypeptide inhibitor	Less DILI-concern
14	PEN_Rat_4day_High	penicillamine	Copper chelator	Less DILI-concern
14	PCT_Rat_4day_High	phenacetin	Prostaglandin G/H synthase 1	Unknown
14	SST_Rat_4day_High	simvastatin	hydroxymethylglutaryl coenzyme A (HMG-CoA) reductase inhibitor	Less DILI-concern
14	SS_Rat_4day_High	sulfasalazine	Arachidonate 5-lipoxygenase$Prostaglandin G/H synthase 2$Prostaglandin G/H synthase 1$Peroxisome proliferator-activated receptor gamma	Most DILI-concern
14	TBF_Rat_4day_High	terbinafine	squalene epoxidase inhibitor	Most DILI-concern
14	AMT_Rat_8day_High	amitriptyline	serotonin/noradrenalin transporter inhibitor	Less DILI-concern
14	IMI_Rat_8day_High	imipramine	serotonin/noradrenalin transporter inhibitor	Less DILI-concern
14	TBF_Rat_8day_High	terbinafine	squalene epoxidase inhibitor	Most DILI-concern
14	AM_Rat_15day_High	amiodarone	voltage-gated potassium channel blocker$potassium inwardly-rectifying channel$voltage-gated sodium channel blocker$P-glycoprotein inhibitor$alpha1-adrenergic receptor agonist$beta1-adrenergic receptor agonist	Most DILI-concern
14	AM_Rat_29day_High	amiodarone	voltage-gated potassium channel blocker$potassium inwardly-rectifying channel$voltage-gated sodium channel blocker$P-glycoprotein inhibitor$alpha1-adrenergic receptor agonist$beta1-adrenergic receptor agonist	Most DILI-concern
14	CSA_Rat_29day_High	cyclosporine A
14	NFZ_Rat_29day_High	nitrofurazone	Pyruvate dehydrogenase [cytochrome] inhibitor$Glutathione reductase inhibitor$Malate dehydrogenase inhibitor$[Citrate [pro-3S]-lyase] ligase inhibitor	Unknown
15	ET_Rat_4day_High	ethionine	antimetabolite and methionine antagonist	Unknown
15	ET_Rat_8day_High	ethionine	antimetabolite and methionine antagonist	Unknown
15	ET_Rat_15day_High	ethionine	antimetabolite and methionine antagonist	Unknown
15	ET_Rat_29day_High	ethionine	antimetabolite and methionine antagonist	Unknown
16	MP_Rat_8day_High	methapyrilene	unknown	Unknown
16	MP_Rat_15day_High	methapyrilene	unknown	Unknown
17	IBU_Rat_4day_High	ibuprofen	COX inhibitor	Less DILI-concern
17	IM_Rat_4day_High	indomethacin	COX inhibitor
17	MEF_Rat_4day_High	mefenamic acid	COX inhibitor	Less DILI-concern
17	NPAA_Rat_4day_High	phenylanthranilic acid	unknown	Unknown
17	PhB_Rat_4day_High	phenylbutazone	COX inhibitor	Unknown
17	TEO_Rat_4day_High	theophylline	adenosine A1/A2a receptor antagonist$cyclic AMP phosphodiesterase inhibitor	no DILI-concern
17	AA_Rat_8day_High	allyl alcohol	unknown	Unknown
17	IBU_Rat_8day_High	ibuprofen	COX inhibitor	Less DILI-concern
17	IM_Rat_8day_High	indomethacin	COX inhibitor
17	MEF_Rat_8day_High	mefenamic acid	COX inhibitor	Less DILI-concern
17	NPX_Rat_8day_High	naproxen	COX inhibitor
17	NIM_Rat_8day_High	nimesulide	COX inhibitor	Most DILI-concern
17	SUL_Rat_8day_High	sulindac	COX inhibitor	Most DILI-concern
17	APL_Rat_15day_High	allopurinol	orotidine-5'-phosphate decarboxylase inhibitor$xanthine oxidase inhibitor	Less DILI-concern
17	AA_Rat_15day_High	allyl alcohol	unknown	Unknown
17	DFNa_Rat_15day_High	diclofenac	COX inhibitor	Most DILI-concern
17	IBU_Rat_15day_High	ibuprofen	COX inhibitor	Less DILI-concern
17	LNX_Rat_15day_High	lornoxicam	COX inhibitor
17	MEF_Rat_15day_High	mefenamic acid	COX inhibitor	Less DILI-concern
17	MLX_Rat_15day_High	meloxicam	COX inhibitor
17	NPX_Rat_15day_High	naproxen	COX inhibitor
17	SUL_Rat_15day_High	sulindac	COX inhibitor	Most DILI-concern
17	TAC_Rat_15day_High	tacrine
17	CPA_Rat_29day_High	cyclophosphamide	DNA	Less DILI-concern
17	DFNa_Rat_29day_High	diclofenac	COX inhibitor	Most DILI-concern
17	DOX_Rat_29day_High	doxorubicin
17	IBU_Rat_29day_High	ibuprofen	COX inhibitor	Less DILI-concern
17	MEF_Rat_29day_High	mefenamic acid	COX inhibitor	Less DILI-concern
17	PEN_Rat_29day_High	penicillamine	Copper chelator	Less DILI-concern
17	NPAA_Rat_29day_High	phenylanthranilic acid	unknown	Unknown
17	SUL_Rat_29day_High	sulindac	COX inhibitor	Most DILI-concern
18	ETH_Rat_4day_High	ethionamide
18	PAN_Rat_4day_High	puromycin aminonucleoside
18	DOX_Rat_8day_High	doxorubicin
18	PTU_Rat_8day_High	propylthiouracil	thyroid peroxidase inhibitor	Most DILI-concern
18	PAN_Rat_8day_High	puromycin aminonucleoside
18	DOX_Rat_15day_High	doxorubicin
18	MTZ_Rat_15day_High	methimazole	thyroid peroxidase inhibitor	Most DILI-concern
18	PTU_Rat_15day_High	propylthiouracil	thyroid peroxidase inhibitor	Most DILI-concern
18	TMD_Rat_15day_High	trimethadione
18	CSP_Rat_29day_High	cisplatin
18	MTZ_Rat_29day_High	methimazole	thyroid peroxidase inhibitor	Most DILI-concern
18	PTU_Rat_29day_High	propylthiouracil	thyroid peroxidase inhibitor	Most DILI-concern
19	ACA_Rat_4day_High	acarbose	alpha-glucosidase inhibitor	Most DILI-concern
19	ACZ_Rat_4day_High	acetazolamide	carbonic anhydrase inhibitor	Most DILI-concern
19	ADP_Rat_4day_High	adapin
19	APL_Rat_4day_High	allopurinol	orotidine-5'-phosphate decarboxylase inhibitor$xanthine oxidase inhibitor	Less DILI-concern
19	AA_Rat_4day_High	allyl alcohol	unknown	Unknown
19	AMT_Rat_4day_High	amitriptyline	serotonin/noradrenalin transporter inhibitor	Less DILI-concern
19	AZP_Rat_4day_High	azathioprine	purine synthesis inhibitor	Less DILI-concern
19	BEA_Rat_4day_High	bromoethylamine
19	CAF_Rat_4day_High	caffeine	phosphodiesterase inhibitor$adenosine A1/A2a/A2b receptor antagonist	no DILI-concern
19	CAP_Rat_4day_High	captopril	angiotensin-converting enzyme (ACE) inhibitor	Less DILI-concern
19	CBP_Rat_4day_High	carboplatin
19	CLT_Rat_4day_High	cephalothin
19	CLM_Rat_4day_High	chlormadinone	unknown	Unknown
19	CHL_Rat_4day_High	chlorpheniramine	H1-receptor antagonist	no DILI-concern
19	CPZ_Rat_4day_High	chlorpromazine
19	CIM_Rat_4day_High	cimetidine	H2-receptor antagonist	Less DILI-concern
19	CPX_Rat_4day_High	ciprofloxacin	DNA gyrase inhibitor	Most DILI-concern
19	CSP_Rat_4day_High	cisplatin
19	CPA_Rat_4day_High	cyclophosphamide	DNA	Less DILI-concern
19	DNZ_Rat_4day_High	danazol	androgen receptor agonist$progesterone receptor agonist	Most DILI-concern
19	DFNa_Rat_4day_High	diclofenac	COX inhibitor	Most DILI-concern
19	DIS_Rat_4day_High	disopyramide	voltage-gated sodium channel blocker	Less DILI-concern
19	ENA_Rat_4day_High	enalapril	angiotensin-converting enzyme (ACE) inhibitor	Less DILI-concern
19	EME_Rat_4day_High	erythromycin ethylsuccinate	protein synthesis inhibitor	Most DILI-concern
19	ETN_Rat_4day_High	ethanol	Gamma-aminobutyric-acid receptor subunit alpha-1$Glutamate [NMDA] receptor subunit 3A$Glycine receptor subunit alpha-1$Glycine receptor subunit alpha-2$Alcohol dehydrogenase 1A/B/C	Unknown
19	ETP_Rat_4day_High	etoposide	topoisomerase II inhibitor	Less DILI-concern
19	FAM_Rat_4day_High	famotidine	H2-receptor antagonist	Less DILI-concern
19	GMC_Rat_4day_High	gentamicin
19	GBC_Rat_4day_High	glibenclamide	ATP-sensitive potassium channel brocker	Less DILI-concern
19	HPL_Rat_4day_High	haloperidol	dopamine D2-receptor antagonist	Less DILI-concern
19	IPA_Rat_4day_High	iproniazid	monoamine oxidase (MAO) inhibitor	Most DILI-concern
19	INAH_Rat_4day_High	isoniazid	monoamine oxidase (MAO) inhibitor	Most DILI-concern
19	KC_Rat_4day_High	ketoconazole	sterol 14alpha-demethylase ihibitor$CYP17 inhibitor	Most DILI-concern
19	LBT_Rat_4day_High	labetalol	alpha1-adrenergic receptor antagonist	Most DILI-concern
19	LS_Rat_4day_High	lomustine	DNA	Less DILI-concern
19	MFM_Rat_4day_High	metformin	AMPK activator	no DILI-concern
19	MDP_Rat_4day_High	methyldopa	Alpha-2A adrenergic receptor	Most DILI-concern
19	MEX_Rat_4day_High	mexiletine	voltage-gated sodium channel blocker	Less DILI-concern
19	MXS_Rat_4day_High	moxisylyte	alpha1-adrenergic receptor antagonist	Most DILI-concern
19	NIC_Rat_4day_High	nicotinic acid	Nicotinic acid receptor 1/2 agonist$Nicotinate-nucleotide pyrophosphorylase [carboxylating] binder$Nicotinamide N-methyltransferase binder	Most DILI-concern
19	NIM_Rat_4day_High	nimesulide	COX inhibitor	Most DILI-concern
19	NFT_Rat_4day_High	nitrofurantoin	unknown	Most DILI-concern
19	PAP_Rat_4day_High	papaverine	cAMP-specific 3',5'-cyclic phosphodiesterase 4B	Most DILI-concern
19	PML_Rat_4day_High	pemoline	unknown	Most DILI-concern
19	PH_Rat_4day_High	perhexiline	calcium channel blocker	Most DILI-concern
19	PTU_Rat_4day_High	propylthiouracil	thyroid peroxidase inhibitor	Most DILI-concern
19	QND_Rat_4day_High	quinidine	Sodium channel protein type 5 subunit alpha inhibitor	Less DILI-concern
19	RAN_Rat_4day_High	ranitidine	H2-receptor antagonist	Less DILI-concern
19	RIF_Rat_4day_High	rifampicin	protein synthesis inhibitor	Most DILI-concern
19	SUL_Rat_4day_High	sulindac	COX inhibitor	Most DILI-concern
19	SLP_Rat_4day_High	sulpiride	dopamine D2-receptor antagonist	Unknown
19	TAC_Rat_4day_High	tacrine
19	TC_Rat_4day_High	tetracycline	protein synthesis inhibitor	Less DILI-concern
19	TRZ_Rat_4day_High	thioridazine	dopamine D2-receptor antagonist	Less DILI-concern
19	TIO_Rat_4day_High	tiopronin	unknown	Unknown
19	ACA_Rat_8day_High	acarbose	alpha-glucosidase inhibitor	Most DILI-concern
19	ACZ_Rat_8day_High	acetazolamide	carbonic anhydrase inhibitor	Most DILI-concern
19	ADP_Rat_8day_High	adapin
19	APL_Rat_8day_High	allopurinol	orotidine-5'-phosphate decarboxylase inhibitor$xanthine oxidase inhibitor	Less DILI-concern
19	AZP_Rat_8day_High	azathioprine	purine synthesis inhibitor	Less DILI-concern
19	BEA_Rat_8day_High	bromoethylamine
19	BCT_Rat_8day_High	bucetin	unknown	Unknown
19	CAF_Rat_8day_High	caffeine	phosphodiesterase inhibitor$adenosine A1/A2a/A2b receptor antagonist	no DILI-concern
19	CAP_Rat_8day_High	captopril	angiotensin-converting enzyme (ACE) inhibitor	Less DILI-concern
19	CBP_Rat_8day_High	carboplatin
19	CLT_Rat_8day_High	cephalothin
19	CLM_Rat_8day_High	chlormadinone	unknown	Unknown
19	CHL_Rat_8day_High	chlorpheniramine	H1-receptor antagonist	no DILI-concern
19	CPZ_Rat_8day_High	chlorpromazine
19	CPP_Rat_8day_High	chlorpropamide	sulfonylurea receptor 1/2 agonist	Less DILI-concern
19	CIM_Rat_8day_High	cimetidine	H2-receptor antagonist	Less DILI-concern
19	CPX_Rat_8day_High	ciprofloxacin	DNA gyrase inhibitor	Most DILI-concern
19	CSP_Rat_8day_High	cisplatin
19	CPM_Rat_8day_High	clomipramine	serotonin/noradrenalin transporter inhibitor	Most DILI-concern
19	COL_Rat_8day_High	colchicine	beta-tubulin, tubulin polymerization inhibitor	Less DILI-concern
19	CPA_Rat_8day_High	cyclophosphamide	DNA	Less DILI-concern
19	DNZ_Rat_8day_High	danazol	androgen receptor agonist$progesterone receptor agonist	Most DILI-concern
19	DZP_Rat_8day_High	diazepam	GABAA-receptor agonist	Less DILI-concern
19	DFNa_Rat_8day_High	diclofenac	COX inhibitor	Most DILI-concern
19	DIS_Rat_8day_High	disopyramide	voltage-gated sodium channel blocker	Less DILI-concern
19	DSF_Rat_8day_High	disulfiram	aldehyde dehydrogenase inhibitor	Most DILI-concern
19	ENA_Rat_8day_High	enalapril	angiotensin-converting enzyme (ACE) inhibitor	Less DILI-concern
19	EME_Rat_8day_High	erythromycin ethylsuccinate	protein synthesis inhibitor	Most DILI-concern
19	ETN_Rat_8day_High	ethanol	Gamma-aminobutyric-acid receptor subunit alpha-1$Glutamate [NMDA] receptor subunit 3A$Glycine receptor subunit alpha-1$Glycine receptor subunit alpha-2$Alcohol dehydrogenase 1A/B/C	Unknown
19	ETP_Rat_8day_High	etoposide	topoisomerase II inhibitor	Less DILI-concern
19	FAM_Rat_8day_High	famotidine	H2-receptor antagonist	Less DILI-concern
19	FUR_Rat_8day_High	furosemide	Na-K-Cl cotransporter 1/2 inhibitor$GABAA-receptor alpha antagonist	Less DILI-concern
19	GMC_Rat_8day_High	gentamicin
19	GBC_Rat_8day_High	glibenclamide	ATP-sensitive potassium channel brocker	Less DILI-concern
19	GF_Rat_8day_High	griseofulvin	Tubulin beta chain inhibitor$Tubulin alpha chain inhibitor$Keratin, type I cytoskeletal 12	Less DILI-concern
19	HPL_Rat_8day_High	haloperidol	dopamine D2-receptor antagonist	Less DILI-concern
19	INAH_Rat_8day_High	isoniazid	monoamine oxidase (MAO) inhibitor	Most DILI-concern
19	KC_Rat_8day_High	ketoconazole	sterol 14alpha-demethylase ihibitor$CYP17 inhibitor	Most DILI-concern
19	LBT_Rat_8day_High	labetalol	alpha1-adrenergic receptor antagonist	Most DILI-concern
19	MFM_Rat_8day_High	metformin	AMPK activator	no DILI-concern
19	MEX_Rat_8day_High	mexiletine	voltage-gated sodium channel blocker	Less DILI-concern
19	MXS_Rat_8day_High	moxisylyte	alpha1-adrenergic receptor antagonist	Most DILI-concern
19	NIC_Rat_8day_High	nicotinic acid	Nicotinic acid receptor 1/2 agonist$Nicotinate-nucleotide pyrophosphorylase [carboxylating] binder$Nicotinamide N-methyltransferase binder	Most DILI-concern
19	NFT_Rat_8day_High	nitrofurantoin	unknown	Most DILI-concern
19	PAP_Rat_8day_High	papaverine	cAMP-specific 3',5'-cyclic phosphodiesterase 4B	Most DILI-concern
19	PML_Rat_8day_High	pemoline	unknown	Most DILI-concern
19	PEN_Rat_8day_High	penicillamine	Copper chelator	Less DILI-concern
19	PH_Rat_8day_High	perhexiline	calcium channel blocker	Most DILI-concern
19	NPAA_Rat_8day_High	phenylanthranilic acid	unknown	Unknown
19	QND_Rat_8day_High	quinidine	Sodium channel protein type 5 subunit alpha inhibitor	Less DILI-concern
19	RAN_Rat_8day_High	ranitidine	H2-receptor antagonist	Less DILI-concern
19	RIF_Rat_8day_High	rifampicin	protein synthesis inhibitor	Most DILI-concern
19	SLP_Rat_8day_High	sulpiride	dopamine D2-receptor antagonist	Unknown
19	TAC_Rat_8day_High	tacrine
19	TMX_Rat_8day_High	tamoxifen	estrogen receptor 1/2 agonist	Most DILI-concern
19	TAN_Rat_8day_High	tannic acid	unknown	Unknown
19	TC_Rat_8day_High	tetracycline	protein synthesis inhibitor	Less DILI-concern
19	TRZ_Rat_8day_High	thioridazine	dopamine D2-receptor antagonist	Less DILI-concern
19	TIO_Rat_8day_High	tiopronin	unknown	Unknown
19	TLB_Rat_8day_High	tolbutamide	ATP-sensitive potassium channel (SUR1/Kir6.2) brocker	Less DILI-concern
19	TRI_Rat_8day_High	triamterene
19	TZM_Rat_8day_High	triazolam
19	VPA_Rat_8day_High	valproic acid	GABA transaminase inhibitor$calcium channel T type blocker$histone acetyltransferase inhibitor	Most DILI-concern
19	ACA_Rat_15day_High	acarbose	alpha-glucosidase inhibitor	Most DILI-concern
19	ACZ_Rat_15day_High	acetazolamide	carbonic anhydrase inhibitor	Most DILI-concern
19	ADP_Rat_15day_High	adapin
19	BCT_Rat_15day_High	bucetin	unknown	Unknown
19	CAF_Rat_15day_High	caffeine	phosphodiesterase inhibitor$adenosine A1/A2a/A2b receptor antagonist	no DILI-concern
19	CAP_Rat_15day_High	captopril	angiotensin-converting enzyme (ACE) inhibitor	Less DILI-concern
19	CBP_Rat_15day_High	carboplatin
19	CLT_Rat_15day_High	cephalothin
19	CHL_Rat_15day_High	chlorpheniramine	H1-receptor antagonist	no DILI-concern
19	CPZ_Rat_15day_High	chlorpromazine
19	CIM_Rat_15day_High	cimetidine	H2-receptor antagonist	Less DILI-concern
19	CPX_Rat_15day_High	ciprofloxacin	DNA gyrase inhibitor	Most DILI-concern
19	CPM_Rat_15day_High	clomipramine	serotonin/noradrenalin transporter inhibitor	Most DILI-concern
19	COL_Rat_15day_High	colchicine	beta-tubulin, tubulin polymerization inhibitor	Less DILI-concern
19	CPA_Rat_15day_High	cyclophosphamide	DNA	Less DILI-concern
19	DNZ_Rat_15day_High	danazol	androgen receptor agonist$progesterone receptor agonist	Most DILI-concern
19	DZP_Rat_15day_High	diazepam	GABAA-receptor agonist	Less DILI-concern
19	DIL_Rat_15day_High	diltiazem	calcium channel L type blocker	Most DILI-concern
19	DIS_Rat_15day_High	disopyramide	voltage-gated sodium channel blocker	Less DILI-concern
19	ENA_Rat_15day_High	enalapril	angiotensin-converting enzyme (ACE) inhibitor	Less DILI-concern
19	EME_Rat_15day_High	erythromycin ethylsuccinate	protein synthesis inhibitor	Most DILI-concern
19	ETN_Rat_15day_High	ethanol	Gamma-aminobutyric-acid receptor subunit alpha-1$Glutamate [NMDA] receptor subunit 3A$Glycine receptor subunit alpha-1$Glycine receptor subunit alpha-2$Alcohol dehydrogenase 1A/B/C	Unknown
19	ETP_Rat_15day_High	etoposide	topoisomerase II inhibitor	Less DILI-concern
19	FAM_Rat_15day_High	famotidine	H2-receptor antagonist	Less DILI-concern
19	FUR_Rat_15day_High	furosemide	Na-K-Cl cotransporter 1/2 inhibitor$GABAA-receptor alpha antagonist	Less DILI-concern
19	GMC_Rat_15day_High	gentamicin
19	GBC_Rat_15day_High	glibenclamide	ATP-sensitive potassium channel brocker	Less DILI-concern
19	GF_Rat_15day_High	griseofulvin	Tubulin beta chain inhibitor$Tubulin alpha chain inhibitor$Keratin, type I cytoskeletal 12	Less DILI-concern
19	IPA_Rat_15day_High	iproniazid	monoamine oxidase (MAO) inhibitor	Most DILI-concern
19	INAH_Rat_15day_High	isoniazid	monoamine oxidase (MAO) inhibitor	Most DILI-concern
19	KC_Rat_15day_High	ketoconazole	sterol 14alpha-demethylase ihibitor$CYP17 inhibitor	Most DILI-concern
19	LBT_Rat_15day_High	labetalol	alpha1-adrenergic receptor antagonist	Most DILI-concern
19	MFM_Rat_15day_High	metformin	AMPK activator	no DILI-concern
19	MDP_Rat_15day_High	methyldopa	Alpha-2A adrenergic receptor	Most DILI-concern
19	MEX_Rat_15day_High	mexiletine	voltage-gated sodium channel blocker	Less DILI-concern
19	MXS_Rat_15day_High	moxisylyte	alpha1-adrenergic receptor antagonist	Most DILI-concern
19	NIC_Rat_15day_High	nicotinic acid	Nicotinic acid receptor 1/2 agonist$Nicotinate-nucleotide pyrophosphorylase [carboxylating] binder$Nicotinamide N-methyltransferase binder	Most DILI-concern
19	NFT_Rat_15day_High	nitrofurantoin	unknown	Most DILI-concern
19	PAP_Rat_15day_High	papaverine	cAMP-specific 3',5'-cyclic phosphodiesterase 4B	Most DILI-concern
19	PML_Rat_15day_High	pemoline	unknown	Most DILI-concern
19	PEN_Rat_15day_High	penicillamine	Copper chelator	Less DILI-concern
19	PH_Rat_15day_High	perhexiline	calcium channel blocker	Most DILI-concern
19	PHE_Rat_15day_High	phenytoin	voltage-gated sodium channel blocker	Less DILI-concern
19	QND_Rat_15day_High	quinidine	Sodium channel protein type 5 subunit alpha inhibitor	Less DILI-concern
19	RAN_Rat_15day_High	ranitidine	H2-receptor antagonist	Less DILI-concern
19	RIF_Rat_15day_High	rifampicin	protein synthesis inhibitor	Most DILI-concern
19	SLP_Rat_15day_High	sulpiride	dopamine D2-receptor antagonist	Unknown
19	TAN_Rat_15day_High	tannic acid	unknown	Unknown
19	TC_Rat_15day_High	tetracycline	protein synthesis inhibitor	Less DILI-concern
19	TEO_Rat_15day_High	theophylline	adenosine A1/A2a receptor antagonist$cyclic AMP phosphodiesterase inhibitor	no DILI-concern
19	TRZ_Rat_15day_High	thioridazine	dopamine D2-receptor antagonist	Less DILI-concern
19	TIO_Rat_15day_High	tiopronin	unknown	Unknown
19	TLB_Rat_15day_High	tolbutamide	ATP-sensitive potassium channel (SUR1/Kir6.2) brocker	Less DILI-concern
19	TRI_Rat_15day_High	triamterene
19	TZM_Rat_15day_High	triazolam
19	VPA_Rat_15day_High	valproic acid	GABA transaminase inhibitor$calcium channel T type blocker$histone acetyltransferase inhibitor	Most DILI-concern
19	ACA_Rat_29day_High	acarbose	alpha-glucosidase inhibitor	Most DILI-concern
19	ACZ_Rat_29day_High	acetazolamide	carbonic anhydrase inhibitor	Most DILI-concern
19	ADP_Rat_29day_High	adapin
19	APL_Rat_29day_High	allopurinol	orotidine-5'-phosphate decarboxylase inhibitor$xanthine oxidase inhibitor	Less DILI-concern
19	AA_Rat_29day_High	allyl alcohol	unknown	Unknown
19	CAF_Rat_29day_High	caffeine	phosphodiesterase inhibitor$adenosine A1/A2a/A2b receptor antagonist	no DILI-concern
19	CAP_Rat_29day_High	captopril	angiotensin-converting enzyme (ACE) inhibitor	Less DILI-concern
19	CBP_Rat_29day_High	carboplatin
19	CLT_Rat_29day_High	cephalothin
19	CHL_Rat_29day_High	chlorpheniramine	H1-receptor antagonist	no DILI-concern
19	CPZ_Rat_29day_High	chlorpromazine
19	CIM_Rat_29day_High	cimetidine	H2-receptor antagonist	Less DILI-concern
19	CPX_Rat_29day_High	ciprofloxacin	DNA gyrase inhibitor	Most DILI-concern
19	CPM_Rat_29day_High	clomipramine	serotonin/noradrenalin transporter inhibitor	Most DILI-concern
19	DNZ_Rat_29day_High	danazol	androgen receptor agonist$progesterone receptor agonist	Most DILI-concern
19	DZP_Rat_29day_High	diazepam	GABAA-receptor agonist	Less DILI-concern
19	DIS_Rat_29day_High	disopyramide	voltage-gated sodium channel blocker	Less DILI-concern
19	ENA_Rat_29day_High	enalapril	angiotensin-converting enzyme (ACE) inhibitor	Less DILI-concern
19	EME_Rat_29day_High	erythromycin ethylsuccinate	protein synthesis inhibitor	Most DILI-concern
19	ETN_Rat_29day_High	ethanol	Gamma-aminobutyric-acid receptor subunit alpha-1$Glutamate [NMDA] receptor subunit 3A$Glycine receptor subunit alpha-1$Glycine receptor subunit alpha-2$Alcohol dehydrogenase 1A/B/C	Unknown
19	ETP_Rat_29day_High	etoposide	topoisomerase II inhibitor	Less DILI-concern
19	FAM_Rat_29day_High	famotidine	H2-receptor antagonist	Less DILI-concern
19	FP_Rat_29day_High	fluphenazine	dopamine D2-receptor antagonist	Less DILI-concern
19	FUR_Rat_29day_High	furosemide	Na-K-Cl cotransporter 1/2 inhibitor$GABAA-receptor alpha antagonist	Less DILI-concern
19	GMC_Rat_29day_High	gentamicin
19	GBC_Rat_29day_High	glibenclamide	ATP-sensitive potassium channel brocker	Less DILI-concern
19	GF_Rat_29day_High	griseofulvin	Tubulin beta chain inhibitor$Tubulin alpha chain inhibitor$Keratin, type I cytoskeletal 12	Less DILI-concern
19	HPL_Rat_29day_High	haloperidol	dopamine D2-receptor antagonist	Less DILI-concern
19	IPA_Rat_29day_High	iproniazid	monoamine oxidase (MAO) inhibitor	Most DILI-concern
19	INAH_Rat_29day_High	isoniazid	monoamine oxidase (MAO) inhibitor	Most DILI-concern
19	KC_Rat_29day_High	ketoconazole	sterol 14alpha-demethylase ihibitor$CYP17 inhibitor	Most DILI-concern
19	LBT_Rat_29day_High	labetalol	alpha1-adrenergic receptor antagonist	Most DILI-concern
19	MFM_Rat_29day_High	metformin	AMPK activator	no DILI-concern
19	MEX_Rat_29day_High	mexiletine	voltage-gated sodium channel blocker	Less DILI-concern
19	MXS_Rat_29day_High	moxisylyte	alpha1-adrenergic receptor antagonist	Most DILI-concern
19	NIC_Rat_29day_High	nicotinic acid	Nicotinic acid receptor 1/2 agonist$Nicotinate-nucleotide pyrophosphorylase [carboxylating] binder$Nicotinamide N-methyltransferase binder	Most DILI-concern
19	NIF_Rat_29day_High	nifedipine	calcium channel L type blocker	Less DILI-concern
19	NFT_Rat_29day_High	nitrofurantoin	unknown	Most DILI-concern
19	PAP_Rat_29day_High	papaverine	cAMP-specific 3',5'-cyclic phosphodiesterase 4B	Most DILI-concern
19	PML_Rat_29day_High	pemoline	unknown	Most DILI-concern
19	PH_Rat_29day_High	perhexiline	calcium channel blocker	Most DILI-concern
19	PhB_Rat_29day_High	phenylbutazone	COX inhibitor	Unknown
19	PHE_Rat_29day_High	phenytoin	voltage-gated sodium channel blocker	Less DILI-concern
19	QND_Rat_29day_High	quinidine	Sodium channel protein type 5 subunit alpha inhibitor	Less DILI-concern
19	RAN_Rat_29day_High	ranitidine	H2-receptor antagonist	Less DILI-concern
19	SLP_Rat_29day_High	sulpiride	dopamine D2-receptor antagonist	Unknown
19	TAC_Rat_29day_High	tacrine
19	TAN_Rat_29day_High	tannic acid	unknown	Unknown
19	TC_Rat_29day_High	tetracycline	protein synthesis inhibitor	Less DILI-concern
19	TEO_Rat_29day_High	theophylline	adenosine A1/A2a receptor antagonist$cyclic AMP phosphodiesterase inhibitor	no DILI-concern
19	TRZ_Rat_29day_High	thioridazine	dopamine D2-receptor antagonist	Less DILI-concern
19	TIO_Rat_29day_High	tiopronin	unknown	Unknown
19	TLB_Rat_29day_High	tolbutamide	ATP-sensitive potassium channel (SUR1/Kir6.2) brocker	Less DILI-concern
19	TRI_Rat_29day_High	triamterene
19	TZM_Rat_29day_High	triazolam
19	VPA_Rat_29day_High	valproic acid	GABA transaminase inhibitor$calcium channel T type blocker$histone acetyltransferase inhibitor	Most DILI-concern
20	DEN_Rat_15day_High	nitrosodiethylamine
