# Supplementary material for: Application of dynamic topic models to toxicogenomics data
Source: BMC Bioinformatics. 2016 Oct 6;17(Suppl 13):368. doi: 10.1186/s12859-016-1225-0 (PMC5073961; doi:10.1186/s12859-016-1225-0)
Supplement: Additional file 2: Table S2. — Top 300 genes that represent each topic at 4 time points. (XLSX 166 kb) [file 12859_2016_1225_MOESM2_ESM.xlsx]

## Sheet: 4days
Rank	Topic1	Topic2	Topic3	Topic4	Topic5	Topic6	Topic7	Topic8	Topic9	Topic10	Topic11	Topic12	Topic13	Topic14	Topic15	Topic16	Topic17	Topic18	Topic19	Topic20
1	Acot1_up	Lcn2_up	Dhrs7_down	Trib3_up	Acot1_up	Cyp2c11_down	Stac3_down	Car3_down	Gstm3_up	Gsta5_up	Gstp1_up	Stac3_down	Oat_down	Stac3_down	RGD1584021_up	Car3_down	A2m_up	Akr1b7_up	Scd1_down	Pglyrp1_up
2	Vnn1_up	S100a8_up	Akr1b7_up	Fgf21_up	Fabp3_up	Car3_down	Aldh1a1_up	Dhrs7_down	Stac3_down	Ces2c_up	Stac3_down	Oat_down	Gstm3_up	Cyp1a1_up	Isg15_up	Gstm3_up	Lcn2_up	Isyna1_up	Zfp354a_up	Cyp1a2_down
3	Aig1_up	S100a9_up	Slc22a8_down	Ddit3_up	Cpt1b_up	Cyp2a2_down	Ces2c_up	Cyp2c11_down	Lcn2_up	Aldh1a1_up	Akr7a3_up	Dhrs7_down	Stac3_down	Scd1_down	Gstm3_up	Stac3_down	Stac3_down	Stac3_down	Gsta5_up	Npy_up
4	Ehhadh_up	LOC360228_up	Rbp7_up	Pycr1_up	Hdc_up	Ust5r_down	Gsta5_up	Stac3_down	Car3_down	Aldh1a7_up	Oat_down	Lcn2_up	Pln_up	Kif20a_down	Fads1_down	Aldh1a1_up	Serpina7_up	Aldh1a1_up	Dhrs7_down	Pln_up
5	Eci1_up	Spink3_up	A1bg_up	Nupr1_up	Vnn1_up	Hao2_down	Akr7a3_up	Ust5r_down	Zfp354a_down	Akr7a3_up	Ccrn4l_up	Gstm3_up	Aldh1a1_up	Ccnb1_down	Ca2_up	Trib3_up	Cxcl1_up	Spink3_down	Ube2c_down	Ces2c_up
6	Ech1_up	RGD1307603_down	Car3_down	Acot1_up	Aig1_up	Cyp3a2_down	Scd1_down	Kynu_down	Sds_down	Stac3_down	Pycr1_up	Cyp1a2_down	Rbp7_up	Ect2_down	Fads2_down	Aldh1a7_up	Lbp_up	Scd1_down	RGD1309362_down	Rbp7_up
7	Cyp4a1_up	Lbp_up	Ust5r_down	Phgdh_up	Acot3_up	Cyp2d3_down	Mgmt_up	Sult1c3_down	Lbp_up	Dhrs7_down	Inmt_down	Fam25a_up	Ces2c_up	Ube2c_down	Slc6a13_down	Gsta5_up	LOC360228_up	A2m_down	Aldh1a7_up	Lcn2_up
8	Acaa1a_up	A2m_up	Rdh2_down	Gsta5_up	Aqp7_up	Slc10a1_down	Oat_down	Sult1e1_down	Gpnmb_up	Abcc3_up	Tmed3_up	Sds_down	Ccng1_up	Nusap1_down	Rsad2_up	Cyp4b1_up	Dhrs7_down	Cyp17a1_up	Aldh1a1_up	Tspan8_up
9	Acot2_up	Stac3_down	Gsta5_up	Asns_up	RGD1305928_up	Sult1e1_down	Cdkn1a_up	Aldh1a7_up	Epcam_up	Ugt2b1_up	Fkbp11_up	Anxa2_up	Pbk_up	Cdk1_down	LOC100361444_up	Spink1_down	Fgl1_up	Aldh1a7_up	Hamp_up	LOC299282_down
10	Aldh1a1_up	Cxcl1_up	Cyp3a9_up	Akr7a3_up	Stac3_down	Lipc_down	Ccng1_up	Slc22a8_down	LOC360228_up	Cyp1a1_up	Cdk1_up	Aldh1a1_up	Inmt_down	Prc1_down	Ftcd_down	Hal_down	S100a9_up	Cyp2c11_down	Gstt3_up	S100a10_up
11	Acsm5_up	Slc13a5_up	Cyp3a18_down	Acot2_up	Pdk4_up	Akr1b8_up	Serpina7_up	Akr1c3_down	Lgals3_up	Oat_down	Ugt2b7_up	S100a10_up	Dpyd_down	Cdc20_down	Slc27a5_down	Phgdh_up	Oat_down	Dpyd_down	Slc25a25_down	LOC100359743_up
12	Hsdl2_up	Cyp3a23/3a1_down	Spink1_down	Slc3a2_up	Nim1_up	RGD1307603_down	Aldh1a7_up	Dao_down	Anxa2_up	Ephx1_up	Isyna1_up	Ccng1_up	Akr7a3_up	Aldh1a7_up	LOC680097_up	Tsx_up	S100a8_up	Thrsp_down	Ugt2b1_up	S100a6_up
13	Stac3_down	Timp1_up	Olr59_down	Psat1_up	Dhrs7_down	Hacl1_down	Igfbp2_up	Sez6_down	Krt8_up	Cyp3a23/3a1_up	Ube2c_up	Gsta5_up	Aldh1a7_up	Spc25_down	Gsta5_up	Acot1_up	Spink3_up	Sez6_down	Mfsd2a_up	Rup2_down
14	Hdc_up	Slc2a2_down	Csad_down	Gadd45a_up	Cidea_up	Cyp3a18_down	LOC689064_down	Mbl2_down	Tsx_up	Scd1_down	Ect2_up	Krt8_up	RGD1308114_down	Aurkb_down	Cyp4a1_up	Asns_up	Gpt_down	Car3_down	Sult2al1_up	Apoa2_down
15	Decr1_up	Serpinb1a_up	Hsd3b5_down	Cyp4b1_up	Cyp1a2_down	Thrsp_down	Atp6v1d_up	Akr1b7_up	Inhbc_down	Nqo1_up	Gsta5_up	Srxn1_up	Ckap2_up	Csrp1_down	Ugt2b7_up	Csrp2_up	Cyp3a9_down	Prkcz_up	Fam111a_down	Sult1c3_down
16	Pex11a_up	Gstm7_down	Prlr_up	Fkbp11_up	Pex11a_up	Ttc36_down	Dhrs7_down	Pla2g12a_up	S100a10_up	Gstt3_up	Scd1_down	Slco1b3_down	RT1-CE5_up	Gsta5_up	Tspo_up	Akr7a3_up	Gas6_up	Ust5r_down	Sgk1_down	Thrsp_down
17	Dhrs7_down	Dsc2_up	Sez6_down	Thrsp_down	Crat_up	Rup2_down	Mtmr7_down	Gsta5_up	Retsat_down	Gstm3_up	Phgdh_up	Mdm2_up	Tubb6_up	C6_down	Car1_up	RT1-CE5_up	Scd1_down	Fcer1g_down	Inmt_up	Slco1b3_down
18	Gsta5_up	Hsd17b2_down	Sult2al1_up	Spink1_down	RGD1562284_up	Serpina4_down	Mdm2_up	Nupr1_up	Pla1a_up	Car3_down	Cyp1a2_down	Tusc3_up	Mdm2_up	Cyp7a1_down	Aldh1a1_up	Akr1b8_up	C5_up	Cd74_down	Aldh1a7_down	Gpx3_up
19	Crat_up	Ndrg2_down	Cited4_up	Apoa4_down	Aqp3_up	Afm_down	Pklr_down	Ugt2b1_up	Tnfrsf12a_up	Me1_up	Vnn1_up	Akr1c19_up	Atp6v1d_up	Pla2g12a_up	Cela1_down	App_up	Mtmr7_down	Agmo_down	Igfbp1_up	Fads1_down
20	Ces2c_up	Cyp2e1_down	Klk1c9_up	Abcb1a_up	Acot7_up	Cyp3a9_down	Sgk1_down	Hsd3b5_down	Inmt_down	Sds_down	Acsm2a_up	Akr7a3_up	Mgmt_up	Ech1_up	RT1-CE5_up	Tusc3_up	Insig2_down	Ptprd_down	Fam111a_up	Ces1c_down
21	Apoa4_down	Adhfe1_down	Sult1e1_down	Rab30_up	LOC100361007_up	Kynu_down	Acsm5_up	Fmo1_down	Hacl1_down	Mgst2_up	Nqo1_up	Ebna1bp2_up	Serpina7_up	Pklr_down	Trib3_up	Dhrs7_down	RGD1562323_up	Stat1_down	Dhrs7_up	Acot1_up
22	Serpina7_up	Dhrs7_down	Cela1_down	Csrp2_up	Abhd1_up	Apon_down	Gstm3_up	Dhrs3_down	Oat_down	Akr1b7_up	Cdc20_up	Zfp354a_down	Pik3c2g_down	Dmxl2-ps1_down	Serpina4_down	Pycr1_up	Aldh1a7_up	Rb1_down	Retsat_up	Serpina3k_down
23	Cidea_up	Ddc_down	RGD1562323_up	C6_down	Nudt7_up	Bex1_up	Cidea_up	Gas2_down	Aldh1a1_up	Slc6a6_down	Cyp3a9_down	Fggy_down	Pgcp_down	Aldh1b1_down	Gadd45g_up	Acot2_up	Pla2g2a_up	RT1-Da_down	RGD1309362_up	Bex4_up
24	RGD1562323_up	Selenbp1_down	Hao2_down	Sels_up	Ugt2b1_down	Rarres2_down	Acsm2a_up	Rcan1_down	Gpx2_up	Gpx2_up	H19_up	Ugt2b7_up	Lgals3_up	Igfbp3_down	Apoa4_down	Ust5r_down	Inmt_down	RGD1311910_down	Akr1b7_down	Baat_down
25	Acot4_up	Steap4_up	Fads2_down	Abcc3_up	Me1_up	Acot1_up	Ugt2b1_up	Serpina7_up	Hao2_down	Gstp1_up	Lgals2_up	Rbp7_up	Cyp3a9_down	Trib3_up	Sds_down	Slc22a8_down	Mgll_down	Gsta5_up	Il6r_up	Kmo_down
26	Decr2_up	Sod2_up	Fads1_down	Impdh2_up	Impa2_up	Rpp21_down	Sult2al1_up	Nqo1_up	Gstm7_down	Sgk1_down	RT1-Bb_up	Cct5_up	Ccnd1_up	Cdkn3_down	Cp_down	Rab30_up	R3hdm2_down	RGD1564257_down	Ccrn4l_down	Krt19_up
27	Hadhb_up	Pcolce_up	Stac3_down	Ipo4_up	Slc22a5_up	Aspg_down	Lbp_up	Hao1_down	Zdhhc2_up	Akr1c12_down	Abcg5_down	Cct2_up	Ccrn4l_down	Bub1_down	Aldh1l2_down	Sez6_down	Slc25a25_down	Oaf_down	Ubd_down	Fads2_down
28	Cyp17a1_up	Lamc2_up	Inmt_up	Stbd1_up	Chrna2_up	Apom_down	Sulf2_up	LOC100362572_down	Fabp2_up	Sez6_down	Igfals_down	Abcc6_down	LOC100362572_down	Dhrs7_down	Slc3a2_up	Scd1_down	Me1_down	Hyou1_up	Akr1b7_up	Timp1_up
29	RGD1305928_up	Aldh1b1_down	Chmp4c_up	Smox_up	Aldh1a7_up	Ndrg2_down	Pmm1_up	Pc_down	Ets2_up	Acaa1a_up	Xpnpep2_down	Cyp4f4_down	Gdf15_up	Dak_down	Atp6v1d_up	Apon_down	Pcolce_up	Dnajb11_up	Comt_down	Rgn_down
30	Cpt2_up	Asns_up	Dmxl2-ps1_down	Ddit4_up	Hsdl2_up	Ftcd_down	Srebf1_down	RGD1309534_down	Abcg5_down	Fmo1_down	Ccnb1_up	Aldh1a7_up	Fmo1_down	Rcan1_down	Fgl1_down	Fgf21_up	Akr1c1_down	Kynu_down	Sds_down	Igfals_down
31	Cyp2j4_up	Cyp26a1_up	Cyp8b1_down	Pla2g12a_up	Apoa4_down	Cyp3a23/3a1_down	Pc_down	Slc22a7_down	Abcc3_up	Pc_down	Kif20a_up	Pmm1_up	Gpnmb_up	Bmf_down	Hist1h3f_up	Kynu_down	Pklr_down	Acsm5_up	Cdk1_down	Mgp_up
32	Aqp7_up	Junb_up	Cyp2a2_down	Scarb2_up	Tmem120a_up	C8g_down	Ephx1_up	Pygl_down	Timp1_up	R3hdm2_down	Zfp354a_down	Inmt_down	Cyp1a2_down	Tubb6_down	Pc_down	Wbp5_up	Gulo_down	Calu_up	Zfp354a_down	Slc25a4_up
33	Me1_up	Pik3c2g_down	Cyp17a1_down	Srm_up	Hsd3b6_up	Apoc1_down	Gls2_down	Adck3_down	Tagln2_up	Gsr_up	Nox4_down	Ndufaf4_up	Tyms_up	Sds_down	Hist1h4b_up	S100a10_up	Dmxl2-ps1_down	Akr1b8_up	Dusp1_down	Slc10a1_down
34	Hibch_up	Khk_down	Cyp3a2_down	Gars_up	Acaa1a_up	LOC100360270_down	Nupr1_down	Sema3c_up	Cdkn1a_up	Phgdh_up	Ca2_up	Fastkd2_up	Rhob_up	S100a9_down	Ppp1r3b_down	Pqlc3_up	Msmo1_up	Sema3c_up	Sds_up	Scd1_down
35	Acat1_up	Macrod1_down	Gulo_down	Ppp1r15a_up	Ech1_up	Spink1_down	Apoa4_down	Rab30_up	Klf6_up	Acsm5_up	Asns_up	Igfbp1_down	Skap2_up	Gulo_down	Cyp2d3_down	Pklr_down	Tsku_down	Dhrs7_down	Akr1c12_up	Nat8_down
36	Dusp1_down	Serpina7_up	Cyp3a23/3a1_up	Pgcp_down	Acot4_up	Csrp2_up	Csrp1_down	Olr59_down	Hspb1_up	Cyp8b1_down	Hbb_down	Agt_down	Rad51_up	Car3_down	Lgals3bp_up	Serpina4_down	Stat3_up	Ces2c_up	Ect2_down	Cd24_up
37	Cyp1a2_down	Abat_down	Orm1_up	Rxrg_up	Acot8_up	Scd1_down	Phlda3_up	Decr2_down	Aldh1a7_up	Pir_up	Akr1c12_down	Cct3_up	Wbp5_up	Cidea_up	Apon_down	Dao_down	Fam82a1_down	Gstm3_up	Cyp3a9_up	Ces1e_down
38	Cpt1b_up	Ces1c_down	Ppp2r1b_up	Dnajc3_up	Rab30_up	Dhrs7_down	RT1-CE5_up	Clpx_down	Olr59_down	Akr1c12_up	Mfsd2a_up	Wbscr22_up	Ephx1_up	Olr59_down	Aspdh_down	Pla2g12a_up	Idi1_up	Ugt2b1_up	Serpina7_up	Fxyd3_up
39	Slc25a20_up	Stat3_up	Ctr9_up	App_up	RGD1308772_up	Ca2_up	Cyp2j4_up	RGD1305347_down	Ppp1r3b_down	Acsm2a_up	Retsat_up	Sez6_down	Anxa2_up	Ptprf_down	Oasl_up	Manba_up	C4b_up	H19_up	Slpi_down	Dpys_down
40	Hal_down	Cyp2d3_down	Apoa4_down	Igfbp1_up	RGD1562323_up	Otc_down	Sds_down	Dak_down	Cyp1a2_down	App_up	Gstm7_down	Ola1_up	Tubb5_up	Fam134b_up	Inhbc_down	Slc20a1_up	Hmox1_up	Pck2_up	Hbb_down	Ccng1_up
41	Rab30_up	Xpnpep2_down	Ces2c_up	Vldlr_up	Miox_up	Hsd3b5_down	Vnn1_up	Bbox1_down	Hal_down	Por_up	Gpnmb_up	Csrp2_up	Cyp17a1_up	Ccrn4l_up	Cyp4f4_down	Sult1c3_down	Fmo1_down	Selm_up	Rcan1_down	Cyp2c11_down
42	Fads2_up	Ltb_up	S100g_up	Fmo1_down	Sez6_down	Gstp1_up	Dak_down	Acot1_up	Slc22a8_down	Sult2al1_up	Acot2_up	Chordc1_up	Papss2_down	Pttg1_down	Dao_down	Epcam_up	Elovl6_down	Comt_down	Slc6a6_down	Srxn1_up
43	Acot3_up	Dcn_up	Crem_down	Car3_down	Mgll_up	Bex4_up	Slc2a5_down	Rtp3_down	Hmgn1_up	Dap_up	Sez6_down	Prdx6_up	Rfc4_up	Cyp1a2_up	Csrp2_up	Casp4_up	Ubd_up	Herpud1_up	Acsm5_up	Ifitm2_up
44	RGD1308772_up	RGD1311910_down	Akr1c3_down	Prkcdbp_up	Ces2c_up	Serpind1_down	Acly_down	Trib3_up	Nat8_down	Gstm4_up	Comt_down	Fabp7_down	S100a10_up	LOC689064_down	Ms4a6b_up	Abcc3_up	Slc6a6_down	Rbp7_up	Retsat_down	Klkb1_down
45	Aldh1a7_up	Slc44a1_up	Cyp1a2_down	Rgn_down	Elovl6_up	Mettl7b_down	Agt_down	Hmox1_up	Arpc1b_up	Igfbp1_down	Ech1_up	Fam195a_up	Fat1_up	Ckap2_down	Fxyd1_down	Dennd2d_up	Serpina10_up	Kdelr3_up	Akr1c12_down	Id1_up
46	Pklr_down	Hes6_down	Lmcd1_up	Zfp354a_up	Bbs2_up	Lgals2_up	Hsdl2_up	Abat_down	Neurl3_up	Aldh1b1_down	Osgin1_down	Kynu_down	Oaf_down	Lipc_down	Dak_down	Slc3a2_up	Sds_down	Mfsd2a_up	LOC689064_down	Serpinb1a_up
47	Hspb1_up	Rbm3_up	Msmo1_down	Abcc4_up	Gpd2_up	Slc22a8_down	Cyp3a23/3a1_up	Oaf_down	Cd63_up	Eci1_up	Aqp7_up	Polr3g_up	Cd151_up	Rab30_up	Tm7sf2_down	Krt8_up	Fam111a_up	Gltpd1_up	Nupr1_up	Lgals2_up
48	Abhd1_up	Ehhadh_down	Sds_up	Gpld1_down	Acot2_up	Adck3_down	Tyms_up	St3gal6_down	Apoa4_down	Mfsd2a_down	Gstt3_up	C1qbp_up	Slc20a1_up	Decr1_up	Ddit3_up	Anxa2_up	G6pc_down	Manf_up	Comt_up	Hao2_down
49	LOC100361007_up	Ptprd_down	Akr1b8_up	Ddhd1_down	Apoa5_down	Aspdh_down	G6pc_down	Agmo_down	Ugt2b1_up	Akr1b8_up	Car3_down	Yars2_up	Hapln3_up	Slc22a5_up	Acot4_up	Bbox1_down	Ccl2_up	Srgn_down	Spink3_up	Mmp2_up
50	Nudt7_up	Gls2_down	Hamp_up	Lrrc59_up	Acsl3_up	Gls2_down	Glrx3_up	Enpp3_down	Tsku_down	Cdh17_down	Aldh1a1_up	Umps_up	P2ry2_down	Hmox1_up	Nhej1_up	Prodh_down	Dak_down	Ttc39a_up	LOC100361444_up	Tubb6_up
51	Retsat_up	Pla1a_up	Omd_down	Gtpbp2_up	Fmo1_down	Gpx2_up	Nhej1_up	Srebf1_down	Sh3bgrl3_up	Zdhhc2_up	Cish_down	Pla2g12a_up	Fabp2_up	Asns_up	RGD1561849_up	Ddit3_up	Gadd45g_down	Hao2_down	Nqo1_up	Itih1_down
52	Nat8_down	Fabp4_up	Zfp354a_down	Trmt61a_up	Fbp2_up	Lcn2_up	Sez6_down	Msmo1_down	Tyrobp_up	Adh4_up	Abcc3_up	Nsun2_up	Pmm1_up	Lbp_up	Rab30_up	Atp6v1d_up	Mettl7b_down	Ptgs1_down	Herpud1_up	Lipc_down
53	Adh4_up	Plac8_up	Rab30_up	Pelo_up	Xdh_down	Adhfe1_down	Abcc3_up	Adra1b_down	Mtmr7_down	Akr1c1_down	Cidea_up	Pgam5_up	Fabp4_up	Thrsp_down	Oplah_down	Pgcp_down	Vnn1_up	C1qc_down	Igfbp1_down	Ehhadh_down
54	Acad11_up	Car5a_down	Pla2g16_up	Fgl1_down	Pon3_down	Pc_down	Cyp1a2_up	Akr1c1_down	Serpina7_up	Hsd3b5_down	Gadd45g_down	Hsp90ab1_up	Cxcl12_down	Herpud1_up	Stac3_down	Apcs_down	Akr1c12_down	C1qa_down	Ubd_up	Car3_down
55	Gstt3_up	Irak3_up	Nox4_down	Btg3_up	Ass1_down	RGD1564614_down	Pfkfb1_down	Enpp1_down	Gss_up	C6_down	Rab30_up	Plekhb1_down	Cdkn1a_up	Arl6ip1_down	Sdf2l1_down	Hsd3b5_down	Dusp1_down	Slc22a8_down	RT1-Bb_up	Procr_up
56	Nim1_up	Tmed3_up	Akr7a3_up	Xpot_up	Ppp2r2d_up	Wbp5_up	Acaa1a_up	Npas2_down	Cxcl9_up	Vnn1_up	Dhrs7_down	Cct4_up	Spc25_up	RT1-S3_down	Aldh1a7_up	Aspg_down	Ccnd1_down	Sdf2l1_up	Nr0b2_up	Prom1_up
57	Dak_down	Slc23a1_down	Sult1c3_down	Tnfrsf12a_up	Lpcat3_up	Gnmt_down	Pln_up	Insig2_down	Mcm4_up	Dmxl2-ps1_down	Acaa1a_up	Gpld1_down	Nhej1_up	Elovl5_down	Cyp2t1_down	Fat1_up	Fam213b_up	Rbm3_up	RT1-Bb_down	Cdkn1a_up
58	Slc27a2_up	Adh4_down	Fmo1_down	Sars_up	Pank1_up	Hao1_down	Cbs_down	Mug1_down	Psmb9_up	Zfp354a_down	Akr1c1_down	Mrpl49_up	Aqp7_up	Acot4_up	Slco2b1_down	Ca2_up	Hamp_down	RT1-S3_down	Ces2c_up	Hsd17b2_down
59	Aco1_up	Scly_down	Rgn_down	Wbp5_up	Colq_up	Cbs_down	Aen_up	Clcn4_down	Anxa7_up	Ugdh_up	Ptgr1_up	Gpx2_up	Tubgcp2_up	Akr1b7_up	Mbl1_down	Cyp2a2_down	Plin2_down	Zfand2a_up	UST4r_up	Maob_down
60	Sez6_down	Igfals_down	Mpeg1_down	Pklr_down	Pnpla2_up	Abat_down	Fat1_up	Ddx58_down	Tubb6_up	Slc25a25_down	Zfp354a_up	Psmd6_up	Slc25a25_down	Selenbp1_up	Mrps18b_up	Inhbc_down	Hal_down	Alg12_up	Mfsd2a_down	Dcn_up
61	Zdhhc2_up	Otc_down	Pklr_down	Cisd3_up	Pgrmc2_up	Hal_down	RGD1562323_up	Suox_down	Cidea_up	Oaf_down	Cela1_down	Ran_up	Id1_up	Zfp354a_up	Nupr1_up	Cyp2d3_down	Cyp2d4_down	Tmem66_up	Gadd45g_down	Lgals3_up
62	Impa2_up	Sdf2l1_up	A2m_down	Rps5_up	Prodh_down	Slc6a13_down	Acot4_up	H19_up	B4galt5_up	Ech1_up	Slfn3_down	Serpina4_down	Gsta5_up	Tubb5_down	Mrps34_up	Acot9_up	Gbe1_down	Ech1_up	Spink3_down	Bex1_up
63	Hmgcl_up	Abcg5_down	Hsd11b1_down	Chchd6_up	Ucp3_up	Marc1_down	Gsr_up	Mettl7b_down	Usp2_down	Fam111a_down	Tm7sf2_down	Prim1_up	Acly_down	Ces2c_up	RGD1309362_up	S1pr1_down	Hes6_down	Ghr_down	Slc22a8_down	Hopx_up
64	Cyp4a3_up	Cyp2j3_down	Tmem30b_up	Atf3_up	Aco1_up	Mbl2_down	Prim1_up	Bhmt2_down	Hmmr_up	Abcb1a_up	Adh4_up	Cyp2d3_down	Glrx3_up	Tnfrsf9_down	Tfr2_down	Gpld1_down	Xpnpep2_down	Rtp4_down	Slpi_up	Pxmp2_down
65	Cdh17_down	Vcam1_up	Aldh1b1_down	Tubb6_up	Chkb_up	Cyp4f4_down	RT1-S3_down	Rnase4_down	RT1-Bb_up	Hal_down	Ces1c_down	Mst1_down	Psmb8_up	Ugdh_up	Thnsl2_down	Cidea_up	Zfp354a_down	Gmds_up	A1bg_down	Adra1b_down
66	Fam195a_up	Slc7a7_up	Mme_up	Hspb8_up	Pex19_up	Aadac_down	Akr1c12_up	Ddc_down	Akr7a3_up	Cyp3a9_up	RGD1309362_down	Ddx39a_up	Gstm7_down	Cxcl12_down	Abhd1_down	Slc6a13_down	Pla1a_up	Lgals3bp_down	Cyp3a23/3a1_up	Anxa5_up
67	Rtn4_up	Creld2_up	Abcc3_up	Ctps_up	LOC100361568_up	LOC100359743_up	Hamp_up	Aldh1a1_up	R3hdm2_down	Tfrc_up	Nusap1_up	Avpr1a_down	Nat8_down	LOC360228_down	Tomm6_up	Cyp1a1_up	C4bpa_up	Inmt_down	Sult2al1_down	Cd9_up
68	Slc22a5_up	Dmgdh_down	Acly_down	Cyp4a1_up	C1s_down	Asns_up	Atpif1_up	Hao2_down	Ust5r_down	G6pc_down	Aldh1a7_up	Gstm7_down	R3hdm2_down	Sult2al1_up	Sult2al1_up	Hmgn3_up	Cyp17a1_down	Cd68_down	Pklr_down	Wbp5_up
69	Acot8_up	Il1r1_up	Gas6_up	C9_down	F5_down	Ngfrap1_up	Akr1c12_down	S100a9_up	Cyp8b1_down	Cidea_up	Ivd_down	Thumpd3_up	Atpif1_up	RGD1309362_down	A2m_up	RGD1562323_up	Lrrc8b_down	Cgref1_up	Cdh17_down	LOC689288_up
70	Aqp3_up	Cyp2t1_down	C1r_down	Ifrd2_up	Ugp2_down	Rnase4_down	App_up	RGD1562323_up	Acot9_up	Spink1_down	Gpx2_up	Anxa7_up	Aen_up	Abca8a_down	RGD1307603_down	Hebp2_up	Ppp1r3b_down	Gstt3_up	Cyp3a9_down	Slc12a2_up
71	Gadd45g_down	Gstm2_down	Pc_down	Asl_up	Gpd1_up	Gpld1_down	Zfp354a_down	Hdhd3_down	Ces2c_up	Aox1_up	Isg15_down	Slc35e3_up	Ugt2b1_up	Ppcs_up	Macrod1_down	Pter_up	Car3_down	Hes6_down	Csrp1_down	Rtn1_up
72	Acsm2a_up	Gnat1_up	Slc22a5_up	RGD1305222_up	Hsd11b1_down	Slco2a1_down	Gstt3_up	Gulo_down	Prtfdc1_up	Apoa4_down	Abcg8_down	Mrps18b_up	Nox4_down	Nqo1_up	Rnase4_down	Npdc1_up	Sgk1_down	null	Cyp8b1_down	Cryab_up
73	Csrp1_down	Cmbl_down	Ube2c_down	Rarres2_down	Nsmce1_up	Fgl1_down	Nat8_down	Fggy_down	Slc4a4_up	Hamp_down	Retsat_down	Pc_down	Sulf2_up	Nr1i3_up	Lcat_down	Oat_down	Nupr1_up	null	Onecut1_down	Gstp1_up
74	Oat_down	RGD1564865_down	Gpt_up	Slc25a33_up	Scd1_up	Ldhb_up	Pgcp_down	Trim5_down	Fmo1_down	Cyp1a2_down	Prc1_up	Mcm7_up	Btg2_up	Srd5a1_down	Itih4_down	Psat1_up	Acsm5_up	Serpina7_up	Ccnb1_down	Mfge8_up
75	Akr1c12_down	Akr7a3_down	Net1_up	Riok3_up	Abca8a_down	C4bpb_down	Slc22a8_down	Gucy1b2_down	Ppap2c_up	Gadd45g_down	Ifitm3_down	Nupr1_down	Slc6a6_up	A2m_down	Adh4_up	Oaf_down	Lgals3_up	null	Aldh1b1_down	Acsl1_down
76	Bbs2_up	Etnk2_down	Inmt_down	Nars_up	Dhdds_up	Slc25a4_up	Dmxl2-ps1_down	Fdft1_down	Rtn4_up	Fcn1_down	Coq10b_up	Hsd3b5_down	Gls2_down	Eci1_up	Fkbp11_down	Fkbp11_up	Alox15_up	null	Usp2_up	Amy1a_down
77	Acaa2_up	Lgals3_up	Reep6_up	Cyp2j4_up	Ifitm3_down	Phgdh_up	Adh4_up	Ptprd_down	Cxcl10_up	Tat_down	Slc25a25_up	Hmgcr_up	Gbp4_up	Ddhd1_down	Cyb5r3_down	Ces2c_up	Sqle_up	Fggy_down	C6_down	Gbe1_down
78	Hacl1_up	Nfkbiz_up	Isyna1_up	Map2k1_up	Spink3_up	Ptprd_down	Eci1_up	Nat8_down	Fam111a_up	A1bg_down	Il33_down	Akr1b8_up	Irx1_down	Cela1_down	Osgin1_up	Rnase4_down	Phlda3_down	Pla2g4a_down	Gstt3_down	Pklr_down
79	Oaf_down	RGD1562079_up	Elovl5_down	Eif4b_up	Krt23_up	Amy1a_down	Ppif_down	Marc1_down	Mvp_up	Ptgr1_up	Akr1b8_up	Prodh_down	Pqlc3_up	LOC100361444_down	Pklr_down	Scarb2_up	Sez6_down	null	Sgk1_up	Cfb_down
80	Gstm3_up	Slc11a2_up	Gdf15_up	Mrto4_up	Atf5_down	Epcam_up	Pik3c2g_down	Idi1_down	Dusp1_down	Hbb_down	Akr1b7_down	Ces1d_down	Cela1_down	Crem_down	Cyp3a9_down	Dpp7_up	Ddc_down	null	Ifit1_up	Col4a1_up
81	Eci2_up	Pla2g2a_up	Slco2a1_up	Fat1_up	Rtn4_up	Gpx3_up	Jam3_up	Apon_down	Sez6_down	Gulo_down	Csrp2_up	Pik3c2g_down	Scd1_down	Mtmr7_down	Tmem205_down	LOC100360270_down	Akr1b7_down	Sult1c3_down	Cyp8b1_up	Pla1a_up
82	Hsd17b4_up	Hadh_down	Slc40a1_up	Gm2a_down	Slc27a1_up	C6_down	Nox4_down	Pycr1_up	Mfsd2a_down	RGD1309362_down	Trib3_up	Ube2c_up	Ppif_down	Oat_down	Acad11_down	Neurl3_up	Aldh1a1_up	Vopp1_down	Igha_down	Bdh1_down
83	Miox_up	Mettl7b_down	RT1-S3_down	RGD1564614_down	Plin2_up	Dpys_down	Rgn_down	Nqo2_down	Ephx1_up	Cyp1a2_up	C6_down	Neurl3_up	Hsd17b2_down	Aldh1a1_up	RGD1564614_down	Bex4_up	Phgdh_up	Ube2j1_up	Ephx2_up	Eci3_down
84	Acadvl_up	Fads1_down	Acsm2a_up	Slc6a9_up	Eci2_up	Slc27a5_down	Acad9_up	Abcc6_down	Igfbp2_up	Csrp1_down	Sdf2l1_up	Cd14_down	Macrod1_down	Slc22a8_down	Atrn_down	C8g_down	Csad_down	Coro1a_down	Cyp1a2_up	Arl11_up
85	RGD1309362_down	Gclm_down	Gpt2_down	Srxn1_up	Slc37a4_down	Aadat_down	Hspb1_up	Acot13_down	RGD1561849_up	Cryl1_up	Gk_down	Rnase4_down	Ccl2_up	Mfsd2a_up	Umps_up	Tmem184c_up	Icam1_up	Vnn1_up	Adh4_up	Plek2_up
86	Crot_up	Bdh1_down	Hbb_down	Ica1_up	Cpt2_up	Prom1_up	Abhd4_up	Plekhb1_down	F11r_up	Cyp7a1_down	Sds_up	Cyp3a9_down	Fam25a_up	H1f0_down	Chpt1_down	G6pc_down	Npas2_down	Sds_up	Elovl6_up	Akr1b8_up
87	LOC100362572_down	RGD1308059_up	Gng12_up	Mlec_up	Klkb1_down	Tdo2_down	RGD1561849_up	Inhbc_down	Ccnd1_up	Ugt2b7_up	Anxa2_up	Dpyd_down	Jam3_up	C1qa_down	Hist1h2bh_up	Ftcd_down	Apoa4_down	Rcan1_down	Prkcdbp_down	Ces1d_down
88	Tusc3_up	Gbe1_down	Gk_down	Basp1_up	Myo5b_up	Xpnpep2_down	Slc37a4_down	Asns_up	Ccng1_up	Gpld1_down	C4b_down	Acot9_up	LOC689288_up	Pim3_up	Hamp_up	Fgl1_down	Igfbp3_down	Trim5_down	Cyp7a1_down	Clec7a_up
89	Pir_up	Tnfrsf9_up	Enpp2_down	Csda_up	Aass_down	Ces1d_down	Nqo1_up	Cideb_down	Scd1_down	Dusp1_down	Prkcdbp_up	Atpif1_up	RGD1561849_up	Acsm2a_up	Serpina7_up	Atpif1_up	Cela1_down	Tmem19_down	Oat_down	Mbl2_down
90	Aco2_up	Slc9a3r1_up	Cyp7a1_down	Xdh_down	C1r_down	Dpt_down	Gulo_down	Aim1l_down	Mgmt_up	Gclm_up	Pla2g12a_up	Tyms_up	Sds_down	Slc2a5_down	Asl_up	Ngfrap1_up	Ccrn4l_down	Ppapdc1b_up	Stac3_down	Ppic_up
91	Elovl6_up	Slc39a14_up	RGD1307603_down	Tmem184c_up	Crot_up	Slc20a1_up	Pla2g12a_up	Enpp2_down	Phgdh_up	Gnmt_down	S100a10_up	Adhfe1_down	Cyp2a2_down	Cryl1_up	Srd5a1_down	Nat8_down	Cyp4a1_down	Creld2_up	Dmxl2-ps1_down	Sult1e1_down
92	Epcam_up	Ccl21_up	Apon_down	Eif4ebp1_up	Xpnpep2_down	Trib3_up	Gpnmb_up	Rb1_down	Akr1c3_down	Txn1_up	Fmo1_down	Wbp5_up	Mcm7_up	Chchd6_up	Asns_up	Fam210b_down	G0s2_down	C1qb_down	Ifit1_down	Lgals1_up
93	RT1-Bb_down	Arpc1b_up	Mgat4b_down	Slc20a1_up	Gale_up	Avpr1a_down	Aqp7_up	Fkbp11_up	Anxa4_up	Slc22a8_down	Edem2_up	Thrsp_down	Akr1c12_up	Abcc3_up	LOC100361733_down	Bex1_up	Cdh17_down	Icam2_down	Tsku_down	Anxa2_up
94	Acsl3_up	Eprs_up	Il33_up	Nfu1_up	Ndufa3_up	Mmp12_up	Bmf_down	Nadkd1_down	Acsl1_down	Nox4_down	LOC100362572_down	Gpnmb_up	B4galt5_up	C1qc_down	Lipc_down	Impdh2_up	Akr1c12_up	Gpt_up	Dak_down	Ghr_down
95	Adh7_up	Ifitm1_up	Cyp51_down	Rexo2_up	Creb3l3_up	Pxmp2_down	Skap2_up	Pgpep1_down	Fat1_up	Tsku_up	Igfbp1_down	Gnmt_down	Timp1_up	Igfbp1_up	Slc10a1_down	Ccng1_up	Ltb_up	Crip1_down	Kif20a_down	Dynlt1_up
96	Acot7_up	Aox1_down	Zdhhc2_up	Wdr77_up	Commd6_up	Cyp4b1_up	Fam49a_up	Gpld1_down	Sptan1_up	Ccnd1_down	RGD1307603_down	Hebp2_up	Btg3_up	Serpina6_down	LOC100361269_up	Igf2r_up	Gjb2_up	Pex11a_up	Tsku_up	Agmo_down
97	Gpx2_up	Fam210b_down	Acsm5_up	Mrps18b_up	Itih4_down	Akr1c3_down	UST4r_up	Slc37a4_down	RGD1563547_up	Hsdl2_up	Wbp5_up	Tubb6_up	Rprm_up	Rb1_down	Abat_down	Pc_down	RT1-Bb_up	Cd53_down	Sez6_up	Col5a2_up
98	Chchd6_up	Hgd_down	Nr0b2_up	Dpt_down	Slc38a3_down	Cox6a2_up	Igfbp3_down	Klf6_up	Cryab_up	Decr1_up	Rgn_down	Olr59_down	Enc1_up	R3hdm2_down	Acbd4_down	Polr3g_up	Fcnb_up	Loxl2_down	Thrsp_down	Slc23a1_down
99	Mgll_up	Ppif_down	Nucb2_down	Kmo_down	Dap_down	Sccpdh_down	Slc46a1_down	Phgdh_up	Abp1_up	Cyp3a9_down	Lgals3_up	Atp6v1d_up	Pcna_up	Nr1d1_up	Aldh6a1_down	Aadac_down	Igfbp1_up	C1r_down	Ddhd1_down	Mdm2_up
100	Cyp3a23/3a1_up	Fkbp11_up	Xdh_down	Mpeg1_down	Chchd6_up	Fabp1_down	Fam210b_down	Slc19a2_down	Akr1c12_down	Hao2_down	Nupr1_up	Phgdh_up	LOC100361913_up	Gclc_up	Lbp_down	Ifi30_up	Asns_up	Nupr1_down	Hsd3b5_up	Pqlc3_up
101	Xpnpep2_down	Aqp8_down	Gjb2_up	Pak1ip1_up	Abat_down	Prodh_down	Crat_up	Slc3a2_up	Hamp_up	Prkcdbp_up	Spc25_up	Lgals2_up	Zfp688_up	Slc27a5_up	Fdx1l_up	C6_down	Serpina3m_down	Tspan13_down	Mettl7b_down	Ezr_up
102	Suclg1_up	Akr7a2_down	Fgf21_up	Fam3c_up	Pctp_up	Klkb1_down	Ubd_down	Abcc3_up	Cxcl16_up	Sult1c3_down	Inhbc_down	Car3_down	Nudt5_up	Cpt1a_up	Cyp2j3_down	Abcb1a_up	Ttc36_down	Snd1_down	Gadd45g_up	Fabp4_up
103	Avpr1a_down	LOC689574_down	Inhbc_down	Sssca1_up	Dhrs4_up	Ppp1r3b_down	Aig1_up	Pgcp_down	Extl1_down	RGD1562323_up	Hsdl2_up	Fmo1_down	Ube2c_up	Ddc_down	Gpld1_down	Lgals2_up	RGD1310769_up	Npas2_down	LOC500300_down	Tacc1_up
104	Pex19_up	Upp1_up	Lifr_up	S1pr1_down	Slc25a20_up	Vtn_down	Gnmt_down	Gstm3_up	Pqlc3_up	Hibch_up	Nat8_down	Man2b1_down	Cyp1a1_up	Lingo4_down	Coq10a_down	Cd276_up	Crem_down	Tnfrsf9_down	Fads2_down	Rgs2_up
105	Pdk4_up	Slc4a4_up	Hprt1_up	Txnrd1_up	Acbd6_up	Lcat_down	Mgst2_up	Acot12_down	Rras_up	Abcg5_down	Reep5_up	LOC100362572_down	Slc25a21_down	Ddah1_up	Sel1l_down	Ptprd_down	Plekhb1_up	RGD1559909_up	Slc27a5_up	Slc6a13_down
106	Spink3_up	Slc26a1_down	Decr2_down	Eif3g_up	Aqp9_down	Dpp7_up	RGD1309362_up	Slc25a13_down	Rhoc_up	Usp2_down	Slc3a2_up	RT1-S3_down	Rab13_up	Cltb_up	Slc22a7_down	Ttc36_down	Igfbp2_up	Arhgdib_down	Aldh1a1_down	Abat_down
107	Slc25a25_down	Ethe1_down	Nrd1_up	Gstm7_down	Ephx2_up	Dao_down	Hao2_down	RGD1310552_down	Map3k1_up	Atpif1_up	Igha_up	Fxyd1_down	Sez6_down	Comt_up	RGD1310507_down	Gpx2_up	Rdh2_down	Vim_down	Cyp3a18_up	Khk_down
108	Cyp2t1_down	Thrsp_down	Csrp1_down	Cyp1a1_up	Mrpl49_up	Rab30_up	Zak_up	Dpys_down	Car8_up	Hist1h4b_down	Ccl2_up	Zdhhc2_up	Onecut1_down	Slc6a6_down	Hsdl2_up	Hrsp12_down	Dsc2_up	Ssr4_up	Ccnd1_down	Acss2_down
109	Acot9_up	Fam134b_up	Abcg5_down	Apex1_up	Slc39a8_down	Upb1_down	Fcn1_down	Nox4_down	S1pr1_down	Gk_down	Pck2_up	Ect2_up	Ca2_up	Ccdc80_down	Mgmt_up	Aqp7_up	Kynu_down	Wsb1_up	Abhd2_down	Pon1_down
110	Ephx1_up	Capg_up	Pim3_up	Myo5b_up	RGD1309410_down	Gstm7_down	Gpld1_down	Amy1a_down	Abcg8_down	Cyp4a1_down	Acot4_up	Ppap2b_down	Hmox1_up	Tm7sf2_down	Mrto4_up	Ndrg2_down	Hdc_up	Fcn1_down	Ust5r_up	Phlda2_up
111	Gulo_down	Crem_down	Fgl1_down	Pold4_up	RGD1305679_up	Pla2g12a_up	Ccdc58_up	Gbe1_down	App_up	Ca2_up	Slpi_up	Scarb2_up	Cyp4f4_down	Tfrc_up	Gstm7_down	Gstp1_up	Cp_up	Dnase1l3_down	Hsd3b7_down	Clcn4_down
112	Tsx_up	Cth_down	RGD1311122_down	Tbcb_up	Acot12_up	Cd44_up	Lipc_down	Maob_down	RGD1309362_down	Onecut1_down	Fam25a_up	Oaf_down	Cd14_down	Acly_down	Pcp4l1_up	Cox6a2_up	Junb_up	Phgdh_down	Acsm5_down	Pla2g12a_up
113	Fam111a_up	Serpina11_up	Fkbp11_up	Wdr74_up	P2ry14_up	Crp_down	Hist1h2bh_up	RT1-S3_down	Ppl_up	Fam111a_up	Ddost_up	Sult1c3_down	H2afj_up	Sqle_up	Pdlim1_up	Fabp7_down	Lipc_down	Apoa2_down	Isg15_up	Ednrb_up
114	Gcdh_up	Ppp1r3b_down	Rb1_down	Eif3d_up	Acadvl_up	Cyp2f4_down	Adh7_up	Sult2al1_up	Ubd_up	Akr1b7_down	Col1a1_up	Kif20a_up	Lgmn_up	Loxl2_down	Apoc2_down	Ephx1_up	Ces1d_down	Gmppb_up	Cmc1_up	Pld3_up
115	Ephx2_up	Kynu_down	Alcam_up	Itih1_down	Fgl1_down	Gsta5_up	Zfp367_up	Slc23a1_down	RT1-CE5_up	Krt8_up	Ddit3_up	Cdk1_up	Tnfrsf9_up	Nudt7_up	F10_down	Ppl_up	Il6r_up	Papss1_up	Gpt_up	Ptprd_down
116	Abcc3_up	Fmo1_down	Ephx1_up	Hexim1_down	Crip2_down	Cyp2j3_down	Hexim1_down	Omd_down	Pklr_down	Ust5r_down	Insig2_down	As3mt_down	Slc19a2_down	Serpine2_down	Pmm1_up	Olr59_down	Crot_down	Bhlha15_up	Serpina7_down	Lgmn_up
117	LOC689064_down	C4bpb_up	Tnfrsf9_up	Ttc36_down	Psmd8_up	Kmo_down	Nudt5_up	Acot2_up	Ywhah_up	Txnrd1_up	Tsku_down	Pgcp_down	Plscr1_up	Cd68_down	Cyp51_down	Elovl5_down	Cxcl9_up	Casp1_down	Me1_up	Atp6v1d_up
118	Ptprf_down	Fxyd1_down	Ppp2r2b_up	Nucb1_up	Slc4a4_up	Pklr_down	Adora2b_down	Aadat_down	Hspa1b_up	Rgn_down	Gclm_up	Hspb1_up	Smc2_up	Slc2a2_down	Ddx39a_up	Masp1_down	Ccl21_up	RT1-DMb_down	Ugt2b1_down	Mug1_down
119	Colq_up	Rgs5_up	Igfbp1_up	Commd6_up	Slco1b3_down	Reg3b_up	Hadhb_up	Cela1_down	Cyp3a9_down	Pklr_down	Mtmr7_down	Ckap2_up	Sqrdl_up	Pla2g4a_down	Mrpl53_up	Srxn1_up	Orm1_up	Cyp2c22_down	R3hdm2_down	Igfbp7_up
120	Akr1b7_down	Orm1_up	Fkbp8_up	Rpl11_up	Alg8_up	Iyd_down	Hal_down	Serpina6_down	PVR_up	RT1-A2_down	Cyp3a23/3a1_down	Gk_down	Ccne2_up	Col1a1_down	Irf7_up	Cyp4f4_down	RGD1309534_down	Cfd_down	G6pc_down	Rbm3_up
121	Dhrs4_up	Ces1f_down	Nqo1_up	Yae1d1_up	Ugt2b15_down	Fxyd1_down	Enc1_up	Pklr_down	G6pc_down	Slpi_down	Chid1_up	Pqlc3_up	LOC100361444_up	Chmp4c_up	RGD1565257_down	Zdhhc2_up	Lrat_down	null	Scd1_up	Ttpa_down
122	Ugp2_down	Dpys_down	Nudt4_up	Uri1_up	Serpina11_down	Junb_up	R3hdm2_down	Slco1b3_down	Abcb4_up	Bcl6_down	Dhdds_up	Comt_down	Acss2_down	Acsm5_up	Cyp2d4_down	Afm_down	Ifitm3_up	Fxyd2_down	Cdc20_down	Serpinf1_down
123	Lpcat3_up	Tkt_down	Tm7sf2_down	Tmem147_up	Slc43a1_down	Sec14l2_down	Decr1_up	Pnkd_down	Fam210b_down	Htatip2_up	Tes_up	Mgmt_up	Phlda2_up	Lrat_down	Dph5_up	Adhfe1_down	C1r_up	null	Prlr_up	Cidea_up
124	Akr7a3_up	Fgf21_up	LOC689064_down	Iars_up	Dao_down	Dlk1_up	RGD1309534_down	Avpr1a_down	Npdc1_up	Slpi_up	Cdkn3_up	Rangrf_up	Pglyrp1_up	RGD1307603_down	RGD1564257_down	Gucy1b2_down	Isyna1_up	Cd48_down	Gsta5_down	Gpx2_up
125	Hmgcs2_up	Il1rn_up	Slc43a1_up	Asgr1_down	Slc6a6_down	Ambp_down	Mrps18b_up	S1pr1_down	Gpt2_down	Reep6_up	Aldh1a7_down	Ephx1_up	Nme1_up	Nt5e_down	Lmf1_down	Abat_down	Bcl3_up	Psmb9_down	Acly_down	Lamb1_up
126	A1bg_down	Gsta3_down	C4bpb_down	Cad_up	LOC100362572_down	Psat1_up	Arl6ip1_down	Id1_up	Magee1_up	Crem_down	Srd5a1_down	Hgd_down	Ghr_down	Cd74_down	Man2b1_down	Cyp2c11_down	Elovl5_down	LOC100362572_down	Hsd17b2_up	C8a_down
127	Pnpla2_up	Gnmt_down	Ca2_up	Ebna1bp2_up	Slc27a5_down	F10_down	Tmem30b_up	Slc20a1_up	Serpina6_down	LOC360228_down	S100a9_down	LOC360228_up	Procr_up	Dhrs1_up	LOC689574_down	Tmem120a_up	Irak3_up	Igf1_down	LOC100361444_down	Cd44_up
128	Nbn_up	Fads2_down	Agt_up	Aimp2_up	Rxrg_up	Car5a_down	Ddah1_up	Cyp2f4_down	Ugt2b1_down	RT1-Bb_up	Acsm3_down	Hmgn3_up	Cyp2t1_down	Hacl1_up	Ube2c_down	Sds_down	Ripk2_up	Por_up	RGD1307603_up	Hdgfrp3_up
129	Dgat2_down	Nupr1_up	Polr3g_up	Cd59_down	Acadm_up	Igf1_down	Ube2c_down	Rcbtb2_down	Gls2_down	Prodh_down	Pcsk6_up	Glrx3_up	Pla1a_up	Kif22_down	Nt5e_down	Vnn1_up	Cbs_down	Ephx1_up	LOC500300_up	Cfhl1_down
130	Acadl_up	Masp1_up	Ifitm3_up	Pla2g2a_up	Dgat1_up	Enpp2_down	Mcm4_up	Ppfibp2_down	Cd151_up	Acot4_up	Ptprf_down	Rbm3_up	S1pr1_down	Idi1_up	Mfsd2a_down	Slc10a1_down	Arpc1b_up	Eif1a_up	Ephx2_down	Avpr1a_down
131	Rgn_down	Tspo_up	Mug1_down	Rpp38_up	Tsku_down	F12_down	Commd3_up	Gstt3_up	Ablim3_up	Gstm1_up	Atpif1_up	Rps5_up	Fam49a_up	Ctla2a_down	Pik3c2g_down	Slc37a4_down	Prodh_down	Gnl2_up	Nr1d1_up	Rxrg_down
132	Hmgcr_up	Sema4a_up	Tnfrsf9_down	LOC100360094_up	Acat1_up	App_up	Ghr_down	Psat1_up	Myh10_up	Rexo2_up	UST4r_down	Tes_up	Nr3c1_down	Col14a1_down	Bdh1_down	Slc25a39_up	Sult2al1_up	LOC100361568_up	Tat_down	Mbl1_down
133	Fads1_up	Mro_down	Dpt_down	Eef2_up	Papss2_down	Fetub_down	Lcn2_up	Cyp2a2_down	Egf_down	Lipc_down	Dak_up	Mcm6_up	Bcl2a1d_up	Cfd_down	Slc23a1_down	Slc25a4_up	Scly_down	null	Hsd3b7_up	Cygb_up
134	Nipal2_up	Fkbp4_down	Nat8_down	Gnai1_up	Hmgcs2_up	Dennd2d_up	Cyp2t1_down	LOC689064_down	Nqo1_up	Ubd_up	Tubb6_up	Fzd8_down	S100a6_up	Fcer1g_down	Ebp_down	Tubb6_up	C9_up	null	Stac3_up	Btg2_up
135	Coq10a_down	RGD1309534_down	Ldlr_up	Ipo5_up	Nbn_up	Enpp3_down	Akr1c1_down	LOC100361841_down	Cd276_up	Cndp2_up	Herpud1_up	Inhbc_down	Igfbp2_up	Sdr42e1_up	RGD1305222_up	Gls2_down	C4bpb_up	Ccl21_down	Fam134b_up	Tm7sf2_down
136	Xdh_down	Pdk2_down	Cnn3_up	Taf1d_up	Alcam_down	Stac3_down	Mcm6_up	Cyp2d3_down	Pgcp_down	Rnase4_down	Hal_down	Itih1_down	Sgcb_up	Oaf_down	Fam195a_up	Arhgef2_up	Adhfe1_down	Ap1s2_down	Elovl6_down	Ctla2a_up
137	Angptl4_up	Hmox1_up	Mphosph8_up	Timm8a1_up	Sdf2l1_down	Ccl2_up	Psmb4_up	Asl_up	Ppif_down	Mtmr7_down	Prodh_down	Npas2_down	Lcp1_up	Ca2_down	Mpst_up	Riok3_up	Avpr1a_down	Rdh2_down	Osgin1_up	Slc17a2_down
138	Cry1_down	Cyp2f4_down	Ces1f_down	Cpb2_down	Gsdmd_down	S1pr1_down	Spink1_down	Isyna1_up	Vim_up	Olr59_down	Uggt1_up	Tmem120a_up	Dcn_up	Slc46a1_down	Nnt_down	Agt_down	Arl6ip1_down	Epcam_up	Ehhadh_up	Plat_up
139	RGD1308114_up	Bmf_down	Rps5_up	Inhbc_down	Mbl1_down	Cd24_up	Akr1b8_up	Afm_down	Gnai1_up	RGD1564865_down	Traf4af1_up	Ppl_up	Hebp2_up	S100a10_down	Mtmr7_down	Abcc4_up	Ces1c_down	Sec61a1_up	Srd5a1_up	Atpif1_up
140	Acsm3_up	Inmt_down	Pnpla2_up	Eef1d_up	Thumpd3_up	Asgr2_down	A2m_down	Sels_up	Hsdl2_up	Anxa7_up	Aurka_up	Fabp2_up	Tmem120a_up	Tspan13_down	Tyms_up	Thrsp_down	LOC100362572_down	Akr1c3_down	Tm7sf2_down	Epcam_up
141	Fgf21_up	Gclc_down	Pgpep1_up	Acot3_up	Hmgcl_up	Tubb6_up	Hat1_up	Hagh_down	Acat1_down	Abhd2_down	Bub1_up	Vdac2_up	Dynlt1_up	C1r_down	Sez6_down	RGD1307603_down	Bmf_down	Gphn_down	Hsd3b5_down	Cyp2d3_down
142	Gpd1_up	Cps1_down	Hes6_down	Abca8a_down	Pmm1_up	Bbox1_down	Gstp1_up	Pdk2_down	Aass_down	RGD1307603_down	Srebf1_down	LOC100361269_up	Msmo1_down	Nr0b2_up	Jmjd6_up	Adck3_down	Rab30_up	Nans_up	Rtp4_down	Inhbc_down
143	Ndufa3_up	Me1_down	Rgs3_up	Tomm20_up	Slc25a42_up	Khk_down	Rpa2_up	Ceacam1_down	Tusc3_up	Hsd3b5_up	Slco1b3_down	Cd276_up	Perp_up	Cd1d1_down	Car5a_down	Smox_up	Slc39a14_up	Hopx_down	RGD1564865_down	Col6a1_up
144	Cd46_up	Ets2_up	Anxa5_up	Tes_up	Apoc2_down	Rdh7_down	Aldh1b1_down	LOC360228_up	Cdo1_down	Slc48a1_up	Mettl7b_up	Apon_down	Mmp12_up	Amd1_up	Pgcp_down	Lipc_down	Slc4a4_up	Dnajb9_up	Lcn2_down	Pf4_up
145	Enpp1_down	Il1r2_up	Impdh2_up	Setd4_up	Sec24d_down	LOC100361122_up	Chmp4c_up	Akr1b8_up	Tmem106a_up	Gls2_down	Vim_up	Fam111a_up	Mmp2_up	Pbk_down	Abcc6_down	Kmo_down	Abcg5_down	Nfib_down	RGD1564865_up	Fhl2_up
146	Scd_up	Tfr2_up	Ddhd1_up	Hspa9_up	Gls2_down	Akr1b1_up	Usp2_down	Nnt_down	Aldh1l2_down	Cxcl1_up	LOC100361444_up	Eef1d_up	LOC100359529_down	Pygl_down	LOC100360406_up	Anxa5_up	RGD1309362_up	Mcm7_up	Onecut1_up	Ramp1_up
147	Mlycd_up	Pcdh18_up	Retsat_down	Guk1_up	Hist1h4b_down	St14_up	Cyp17a1_down	Acly_down	LOC100360270_down	Cyp2t1_down	Idi1_down	Ccnb1_up	Prkcdbp_down	Phgdh_up	Rdh7_down	Serpina7_up	Slc2a5_down	Slc35b1_up	Cdh17_up	Nadkd1_down
148	Aldh1l2_down	Gda_up	Nucb1_up	Hexb_up	C4b_down	Hrsp12_down	Serpina6_down	Ddit3_up	Cyp4f4_down	Ptprf_down	Kif22_up	F12_down	Arl11_up	Psmb9_down	Nox4_down	Dpyd_down	Cry1_down	Ltc4s_down	Mlc1_down	S100a8_up
149	Anxa7_up	Cp_up	Uba52_up	Clcn3_up	Hao2_down	Cyp39a1_down	Uba5_up	PVR_up	Ptprd_down	Inmt_down	Pklr_up	Vps36_up	A2m_up	Ptgs1_down	Pop1_up	Srm_up	Retsat_up	Prkcdbp_down	Osgin1_down	C4bpa_down
150	Dact2_up	Dpp4_down	G6pc_down	Kti12_up	Srd5a1_down	RGD1564865_down	Slc5a6_up	Ces1d_down	RGD1310209_down	Kynu_down	Cxcl12_down	Sgk1_down	Cenpm_up	Plekhb1_up	Pxmp2_down	Akr1c3_down	Nr0b2_up	Dhcr7_down	Acsm2a_down	St14_up
151	Mfsd2a_down	Acsl1_down	Bdh1_down	Umps_up	Cyp4f1_down	Hgd_down	Cdkn1c_up	Tgfbi_down	LOC500300_down	S100a9_down	Abhd2_down	Tspo_up	Psmb9_up	Psat1_up	Mrpl50_up	Rhoc_up	Slco1b3_down	Gstm4_up	Alox15_down	C8b_down
152	Enc1_up	Slc6a6_down	Stat1_down	Ndufaf4_up	Apcs_down	Anxa2_up	Prodh_down	Kmo_down	LOC100361913_up	LOC689064_down	Aurkb_up	Ca2_up	Pcca_down	Ap1s2_down	As3mt_down	RGD1309362_down	Fads2_up	Osbpl11_down	Hhex_down	Plscr1_up
153	Mgat4b_down	Ces1d_down	Cd74_down	C1qbp_up	Plekhb1_up	Slc23a1_down	Dnase1l3_down	Cdh17_down	Slc19a2_down	Elovl6_up	Pttg1_up	Pon3_down	Bub1_up	Trim59_down	Itih1_down	Csda_up	Nr1d1_up	Hn1l_up	Acss2_up	Col6a2_up
154	Brp44_up	Entpd5_down	Fkbp4_up	Ethe1_down	Snx10_up	Cxcl16_up	Afm_down	Prodh_down	Atpif1_up	Afm_down	Lilrb4_up	Gstm5_up	Hacl1_down	Lgals3bp_down	Tmem219_down	Nox4_down	RGD1309362_down	Rab38_down	Slc22a8_up	Fst_up
155	Fmo1_down	Egf_down	Eif4a2_up	Cyp2d3_down	Dact2_up	Ednrb_up	Zfp688_up	RGD1305679_down	Tgif1_up	Ephx2_down	Mx2_down	Adh4_up	Slc13a3_down	Anxa7_up	Nop58_up	Mdm2_up	Srebf1_down	Gucy1b2_down	Aox1_up	Tes_up
156	Mtmr7_down	Lgmn_up	Akr1c14_up	Pla2g16_down	Anxa7_up	Slco1b3_down	Casp3_up	Phtf1_down	Krt19_up	Gclc_up	Cenpw_up	Lgals3_up	Lgals3bp_up	Acaa1a_up	Cyp39a1_down	Dhdds_up	LOC680262_down	null	Xpnpep2_up	Sgca_up
157	Abcg5_down	Sds_down	Atoh8_up	Eif3b_up	Sdc2_down	Proc_down	Mfsd2a_down	Slco2a1_down	Cyp2a2_down	Igha_down	G6pc_up	Impdh2_up	Nfe2l2_up	Ugt2b1_up	Etfdh_down	Dpt_down	Dao_down	Laptm5_down	Nox4_down	Gamt_down
158	Csrp2_up	Oat_down	St6gal1_up	Lars_up	Mlycd_up	Slc25a13_down	Elovl6_down	Slc29a1_down	Cr1l_up	Ppap2b_down	Dcn_up	S1pr1_down	Dpp7_up	Adora2b_down	Gar1_up	Ipo4_up	Aldh1a7_down	null	Nr0b2_down	Cp_down
159	Fam210b_down	Lcp1_up	Tgm2_up	Clcn4_down	Lactb2_up	Cftr_up	Rbp1_down	Ivd_down	Tubb5_up	Ran_up	Trim59_up	Fam210b_down	Slc46a1_down	Gpt_up	Vdac2_up	Tspan8_up	Abhd3_up	Igfals_down	Crot_down	Itm2c_up
160	Cpt1a_up	RGD1310552_down	Cep44_up	Eif3f_up	RGD1309437_up	Reg3g_up	Gpt_down	Pik3c2g_down	Bbox1_down	Inmt_up	Slc25a4_up	R3hdm2_down	Tmem55a_up	Msmo1_up	Slc19a2_down	Ccnd1_up	Cryl1_down	Gas6_down	Acsm2a_up	Col4a2_up
161	Hbb_down	Acy1_down	Cd97_up	Ppp2r2d_up	Brp44l_down	Rbbp7_up	Rbck1_up	Fam210b_down	Pla2g12a_up	Slc43a1_down	App_up	Car5a_down	Pklr_down	Plekhb1_down	Rhobtb1_down	Ezr_up	Slc27a5_up	Il18bp_down	Prodh_up	Sord_down
162	Ppcs_up	Aadac_down	Prep_up	Tmem176a_down	Abhd6_up	LOC100361841_down	Extl1_down	Srm_up	Ocln_up	Selenbp1_up	Ugdh_up	Cdc20_up	Zmat3_up	Vnn1_up	C4b_down	Ptgfrn_up	Cyp3a18_down	Cks1b_up	Pbsn_down	Txnip_up
163	Acmsd_down	Tsku_down	Hsd3b7_down	Tomm40_up	Ppcs_up	Gas2_down	Tbcb_up	Lims2_down	Kmo_down	Ugp2_up	Arsb_up	RGD1310495_down	Klf6_up	S1pr1_down	Sgk1_down	Insig2_down	Gadd45a_up	Rgs5_up	Abcb4_up	Dcdc2_up
164	Slco1b3_down	Btg2_up	Asl_up	Ugdh_up	Fam195a_up	Fundc2_up	Sytl2_down	Bphl_down	Wdr1_up	Avpr1a_down	Rfc4_up	Cyp2t1_down	Srxn1_up	Cxcl1_up	Cxcl12_down	Gpx3_up	Acsm3_up	Itm2c_down	Adh7_up	RT1-DMa_up
165	Isg15_up	Sord_down	Nt5e_down	Ctsc_down	LOC100361733_up	Inhbc_down	Nr1d1_up	Cyp3a18_down	Fam82a1_down	Thrsp_down	LOC100363441_down	Nox4_down	Aldh1l2_down	Snx10_up	Timm17a_up	Sars_up	Fkbp11_up	Cxcl9_down	Ccrn4l_up	Pmm1_up
166	Scd1_up	Serpina10_up	Sepw1_up	Rhoq_up	A2m_down	Npdc1_up	Tmem120a_up	Adhfe1_down	Lgals1_up	Psmb4_up	Me1_up	Tomm40_up	Scrib_up	Serpina3m_down	Hexim1_down	Aass_down	Tfr2_up	Mug1_down	Vnn1_down	Aqp7_up
167	Ckap2_up	Igfbp1_up	Armc10_up	Sult1a1_down	Serpinf2_down	Haao_down	Hnrph1_up	Acadm_down	Slc46a1_down	RT1-S3_down	Slpi_down	C4b_down	Cdc20_up	Abcb1a_up	C1qbp_up	Clcn3_up	Spink1_up	Emcn_down	Cpt1a_up	Mro_down
168	R3hdm2_down	Npdc1_up	C1s_down	Trim2_down	Cyp2t1_down	Dcdc2_up	Igha_down	Egf_down	Crem_down	Hmgcr_up	Nucb2_up	Bmf_down	Cdkn1c_up	Slc3a2_up	Masp2_down	Gtpbp2_up	Sdf2l1_up	Gcgr_down	Rbp1_down	Serpine2_up
169	Dhdds_up	RGD1310686_down	Gls2_down	Cyp2d4_down	Tomm5_up	Cldn8_up	Vps36_up	Nt5e_down	Clu_up	Slc25a39_up	Nuf2_up	Slc27a5_down	Kif22_up	Rsad2_up	Dpys_down	Glrx3_up	Olr59_down	Olr59_down	Fabp7_down	Il1r2_up
170	Hsd17b2_up	Qdpr_down	S1pr1_down	Ttpal_up	Brp44_up	Cdh13_up	Sels_up	Hist1h2bh_down	Myadm_up	Comt_up	Akr1c3_down	Aimp2_up	Pla2g12a_up	Igfals_down	Baat_down	Ivd_down	Eci1_down	Pld4_down	Isg15_down	B3galnt1_up
171	Idi1_up	Cd163_up	Ddc_down	Slc7a1_up	Smox_up	Spint1_up	Nt5e_down	Cyp2d4_down	Ifi30_up	Fkbp8_up	Hmmr_up	Asnsd1_up	Cr1l_up	Colq_up	Me1_down	Flvcr2_up	Reep6_down	Ccng1_up	Crot_up	Pon3_down
172	Abcg8_down	Nox4_down	Lrp1_down	Nop58_up	Caprin1_up	Slco2b1_down	Slpi_up	Abhd1_down	Lgmn_up	Ahr_up	Dap_up	Ptprd_down	Folr2_up	Psmd2_up	Aspg_down	Acsl1_down	Ethe1_down	Acot4_up	Hacl1_up	RGD1566401_up
173	Asns_up	Aig1_up	Tuba4a_down	Rps11_up	Rgn_down	Dab2_up	Ass1_down	Rbm3_up	Decr1_down	Lbp_up	Abcc6_down	Ppil3_up	Aurkb_up	Gstm4_up	Cyp1a1_up	Ddx39a_up	Il1rn_up	Prkcb_down	Akr1c1_down	Pcsk9_down
174	RGD1307603_down	Slc37a4_down	Cryl1_up	Uba52_up	Cyp17a1_up	Tes_up	Lect2_down	Sema4g_down	Gpt_down	LOC100363484_up	Ptprd_down	Lrrc59_up	Kif20a_up	Cish_down	Rb1_down	Wbscr22_up	Csrp1_down	Tmem30b_up	Abcg5_down	Loxl1_up
175	Nupr1_up	Aldh9a1_down	Serpina3m_down	Mro_down	Apeh_up	Etnk2_down	Ergic1_down	Comt_down	Cnp_up	Il33_down	Gpt_up	Lipc_down	Ifitm1_up	Gsr_up	RGD1305721_down	Enc1_up	Tubb2a_down	Plekhb1_down	Fmo1_up	Otc_down
176	Msmo1_up	Vim_up	Slc25a13_down	Cpt2_up	Cmbl_up	Agmo_down	Itih1_down	Bmf_down	Gucy1b2_down	Psat1_up	C4bpb_down	Xpo1_up	Tacc3_up	Polg2_up	Otc_down	Hao1_down	Nr1i3_down	Cdkn1a_up	Slc25a25_up	Pnpla2_up
177	S1pr1_down	Isyna1_up	Akr1c1_down	RGD1359127_up	Psma4_up	Ghr_down	Slbp_up	Tmem30b_up	Nfe2l2_up	Plekhb1_down	Oas1a_down	Cbs_down	Fggy_down	Srebf1_down	LOC100363441_down	Rps5_up	Rnd1_up	Fam213b_down	Tat_up	Slc22a7_down
178	Zfp354a_up	Lin7a_up	Grtp1_up	Eif1ad_up	Nap1l1_up	LOC500300_down	Serpinb9_up	Ddah1_down	Map1lc3a_up	Herpud1_up	Col5a2_up	Tpm3_up	Eppk1-ps1_up	Cyp17a1_up	Xpnpep2_down	Mtmr7_down	Il1b_up	Flvcr2_up	LOC287167_down	Lilrb4_up
179	Igfals_down	Sec11c_up	Tmem98_up	Polr3g_up	Aldh2_down	Cfb_down	Hibch_up	Fgf21_up	G0s2_down	Got1_down	Pric285_down	Mfsd2a_down	Pttg1_up	Hamp_down	Fastkd2_up	F10_down	Ecm1_down	Slc22a7_down	Acsm3_up	Col1a1_up
180	Fam111a_down	Pcca_down	RT1-Da_down	Aldh18a1_up	Chchd10_up	Kifc3_up	Plekhb1_up	Cyp8b1_up	Wbp5_up	Pcna_up	Cyp2j4_up	Rab30_up	Cyp51_down	Pnpla2_up	Mrps25_up	Ebna1bp2_up	Akr7a3_down	Adra1b_down	A2m_down	Cgref1_up
181	Fabp7_up	Hacl1_down	LOC100363476_down	F10_down	RGD1310495_down	Aldh4a1_down	Tsku_down	Prkd3_down	Cxadr_up	Manba_up	Rad51_up	Sult2al1_up	Ect2_up	Impa2_up	Rcbtb2_down	Map2k1_up	Ergic1_down	Serpina6_down	Idi1_down	Adh4_down
182	Cyp3a9_down	Prodh2_down	Cct5_up	Reep5_up	Tysnd1_up	Serpina3m_down	Dnajc9_up	Tmem19_down	Ivd_down	LOC498606_up	Myc_down	Cryl1_up	Pkdcc_up	Cyp4a1_up	Kti12_up	Slco2b1_down	Herpud1_up	Il23a_up	Akr1c1_up	Ddc_down
183	Ubd_down	Prodh_down	Agmo_down	Dusp16_up	Gas6_down	C4bpa_down	Il6r_up	Cyp17a1_up	Impa2_up	Acsm3_down	Cryl1_up	Pdcl3_up	Ccnb1_up	Nbn_up	RGD1311122_down	Aig1_up	Hsd3b5_up	Slc38a2_up	Akr7a3_down	Akr1c3_down
184	Rtp3_down	Ptpn2_up	RGD1310209_up	Serpina3n_down	Glrx3_up	Trim35_up	C1qa_down	Shpk_down	Lasp1_up	Adh1_up	Eci1_down	C8b_down	Csrp1_down	Acbd6_up	RGD1310495_down	Slc25a13_down	LOC100363476_up	Slc6a6_down	C4b_up	Lhfp_up
185	Insig2_down	Hck_up	Aqp9_down	Scamp4_up	Ehhadh_up	Srd5a1_down	Tubb5_down	Kank1_down	Ajuba_up	Cfhl1_down	LOC500300_down	Apex1_up	Clec4f_down	Akr1b8_up	RGD1310209_down	Eef1b2_up	RT1-Bb_down	Calr_up	Me1_down	Hagh_down
186	Ergic1_down	Gulo_down	Mknk2_up	Farsb_up	Hal_down	Ezr_up	Otub2_down	Gprc5c_down	Bmf_down	Cpt2_up	Postn_up	Btg3_up	Gulo_down	Slc39a4_up	Apex1_up	Aldh18a1_up	Car8_up	Nox4_down	LOC360228_up	Tspan3_up
187	Comt_up	Cryl1_down	Smyd2_up	Ssr2_up	Aldh1l2_down	Serpina3n_down	Dap_up	Cyp3a2_down	Cd47_up	Hebp2_up	Ephx2_down	Tmem184c_up	Aldh1b1_up	Aldh1a7_down	Gadd45a_up	Mgmt_up	Acly_down	Otub2_down	Psmb9_down	Ogfrl1_up
188	Acss2_up	RT1-DMa_up	Dhcr7_down	Cebpg_up	Saa4_down	Insig2_down	Pcsk9_down	Tubb6_up	Scarb2_up	Ddc_up	Ednrb_up	Eef1b2_up	Retsat_down	Apoa4_down	St3gal6_down	Apoc2_down	Flcn_up	Daam1_down	Usp2_down	Mmp12_up
189	Pank1_up	Cygb_up	Traf4_up	Cfb_down	Slc9a3r1_down	Tacc2_up	C1qc_down	S100a8_up	Pmm1_up	Tkt_up	Usp2_up	Hnrph1_up	Rtn4_up	Serpina10_up	Smpd1_up	Gars_up	Usp2_down	Enc1_up	Pnpla3_down	Gadd45b_up
190	Pter_up	Rgs4_up	Gstk1_up	Prmt7_up	Hspb1_up	Tusc3_up	Pnpla3_down	Tnfrsf21_up	Slc25a13_down	Ckap2_up	Cyp4a3_up	Cela1_down	Por_down	Hibch_up	Nudt12_down	Klf6_up	LOC100361841_down	Hist1h4b_up	Akr7a3_up	Hapln3_up
191	Ddhd1_up	Kcnj8_up	Prkcdbp_up	Spg21_up	Pdia5_down	Slc22a7_down	Cr1l_up	Apoa4_down	Nr0b2_down	Il6r_down	Atf5_down	Rpl18a_up	Stab2_down	Ccrn4l_down	Bphl_down	Mbl1_down	Itih4_up	Chchd3_down	Pim3_up	Aox1_down
192	Pkib_up	RGD1562323_up	Man1a1_up	Dhdds_up	Extl1_down	Prss8_up	Fmo3_down	R3hdm2_down	Agt_down	Comt_down	Fn1_down	Rfc4_up	Acsm3_down	Xpnpep2_down	Nol6_up	Ipo5_up	Cpt2_down	Tes_up	Cib2_down	Asah1_up
193	Slc37a4_down	Calu_up	Herpud1_up	Itgb1bp1_up	Apoc4_down	Pfkp_up	Car8_up	Dmxl2-ps1_down	RT1-DMa_up	RGD1309362_up	Txnrd1_up	Nme1_up	Apoa2_down	Aco1_up	Echs1_down	Rbm3_up	F5_up	Pctp_up	Spc25_down	Ldhb_up
194	F5_down	Cd53_up	Fbxo3_up	Eif3c_up	Acadl_up	Aqp9_down	Aox1_down	Il33_down	Gstm4_up	Fabp2_up	Casp4_up	RGD1309437_up	Dgat2_down	Psmb7_up	C4bpb_up	Ctps_up	Ifi27l2b_up	RGD1310552_down	RGD1562323_down	Rnase4_down
195	Tubb6_up	Scd1_down	Hmgcs1_down	Trmt1_up	Tm7sf2_down	Cfhl1_down	Sdf2l1_up	Smox_up	Reep5_up	LOC100363476_down	Slc13a3_down	Pxmp2_down	Akr1c19_up	Ifit3_up	Tmem106b_down	Igfbp2_up	Agxt_up	Clec4f_down	Aox1_down	Emp1_up
196	Por_up	Rgs2_up	Dhrs3_down	Adhfe1_down	Lcat_down	Id1_up	Angptl4_up	Gar1_up	RGD1307603_down	Bmf_down	LOC287167_down	RGD1311747_up	RGD1311122_down	Gls2_down	C8a_down	Umps_up	Agt_up	Ccdc80_down	Bcl6_up	Slco2a1_down
197	Pnpla3_up	Armc9_up	C5_down	Tubb5_up	Cfh_down	Snx10_up	Edem1_down	Zfp354a_down	Akr1c12_up	Crot_down	Cxcl9_up	Pno1_up	LOC100362733_down	Gadd45g_down	Ddc_down	Hexb_up	Cyp8b1_up	Cndp2_down	Herpud1_down	Cyp39a1_down
198	Abhd3_up	Gpld1_down	Cidea_up	Ccnd1_up	Slc26a1_down	Acot2_up	Gstm2_up	Abcb1a_up	Dpyd_down	Serpina4_down	Cyp4a1_down	RT1-CE5_up	Rapgef5_up	Dusp1_down	Trmt61a_up	LOC100361841_down	Manf_up	Gck_down	Dusp1_up	Abp1_up
199	LOC100363476_down	Nnmt_up	Serpina6_down	Nsun2_up	Ckap2_up	Slc37a4_down	Fen1_up	Akr1e2_down	LOC100363441_down	Asns_up	Thnsl2_up	Ddx58_down	LOC500300_down	Abhd2_down	RGD1311747_up	Dak_down	Cyp2t1_down	Pcolce_down	Hao2_down	Ppp1r3b_down
200	RT1-Bb_up	Ftcd_down	Rcan2_up	Nop56_up	Olr59_down	Serpinf2_down	Abca8_up	Agmat_down	Igfbp1_down	Retsat_down	Irf7_down	Gss_up	Rtp3_down	Clec4f_down	Pqlc1_down	Celf5_up	Nr0b2_down	Gar1_up	Cyp17a1_up	Cyp2t1_down
201	Snx10_up	Cyb5r3_down	Igfbp3_down	Wee1_up	Mgmt_up	Ptprz1_up	Cyp1a1_up	Igtp_down	Fahd1_down	Gpnmb_down	Rrbp1_down	Akr1a1_up	Gstm4_up	Cyp2t1_down	Pdk1_down	Thumpd3_up	Hyou1_up	Ddx58_down	Gls2_up	Gstm3_up
202	Ugt2b1_up	Cyp2d4_down	Ncln_up	Suox_down	Tpst2_up	Lgals3bp_up	RGD1309362_down	Fam82a1_down	Mat1a_down	C1r_down	Smagp_down	Smyd2_up	Slc1a2_down	Mgst2_up	RGD1308772_down	C1qbp_up	Arhgap8_up	Cpt1a_up	Ccnd1_up	Cldn7_up
203	Chchd10_up	Coq10a_down	Pctp_down	Pmvk_down	Sorl1_up	Ttpa_down	Ech1_up	Ces1f_down	Dhrs7_down	Sulf2_down	Edem1_up	Cldn2_down	Nusap1_up	Hsdl2_up	Plekhb1_down	Tnfrsf12a_up	Rora_down	Col3a1_down	G0s2_up	RT1-CE5_up
204	Alox15_down	Bbox1_down	C1qbp_up	Rab6a_up	Nt5e_down	Pqlc3_up	Nr1i3_up	Slc46a1_down	Vnn1_up	Psma5_up	Slc38a10_up	Gulo_down	Ddah1_up	Igha_up	Olr59_down	Plscr1_up	Ppp1r3c_down	Isg15_down	Cdkn1a_down	Tnfrsf12a_up
205	Igha_down	Aldh3a2_down	Bzw1_up	Brk1_up	Hibch_up	PVR_up	Gclc_up	Echdc1_down	Pter_up	Gadd45b_up	Cpd_down	Slc25a4_up	Aqp8_up	Mlycd_up	Ddx39b_up	Trmt1_up	Sqrdl_down	Abcb4_up	Acaca_up	Gcat_down
206	Aqp9_down	Insig2_down	Mettl7b_down	Wbscr22_up	Psmb7_up	Esrp1_up	Cdh17_down	Agxt_up	Sult1c3_down	Psmc4_up	Myc_up	Fam3c_up	Plk2_up	Prlr_up	Ifi44_up	LOC360919_down	Cxcl11_up	C2_down	Nr1i3_up	Masp1_down
207	Apcs_down	Clic1_up	Igtp_down	Hbs1l_up	Tomm40_up	Cth_down	Akr1b7_up	Taf1d_up	Lsr_up	Idi1_up	Lrp1_down	Ndrg2_down	Cryl1_up	Pck1_down	Slc22a18_down	Tagln2_up	Neurl3_up	Mgat2_up	Tfrc_up	Tagln2_up
208	Htatip2_up	Arhgef19_down	Ctps_up	Wdr43_up	Asgr2_down	Papss1_up	Cyp3a9_down	Asgr2_down	Eif4ebp1_up	Psmd14_up	Dusp1_up	Slc46a1_down	Sult1b1_up	Cfp_down	Ssu72_up	Asl_up	Cps1_down	Casp3_down	Mlc1_up	Fam101b_up
209	Dpyd_down	Pon3_down	Aldh1l2_down	Serping1_down	Zdhhc2_up	Aldh18a1_up	Oaf_down	Pank1_down	Mboat1_up	Hspb1_up	Fkbp5_up	Papss2_down	Prodh_down	Apex1_up	Cadps2_down	Cxcl16_up	Acaa1a_down	Sh3bgrl3_down	Rdh2_up	Folr2_up
210	Ass1_down	Apoa4_down	Slc25a39_up	Cited2_down	RGD1560010_up	Maob_down	Rhob_up	Mpdz_down	Dap_up	RT1-Bb_down	Angptl4_down	Gcat_down	Hao2_down	Csad_down	Cyp4b1_up	Xpot_up	Atf5_down	Zfp386_up	Cd14_up	Plg_down
211	Pgrmc2_up	Nadkd1_down	Rbm3_up	Snrpd2_up	Gpcpd1_up	LOC100363441_down	Gdf15_up	Amacr_down	Srxn1_up	Stbd1_up	Tyms_up	Akip1_up	G6pc_down	Psmb8_down	Npas2_down	Ipo7_up	RGD1564865_up	Sec11a_up	Pkdcc_up	LOC100362572_down
212	Sds_down	C5_up	Cyp2d3_down	Eif3m_up	Scarb2_up	Tfpi_up	Tsku_up	Cldn2_down	Psmb8_up	Psma1_up	Sult2al1_up	Mrto4_up	Thrsp_down	C1s_down	Ergic1_down	Pelo_up	Hspa5_down	Pnp_down	RT1-A2_up	Rab13_up
213	Serpina4_down	Acss2_down	Cyp2c11_down	RGD1310507_down	Rcan1_down	Vim_up	LOC100361444_up	Elovl5_down	Ifitm3_up	A2m_down	R3hdm2_down	Oplah_down	Phlda3_up	Gadd45b_up	Ces2c_up	Tspo_up	Cdo1_down	Nat8_down	Acly_up	Msmo1_down
214	Sds_up	Lipc_down	Umps_up	Fam136a_up	Coq10a_down	RT1-DMa_up	Cyp4a1_up	Slc39a8_down	Ppp2r1b_up	Dexi_down	Slc6a6_down	Pter_up	Coro1a_up	Hexim1_down	Lhpp_down	Asah1_up	Klkb1_up	Cyp8b1_up	Mafb_down	Gcgr_down
215	Slpi_down	Tyrobp_up	Fam89a_down	Psme3_up	Kmo_down	Krt19_up	Car3_down	Gtf2i_down	Clec4a3_up	Tmem205_up	Ugt2b1_up	Guk1_up	Agt_down	Isg15_down	Dhcr7_down	Eef1d_up	Abcg8_up	null	Phlda3_down	S100a9_up
216	Atf5_down	Tmem30b_up	Rpo1-3_up	Pes1_up	Aco2_up	Egln3_up	Slc27a5_up	Tmem140_down	Rad51_up	Ephx2_up	Ccng1_up	Aldh2_down	RT1-DMa_up	Rangrf_up	Bckdha_down	As3mt_down	Vnn1_down	null	Nupr1_down	Slc25a24_up
217	Nfe2_up	C4b_up	Slc25a25_down	RGD1562114_up	Ran_up	Tmem140_down	Ust5r_down	Pcsk9_down	Ifi27l2b_up	H1f0_down	Serpina7_up	Pak1ip1_up	Cbs_down	Hsd17b7_up	Rtp3_up	Dbndd2_up	RGD1308059_up	Uba5_up	S100a9_down	Bhmt2_down
218	Hsd11b1_down	RGD1309362_down	Idi1_down	Plekha1_up	Fetub_down	Fbp1_down	Gss_up	Slco2b1_down	Capn2_up	Gas6_down	Cyp4a1_up	F10_down	Polg2_down	Oasl_up	Glrx3_up	Rangrf_up	Serpinf2_up	Wbp1_up	Tubb5_down	Pdzk1ip1_up
219	Apeh_up	Slc13a3_up	Cdh17_down	Orm1_down	Pgcp_down	Neurl3_up	Fam111a_down	Aadac_down	Qsox1_up	Mafb_down	Pir_up	Nusap1_up	Cd53_up	RGD1564614_down	Afm_down	Otc_down	Lrrc59_up	null	RGD1562323_up	Rab3d_up
220	Ifit1_up	Slco1b3_down	Fcer1g_down	Tmem176b_down	Enc1_up	Pkib_up	RGD1564865_up	Aspdh_down	Hmgn3_up	Cyp2j4_up	Abcb1a_up	Crem_down	Ndrg2_down	Tmem30b_up	Slc39a8_down	Snx10_up	Plbd1_up	null	Spink1_up	Rgs10_up
221	Dmxl2-ps1_down	Ptprf_down	Myh14_up	Mki67ip_up	Htra1_down	Fxyd3_up	Ppp2r1b_up	Ttc36_down	Lin7a_down	Tm2d3_up	Gstm3_up	Taf1d_up	Ddit3_up	Abcb6_up	Ostc_down	Hdc_up	Ddhd1_up	Mafk_up	Nqo1_down	Pgcp_down
222	RGD1309362_up	Gamt_down	Slc3a1_up	Timm9_up	Fn3k_down	Prodh2_down	Hist1h4b_up	Hadh_down	Fkbp11_up	Itih1_down	Akr1c12_up	Ces2c_up	Napsa_up	Ctsd_up	Hdlbp_down	Dtd1_up	Acy3_down	Slc6a6_up	Eci1_up	Glrx3_up
223	Pkdcc_down	Gstt3_down	Tp53inp2_down	RGD1562079_up	Maob_down	Pdgfra_up	Aldh1l2_down	Lipc_down	Hebp2_up	Pbsn_down	Manba_up	RGD1306839_up	Ppap2b_down	Pdia5_down	Nbn_up	Raph1_up	Fabp2_up	Col14a1_down	Msmo1_down	Wnt4_up
224	Prodh_down	Ccrn4l_down	Hist1h4b_down	Igha_down	Abhd3_up	Ivd_down	Csrp2_up	Baat_down	Ngfrap1_up	Tnfrsf9_down	Mgst2_up	Gnai1_up	Capg_up	Mgp_down	Acss2_down	Myo5b_up	Gmppb_up	LOC100360406_up	Sqle_down	Gsn_up
225	Spp2_down	Mgll_down	Slc22a1_down	Psmb8_down	Mgat4b_down	RGD1562284_up	Acot2_up	Cyp4f1_down	Galk1_up	Snx10_up	Hspb1_up	Eif3g_up	Cotl1_up	Psmb5_up	Serpina11_down	Cd24_up	Phtf2_up	Capg_down	Ddhd1_up	Coro1a_up
226	Abhd2_down	Pcsk6_up	Rarres2_down	Slc29a1_down	Psmd2_up	Arhgef2_up	Srxn1_up	Enc1_up	Ifitm1_up	Ghr_down	Zdhhc2_up	RGD1305222_up	Crip1_up	Atp6v1g1_up	Lect2_down	Gnmt_down	Fam3c_up	Lrp1_down	Gpnmb_down	Pank1_down
227	RGD1565002_up	Ass1_down	Acadsb_down	Ablim3_up	Suclg1_up	Ctbp2_up	Slc3a2_up	RGD1564614_down	Plscr1_up	Ttc39a_up	Bhlha15_up	Tardbp_up	Akr1c1_down	Ipo4_up	_up	Iars_up	Serpina6_down	Bmf_down	Abcg5_up	Acaca_down
228	Papss2_down	Tnfrsf21_up	Rxrg_up	Slc22a5_up	RGD1308114_up	Coro1a_up	Sdf2l1_down	Papss2_down	Cav2_up	Cd14_up	Sds_down	Akr1b7_up	Gbe1_down	Acot12_up	Pno1_up	Cct4_up	Ssr2_up	Akr1c12_down	Idi1_up	RGD1309537_up
229	Hmgcs1_up	Cyp4f1_down	Gna12_down	Fam89a_down	Samm50_up	Ampd3_up	Por_up	Ndrg2_down	Mmd2_down	Fgl1_down	Mgmt_up	Josd2_up	Car3_down	Cd53_down	Ogfr_up	Tmem147_up	Hmgcr_up	Akr1c1_up	Akr1d1_up	Aadat_down
230	LOC287167_down	Bhmt2_down	Khk_down	Slc25a39_up	Cyp2c11_down	RGD1311558_up	Zmat3_up	Rps5_up	Ywhaq_up	Gpt_down	Cyp4b1_up	Fam82a1_down	Hopx_up	Usp18_down	H1f0_down	Anp32b_up	Agmat_down	Fv1_up	Acmsd_up	Sdc2_down
231	Hexim1_down	Cyp2c23_down	Cyp2f4_down	Lrrc8b_down	Nat8_down	Cxcl14_up	Stbd1_up	Galnt11_down	Hagh_down	RGD1309534_up	Pbk_up	Aqp7_up	Plac8_up	RGD1566239_up	Oaf_down	Apoa4_down	Aspg_down	Skap2_down	Tubb6_down	Slc26a1_down
232	Rpesp_up	Fam213b_up	Srm_up	Enpp2_down	Abcg5_down	Mbl1_down	Serpina4_down	Tcp11l2_down	Cyp1a2_up	Uba52_up	Sec11c_up	Ica1_up	Ifi204_up	Clec4a3_down	Rdh5_down	Id1_up	_up	Wipf1_down	Apoa4_down	RGD1564614_down
233	Igfbp3_down	Ttpa_down	Myc_up	Mgat4b_down	Fads2_up	Pgcp_down	Ddit3_up	Impdh2_up	Mcm6_up	Plac8_down	Slc4a4_up	Clcn4_down	Nt5e_down	Pnpla7_up	Gpr155_down	Eif1ax_up	Gls2_down	Cyp2t1_down	Hacl1_down	Ifngr1_up
234	Ccrn4l_up	Gpt_down	Xiap_down	Rprm_down	C6_down	S100a10_up	Masp1_down	Igf2bp3_down	Col1a1_up	Usp14_up	Dnajb9_up	Usp10_up	Hoga1_down	Aspg_down	Ifit1_up	Prtfdc1_up	Mfap4_down	Aen_up	Lgals3bp_down	Abhd14b_down
235	Dixdc1_up	Crot_down	Tmem97_down	Afm_down	Hadhb_up	Lcp1_up	Gstm4_up	Xpc_down	Fbxo6_up	Cish_down	Slc22a5_up	Itgb1bp1_up	Ctla2a_up	Daam1_down	Mx2_up	Btg3_up	Hbb_up	Igtp_down	Tm7sf2_up	Cxcr4_up
236	Pfkfb1_up	Npas2_down	Marc1_up	LOC100362733_down	Psmb4_up	Cyp2d2_down	Igfbp1_down	Nr1h3_down	Haus4_up	Ptgis_up	Aldh1b1_up	Slc20a1_up	Fcnb_up	Ces1f_down	Pex7_down	Ica1_up	Got1_down	LOC690000_down	Stbd1_up	Anxa1_up
237	LOC100361733_up	Igfbp3_down	Cct2_up	Rangrf_up	Cp_down	Ptms_down	C4b_down	LOC100360270_down	Slc6a9_up	Ifitm3_down	Mst1_down	Csad_down	Hdgfrp3_up	Psma7_up	RGD1309534_down	RGD1305222_up	Fmo3_down	null	Pc_down	Ucp2_up
238	Nqo1_up	Sez6_down	Mtmr7_up	Spsb4_up	C8b_down	Myh14_up	Cfd_down	Ppcs_up	Comt_down	Ifit1_down	Hmgn3_up	Spc25_up	Itih1_down	Neu2_up	Pop7_up	Hexim1_down	Hist1h4b_down	Fgr_down	Igfbp2_up	Dpp7_up
239	Il33_down	Acat1_down	Ddah1_down	Abhd1_down	Ndufab1_up	Pkd2_up	Mmgt1_up	Prkaca_down	Sqrdl_down	Omd_down	Mcm6_up	Hnrnpab_up	Avpr1a_down	Pik3c2g_down	LOC100360270_down	Avpr1a_down	Mgp_down	null	Asl_up	Aldh1l2_down
240	G6pc_down	Gas6_up	Cd63_up	Acsm2a_up	Ptprf_down	Depdc7_down	Tmem55a_up	Usp38_down	Mad2l1_up	Serpina7_up	Dusp1_down	Slc22a8_down	Cxcr7_up	Mmp2_down	Cdkn1a_up	Tacc2_up	Tnfrsf9_up	Cinp_up	Oat_up	Ccl2_up
241	Cyp8b1_up	Nme3_down	Ptpn3_down	Adipor2_down	Pnpla3_up	LOC100362572_down	Pcsk7_up	RGD1311612_down	Cps1_down	Mcm6_up	Nim1_up	Dmgdh_down	Il18bp_up	Pdgfra_down	LOC500956_up	RGD1309437_up	Ptgr1_down	Pnpla7_up	Cfhl1_up	Rgs5_up
242	Lgals2_up	Lrat_down	Etnk2_up	Pygl_down	Pik3c2g_up	Cxcl1_up	Cpt2_up	Slpi_up	Epb4.1l5_up	Nr0b2_down	Hsd3b5_down	C8g_down	Scfd2_down	Psma2_up	Hint3_down	Eif3g_up	Ces1f_down	Maob_down	Rtp4_up	Sparc_up
243	Mfsd2a_up	Car3_down	C4bpa_down	Crem_down	Acaa2_up	Plscr1_up	Txnrd1_up	Cbs_down	Ccdc68_up	Srebf1_down	LOC100359743_up	Adck3_down	Filip1l_up	Cd163_down	Mdm2_up	Tubb5_up	Gstt3_down	Dpysl2_down	Pklr_up	Lgals3bp_up
244	Agt_down	Pla2g12a_up	Dnajb9_up	Atf5_up	Grpel1_up	Orm1_down	Rtn4_up	Igfbp1_up	Polr3g_up	Ccrn4l_up	Chchd6_up	Acot4_up	Selenbp1_down	Ces1d_up	Hyou1_down	Pitrm1_up	Tat_down	Psmg4_up	Fads1_down	C1qc_up
245	Herpud1_up	Fgl1_up	Fam111a_up	Scd1_down	Hsd17b4_up	Apoa5_down	Uri1_up	_down	Grn_up	Bcmo1_up	Pcna_up	Paox_up	Hsdl2_up	Gclm_up	Arl6ip1_down	Aadat_down	Cpped1_down	Fgl2_down	Rtn4_down	Cdr2_up
246	Mrpl49_up	Alox15_up	Hao1_down	Rarres1_down	Pkib_up	Ltbp1_up	Acot7_up	LOC690000_down	RT1-S3_up	Csad_down	Rexo2_up	Srprb_down	Fhit_down	Isg20_up	Nim1_up	Serpina3n_down	Ces1e_down	Pir_up	Pla2g2a_down	Cxcl16_up
247	Slc25a42_up	Pygl_down	Rps6_up	Acly_down	Sds_down	Efhd1_up	Rab30_up	LOC686032_down	Cyp17a1_down	Mmgt1_up	Rab3d_up	Cct7_up	Ifi30_up	Nfib_down	Slco1b3_down	Pgam5_up	Tmem30b_up	Plek_down	Cry1_down	Gpr155_down
248	Ccrn4l_down	Fahd2a_down	Avpr1a_down	Bbox1_down	Fam210b_down	Aldh1a7_up	Lbp_down	Meis1_down	Hist1h2bh_down	Spink3_down	Vldlr_up	Abca8a_down	Cadps2_down	Sytl2_down	Apoc4_down	Sels_up	Acsm2a_up	Stx7_down	Car3_up	Fxyd1_down
249	Aox1_down	Ech1_up	Hnf4a_down	Sytl2_down	Abhd14b_down	Apoa4_down	Me1_up	St8sia3_down	A2m_down	Dpt_up	Timp1_up	Abat_down	Inhbc_down	Mrpl49_up	Rnf213_up	Pxmp2_down	Rnase4_down	Elof1_up	Rgs3_down	Azgp1_down
250	Rsad2_down	Dhcr7_down	Slc41a2_up	Dak_down	Dgat2_down	Scarb2_up	Tfrc_down	Irf3_down	Mcm7_up	Slc6a13_down	Anxa7_up	RGD1308114_down	Rgs2_up	Nap1l1_up	Arhgef19_down	Vdac2_up	Cxcl9_down	Pla2g2a_down	Cyp2a2_up	Dak_down
251	Commd6_up	Igsf6_up	Ugdh_up	Oaf_down	LOC686139_up	Efemp2_up	Sult1c2_up	Slc16a6_up	Miox_up	Isg15_down	Ssr2_up	Ppp2r1b_up	Epcam_up	Isg15_up	Clcn4_down	Rcbtb2_down	Ass1_down	Hao1_down	Oaf_down	Papss1_up
252	Pdcd4_up	Mccc2_down	Hsdl2_up	Slc43a1_down	Cyp2j4_up	Dcaf11_down	Tle1_up	Casp3_down	Otub2_down	Xbp1_up	Mmp12_up	C5_down	Suclg2_down	Cmpk2_up	Nsdhl_down	Pmm1_up	Tmed3_up	null	Dgat2_up	Srd5a1_down
253	Slc39a8_down	Cela1_down	Rpl18a_up	Sult1c3_down	Zfp354a_down	Akr1c12_up	Id2_up	Srxn1_up	Arhgap11a_up	Ftcd_up	Fam213b_up	Ifi30_up	Cdo1_down	Osgin1_down	Prpf3_up	Tdo2_down	Ptprd_down	null	Cish_up	Ckb_up
254	Mme_up	RT1-Bb_down	Ccnd1_up	RGD1305679_down	Aldh1a1_up	Cd276_up	Klf3_down	Btg2_up	Gk_down	Gsta3_up	Ltc4s_down	Ehhadh_down	Cryab_up	LOC500300_down	Mki67ip_up	Cgref1_up	Apon_down	Ppib_up	Cela1_up	Sec14l2_down
255	Pmvk_up	RGD1311612_down	Hal_up	Stac3_down	Acad11_up	Olr59_down	Hectd1_up	Tnfrsf12a_up	Nox4_down	Igfbp1_up	Srxn1_up	Mbl1_down	Abhd14b_down	Adck5_up	Rcan1_up	Fbxo30_up	Rcan1_down	RGD1311122_down	Ifi27l2b_down	Pfkp_up
256	Tinf2_up	Srebf1_down	Eprs_up	Mdm2_up	Dak_down	Serpinh1_up	Retsat_down	Dap_up	Gsta5_up	Gpr64_up	Ces1d_down	Phyhd1_down	Eef1b2_up	Egf_down	Cmc1_down	Igfbp1_up	Rsad2_up	null	Srebf1_up	Tspo_up
257	Lss_up	Scarb2_up	Cxcl9_down	Eci1_up	Ddhd1_up	Cd53_up	Fam134b_up	Lrat_down	Cxcl12_down	Serpina6_down	Acot1_up	Slc22a17_down	Bloc1s2_up	Rdh2_up	Akr1c12_down	Ces1d_down	Gstm2_down	Hpgds_down	Amd1_up	Btg3_up
258	Lactb2_up	Maob_down	Fuca1_up	Apon_down	Oaf_down	Sema4a_up	Idi1_up	Rbks_down	Csrp2_up	Cyb5a_up	Ssr4_up	Hspbp1_up	Ddx39a_up	Pold4_up	Foxa1_down	Pik3c2g_down	Gclm_down	null	Ethe1_up	Xpnpep2_down
259	Pqlc3_up	Gmfg_up	Tmem86a_up	Serpina4_down	Gulo_down	Gcdh_down	Gpx2_up	Pter_up	Akr1c1_down	Igfbp3_down	Smox_up	Slc19a2_down	Tagln_up	Psmd8_up	Kmo_down	LOC100360406_up	LOC689574_down	Aif1_down	Hhex_up	Flna_up
260	Ebp_up	Ptgr1_down	Ptgs1_down	Plekhb1_down	Csrp1_down	Fam210b_down	RGD1307603_down	Plxnb2_down	Btg2_up	Ces1c_up	Rcan1_down	Thnsl1_up	Nipsnap1_down	St6gal1_down	Eci1_up	Fabp1_down	Slc13a5_up	Ddost_up	Ttc36_up	Zfp688_up
261	Fcn1_down	RT1-A2_up	Pla2g2a_down	Nox4_down	Hacl1_up	Slc43a1_down	Thrsp_down	Slc22a18_down	Ccl2_up	Psmd2_up	Nr0b2_up	Zfp259_up	Fads1_down	Ppp1r3b_down	RGD1564865_up	B4galt5_up	Aox1_down	Hbb_down	Acot4_down	Sncg_up
262	Mvd_up	Tnfrsf1a_up	Atp1b1_up	Rsad2_up	Tusc3_up	Ddc_down	LOC367746_down	Gnl3_up	Cxcl1_up	Chchd6_up	Sec61a1_up	Tubg1_up	Srebf1_down	Dhrs4_up	Suclg2_down	Rbp7_up	Cyp8b1_down	Nr1h3_down	Gpnmb_up	Serpinb6_up
263	Kmo_down	Ppdpf_down	Galk1_up	Sez6_down	Abcg8_down	Gstm2_down	Ca2_up	RGD1359529_down	Igfbp1_up	Pbsn_up	Chek1_up	Gmfb_up	Flna_up	Tysnd1_up	Phlda3_up	Rexo2_up	Nt5e_down	Abcc6_down	RT1-CE10_down	Bloc1s2_up
264	Traf4af1_up	Rcbtb2_down	Eef1b2_up	Ust5r_down	Cyp4a3_up	Abhd1_down	Ccnd1_up	Csrp1_down	Sgk1_down	Sqrdl_down	Mfsd2a_down	Epcam_up	Pdk1_down	Pltp_down	Ccng1_up	Ppp2r1b_up	Eprs_up	Cd14_up	Ly6e_down	Cxcl5_up
265	Tmem120a_up	LOC299282_down	Mmd2_up	Dhrs7_down	Cyp3a9_down	Inhbb_up	Slc20a1_up	Scd1_down	Ddc_down	Psmc5_up	Cyp1a1_up	LOC100360270_down	Man2b1_down	Pgcp_down	Inmt_down	Arsb_up	Gsta5_down	C1s_down	Bcmo1_down	Iqgap1_up
266	Pmm1_up	Ptms_down	Pgr_up	Slc22a8_down	RGD1566368_up	Adamtsl2_up	Hsd17b2_down	Spsb4_up	Anxa5_up	Abcb4_down	Nipal2_up	Rarres1_down	RGD1310495_down	Sepw1_down	Amy1a_down	Adra1b_down	Prkcdbp_down	Ccdc86_up	Prlr_down	Kdelr3_up
267	Cd47_up	Afm_down	Sesn1_up	Lipc_down	Slc2a2_down	RGD1566401_up	Epcam_up	Acot4_up	Rhob_up	Serpina11_down	Tmem66_up	Flvcr2_up	Mapre1_up	Tsku_up	LOC500300_up	Ran_up	Hadh_down	Gss_up	Cpt1a_down	Soat1_up
268	Mecr_up	Cyp8b1_down	Fads2_up	Abat_down	Tubb6_up	Hgf_up	Lgals2_up	Pnp_down	Dao_down	Net1_up	Il6r_down	Ppap2c_up	Insig2_down	Ifit2_up	Slc25a1_down	Arhgdia_up	Selenbp1_down	Stab2_down	Ces1d_up	Cpb2_down
269	RGD1564865_down	Ephx1_down	Bpnt1_up	G6pc_down	Kif22_up	Blnk_up	Inhbc_down	Tes_up	Enc1_up	Phlda3_down	Acsm5_up	Pdcd5_up	F12_down	Abhd4_up	Ifit3_up	Dpys_down	Nadkd1_down	null	Clic2_up	S100a4_up
270	RGD1310769_up	RGD1310209_down	Acox3_down	Tmem120a_up	Slc27a2_up	Fam82a1_down	Hebp2_up	Nop58_up	Stat3_up	Gstm2_up	Flvcr2_up	Masp1_down	Raph1_up	Gnl3_up	Slpi_down	Nfu1_up	Slc39a4_down	Lilra5_down	Hprt1_up	Tfpi_up
271	Pik3c2g_down	Elovl5_down	Txnrd1_up	Gar1_up	Apex1_up	Tmem53_down	Spink3_down	Gk_down	Adra1b_down	Adh7_up	Bckdhb_down	Acsm3_down	Tmem140_down	RGD1310209_down	Acot2_up	Scp2_down	Cd63_up	null	Dao_up	LOC686032_down
272	Ect2_up	Suox_down	G6pd_up	Enc1_up	Hebp2_up	Cldn7_up	Acsl3_up	Pak1ip1_up	Dnase1l3_down	Hsd17b11_up	Jun_down	Mpeg1_down	Dmgdh_down	Colec11_down	Tmem41b_down	LOC100363441_down	Igf2bp3_down	Nip7_up	Avpr1a_up	Clic1_up
273	Fam82a1_down	Enc1_up	Cpt2_up	Maob_down	Fmo3_down	Vnn1_up	Ablim3_up	Oplah_down	Dgat2_down	Ddhd1_up	Manf_down	Slco2a1_down	Echs1_down	C1qb_down	Cutc_up	Mrpl17_up	Igfals_down	Fen1_up	Pnpla3_up	Fblim1_up
274	Mnd1_up	Ube2g2_up	Eif5_up	Ccng1_up	Enpp3_down	RGD1310495_down	Tubgcp2_up	Hmgcs2_down	Igfbp3_down	Rpl18a_up	Adh1_up	Npdc1_up	Rab32_up	Tuba4a_up	Aldh2_down	Myc_up	Slc22a8_down	Cd302_down	Ugt2a1_up	Alox5_up
275	Pctp_up	Pklr_down	RGD1310352_up	Eef1b2_up	Cd46_up	RGD1306058_up	C6_down	Ppm1k_up	Mdm2_up	Eci1_down	Hyou1_down	Fat1_up	Acsl1_down	Creb3l3_up	Nxt1_up	Eif3f_up	Masp1_up	Pklr_down	Hspb1_up	Selm_up
276	Fam46c_down	Gpt2_down	Mgst2_up	Akr1c3_down	Rangrf_up	Slc25a24_up	Lgals3_up	Lsr_down	Tes_up	Sult1a1_down	Hacl1_down	Timm17a_up	Csad_down	Pmm1_up	Palmd_up	Ppp2r2d_up	Aldh1b1_down	Cdk2ap2_up	Gk_down	Tnnt2_up
277	Cetn2_up	Rtp4_down	Acot4_up	LOC299282_down	Cfi_down	Acot9_up	S100a10_up	Inmt_down	Apon_down	Wfdc2_down	RGD1562323_up	Tmem140_down	Mccc2_down	Nfkbiz_up	Cdk1_down	Fxyd1_down	Macrod1_down	Lcp1_down	Irf7_down	Rdh7_down
278	Mrps18b_up	Dnajb11_up	Pfkfb1_down	Cyp4f4_down	Per2_down	Rbms3_up	G0s2_down	Cyp2j3_down	RGD1308059_up	Fam195a_up	Cyp2t1_down	RGD1561849_up	Slc25a4_up	Acot1_up	Lin37_up	Plekhb1_down	Abat_down	Txnip_down	_down	RGD1310507_down
279	Prkab1_down	Ednrb_up	Trim5_down	Crip2_down	Asns_up	Cd302_down	Prlr_up	Dpysl2_down	Plat_up	Ms4a6b_down	Cxcl1_up	Ngfrap1_up	Ttpa_down	Slc4a4_up	Ptprd_down	Dcakd_up	Cyp2d3_down	Lipc_down	Zfp189_down	Tmem123_up
280	Slc2a5_down	Fkbp5_up	Atp1a1_down	Psmg4_up	Pck1_down	Ifitm1_up	Slc6a13_down	Mrto4_up	Ctgf_up	Hacl1_down	Eci1_up	Mgat4b_down	Tyrobp_up	Abcb4_up	Avpr1a_down	RT1-S3_down	Cmbl_down	Tmem41b_up	Lap3_up	Fbn1_up
281	Adra1b_down	LOC100361568_up	Adipor1_up	Bmf_down	Aspm_up	Abcc4_up	Hdgfrp3_up	Cyp4f6_down	Slc2a5_down	Clec14a_down	Cyp2c11_down	RGD1308772_down	Ppp1r2_up	Rgn_down	Prodh2_down	Cdkn1a_up	Gpx2_up	Crip2_down	Cyp4a3_down	Fabp1_down
282	Prim1_up	Gpc4_up	Eef2_up	Aldh1a7_up	Immt_up	Rhoc_up	Dusp1_down	Cidea_up	Pf4_up	Tyrobp_down	Gss_up	Elovl5_down	Ran_up	Irf7_up	Calr_down	Mmd2_down	Nqo1_up	Hsdl2_up	Gpt_down	Dab2_up
283	Ugt2b1_down	Irf6_down	Phgdh_down	Eci3_down	LOC685888_up	Rcbtb2_down	Crem_down	Plek2_up	Tax1bp3_up	Gstt1_up	Tusc3_up	Lrp1_down	Kcnj8_up	Tmem106b_up	Galk1_down	Anxa7_up	Slc7a7_up	Nus1_up	RGD1311122_down	Adhfe1_down
284	Pdia5_down	Eef1b2_up	Ddx3x_down	Hes6_down	Hsd3b5_down	Rnf39_down	Igfbp1_up	Stk16_down	Anxa1_up	Hhex_down	Igfbp1_up	Aadac_down	Gpx2_up	RGD1564804_up	Hrsp12_down	Mad2l2_up	Ces2c_up	Serp1_up	Fh_up	F12_down
285	Aldh1b1_down	Serping1_up	RT1-DMb_down	Slc22a7_down	RGD1311078_up	Slc39a8_down	Slc6a6_down	Ebna1bp2_up	Aqp9_down	Rprm_down	Ephx2_up	Rbbp7_up	Tspo_up	Vkorc1_down	Fmo3_up	Sptan1_up	Cyp2j4_down	Cps1_down	Nr1i3_down	Cdo1_down
286	Cyp2f4_down	Shmt2_down	Eif3m_up	LOC100360406_up	C8a_down	Krt20_up	Rdh2_down	Masp1_down	Dak_down	LOC100360180_up	Akr1b7_up	Slc39a10_up	Nfib_down	Rapgef4_up	Eif4ebp1_up	Hsdl2_up	Omd_down	Trim6_down	H6pd_up	Lamc2_up
287	Hsd3b5_down	Zfp354a_down	Tap1_down	Lrp1_down	Hadh_up	Smox_up	Aspg_down	LOC100361568_up	Xpnpep2_down	Cldn2_down	Psat1_up	Prmt5_up	Cgref1_up	Zfand2a_up	Slco2a1_down	Apom_down	Acsl1_down	null	Avpr1a_down	Filip1l_up
288	Dexi_down	Map7d1_up	Tubb2a_down	Rbm3_up	Abhd16a_up	Elovl5_down	Tubb6_up	Mro_down	Atp6v1d_up	RGD1306936_up	Ust5r_down	Enc1_up	Tbcb_up	Irf9_up	Cmpk2_up	Cpt1b_up	Cyp2e1_down	null	Coq10b_down	Ifi30_up
289	Igfbp1_down	Slco2a1_down	Slc41a2_down	Ctsl1_up	Mrps18b_up	St8sia3_down	Macrod1_down	Hells_down	Il33_down	Ehhadh_down	Lipc_down	Apoa4_down	Tmem43_up	Pc_down	RGD1306595_up	Pqlc1_down	Steap4_up	Rab32_down	Csad_up	Ngfrap1_up
290	Igfbp1_up	Slc39a8_down	Dgat2_up	Cyp2t1_down	Usp2_down	Serpina11_down	LOC360228_up	Ftcd_down	Rtp3_down	Swi5_down	Pxmp2_down	H19_up	Acad10_down	Rtp4_down	Mst1_down	Cyp1a2_down	RGD1310209_down	Khk_down	Tmem106b_up	Ctse_up
291	Car3_down	Ldhb_up	Ifi27l2b_down	Nip7_up	RGD1307603_down	Arg1_down	Rtp4_down	Acsm2a_up	Colec11_down	Hmmr_up	Gpld1_down	Slco2b1_down	Igfals_down	Trim5_down	Fam111a_up	Cbs_down	Otc_down	Minpp1_up	Aspg_up	Ebp_down
292	Slc4a4_up	Nipsnap1_down	Apoc4_down	Serpina6_down	Fam136a_up	Saa4_down	Gk_down	Cxcl1_up	S100a9_up	Abca8a_down	Serpina4_down	Ccdc58_up	Comt_up	Rdh2_down	Cbs_down	Cxcl12_down	Comt_down	Ptprf_down	Mtmr7_up	RGD1310587_down
293	C6_down	Fggy_down	Clec4f_down	LOC100361568_up	Slc12a2_up	Agmat_down	Tspan8_up	Oat_down	Sult2al1_up	Parp1_up	Apon_down	Cpne3_down	Ywhaz_up	Gpld1_down	Mterfd2_up	Cct2_up	Khk_down	Nomo1_up	MGC94335_up	Ckap2_up
294	Rcan1_down	Arhgdib_up	LOC500300_down	R3hdm2_down	Vldlr_up	Hoga1_down	Abcg8_down	Parp14_down	Tspan8_up	Retsat_up	Lbp_up	Dennd2d_up	Slc22a8_down	Phtf1_down	Timm10_up	Cyp2f4_down	Ndrg2_down	Gbp2_down	Hao1_down	Cfh_down
295	Nox4_down	Fam82a1_down	Abhd1_down	Khk_down	Abcb1a_down	Unc93b1_up	Ugt2a1_up	Slc43a1_down	S100a6_up	Kcnn2_down	Slc22a8_down	Rpo1-3_up	Tjp2_up	Srxn1_up	Pgam5_up	C4b_down	Aadac_down	Uggt1_up	Lingo4_down	RGD1310495_down
296	Comt_down	Coro1a_up	Rps11_up	Hsdl2_up	Tfrc_down	Cyp2a1_down	Wbp5_up	Rdx_down	Apoa2_down	Sh3bgrl_down	Pgcp_down	Rhoc_up	Nrg1_up	LOC100361552_up	Fah_down	Serpinf2_down	Cyp3a23/3a1_down	null	_down	Prtfdc1_up
297	Sdf2l1_down	Chi3l1_up	Sgpl1_down	Vnn1_up	Stard3nl_up	Tmem43_up	Sgcb_up	Sytl2_down	Ehhadh_down	Efna1_up	Krt8_up	Polb_up	Neurl3_up	Pex11a_up	Thumpd3_up	Akr1c1_down	Ephx1_down	null	Slc2a5_up	Atp1b1_up
298	Sorl1_up	Ramp2_up	Eif3d_up	Gucy1b2_down	Krtap1-5_up	Lamb1_up	Ddhd1_down	Herpud1_up	Cyp17a1_up	Ppp2r1b_up	Ephx1_up	LOC100360406_up	Serpinf1_down	Ctsh_down	Bscl2_down	Bmf_down	Per2_down	Ckb_down	Irf7_up	Prnp_up
299	Dao_down	Plscr1_up	Armc9_up	Thop1_up	Nat5_up	LOC100361187_up	Cyp2c11_down	Gltp_up	Ecm1_down	Acad9_up	Hao2_down	Hmmr_up	Ctps_up	Ndufaf4_up	Hacl1_down	Gar1_up	Retsat_down	null	Psmb8_down	Slc38a3_down
300	Slc46a1_down	Cpne8_up	Igtp_up	Hao2_down	Apoa2_down	Ddx39a_up	Btg3_up	Klhl7_down	Fads2_down	Ifitm1_down	Spink3_up	Sdad1_up	Slc10a1_down	Fcn1_down	Slc20a1_up	C8b_down	Ppa1_down	null	Cxcl9_down	Slco2b1_down

## Sheet: 8days
Rank	Topic1	Topic2	Topic3	Topic4	Topic5	Topic6	Topic7	Topic8	Topic9	Topic10	Topic11	Topic12	Topic13	Topic14	Topic15	Topic16	Topic17	Topic18	Topic19	Topic20
1	Acot1_up	S100a8_up	Car3_down	Car3_down	Acot1_up	Cyp2c11_down	Aldh1a1_up	Car3_down	Stac3_down	Gsta5_up	Gstp1_up	Stac3_down	Pln_up	Stac3_down	Apoa4_down	Car3_down	A2m_up	Rbp7_up	Gsta5_up	Pglyrp1_up
2	Vnn1_up	S100a9_up	Dhrs7_down	Cyp4b1_up	Fabp3_up	Car3_down	Stac3_down	Stac3_down	Gstm3_up	Aldh1a1_up	Inmt_down	Oat_down	Stac3_down	Acot1_up	RGD1584021_up	Gstm3_up	Lcn2_up	LOC689064_down	Aldh1a1_up	Cyp1a2_down
3	Aig1_up	A2m_up	Akr1b7_up	Csrp2_up	Cpt1b_up	Cyp2a2_down	Ccng1_up	Cyp2c11_down	Aldh1a7_up	Ces2c_up	Aldh1a1_up	Gstm3_up	Rbp7_up	Dhrs7_down	LOC100361444_up	Stac3_down	Stac3_down	Hbb_down	Aldh1a7_up	Npy_up
4	Cyp4a1_up	Cyp26a1_up	Slc22a8_down	Trib3_up	Hdc_up	Hao2_down	Gsta5_up	Dhrs7_down	Aldh1a1_up	Aldh1a7_up	Stac3_down	Ugt2b7_up	Ces2c_up	Cyp1a1_up	Gsta5_up	Aldh1a1_up	Spink3_up	Stac3_down	Zfp354a_up	Pln_up
5	Ehhadh_up	Serpina7_up	Cyp3a2_down	Phgdh_up	Apoa4_down	Ust5r_down	Ces2c_up	Kynu_down	Car3_down	Akr7a3_up	Gsta5_up	Anxa2_up	Gstm3_up	Ces2c_up	A2m_up	Trib3_up	Lbp_up	H19_up	Sult2al1_up	Ces2c_up
6	Eci1_up	Lcn2_up	Stac3_down	Thrsp_down	Vnn1_up	Cyp2d3_down	Dhrs7_down	Ust5r_down	LOC360228_up	Cyp1a1_up	Acsm2a_up	Fam25a_up	Ccng1_up	Aldh1a1_up	Aldh1a1_up	Cyp4b1_up	S100a9_up	Scd1_down	Ugt2b1_up	Rbp7_up
7	Apoa4_down	Fads1_down	Sult1e1_down	Fgf21_up	RGD1305928_up	Slc10a1_down	Aldh1a7_up	Sult1c3_down	Apoa4_down	Stac3_down	Ugt2b7_up	Cyp1a2_down	Fam25a_up	Gsta5_up	Ca2_up	Gsta5_up	Serpina7_up	Thrsp_down	Akr1c12_down	Rup2_down
8	Aldh1a1_up	Stac3_down	Ust5r_down	Acot1_up	Aig1_up	Sult1e1_down	Cyp1a1_up	Slc22a8_down	Rtn4_up	Ugt2b1_up	Vnn1_up	Akr7a3_up	RT1-CE5_up	Apoa4_down	Slc6a13_down	Aldh1a7_up	LOC360228_up	Fads1_down	Ube2c_down	Tspan8_up
9	Acaa1a_up	Dhrs7_down	Hsd3b5_down	App_up	Acot3_up	Cyp3a2_down	Mgmt_up	Akr1c3_down	Oat_down	Abcc3_up	Pycr1_up	Aldh1a1_up	Oat_down	Abcc3_up	Stac3_down	Spink1_down	S100a8_up	Serpina7_up	Inmt_up	Lcn2_up
10	Ech1_up	Ddc_down	A1bg_up	Stac3_down	Pdk4_up	Akr1b8_up	Atp6v1d_up	Aldh1a7_up	Anxa2_up	Dhrs7_down	Serpina7_up	S100a10_up	Gbp4_up	Vnn1_up	Isg15_up	Acot1_up	Cxcl1_up	A2m_up	RGD1309362_up	LOC299282_down
11	Hdc_up	Timp1_up	RGD1562323_up	Oat_down	Aqp7_up	Lipc_down	Mdm2_up	Gsta5_up	Hal_down	Oat_down	Tmed3_up	Avpr1a_down	Tubb6_up	LOC689064_down	Aldh1a7_up	Hal_down	Dhrs7_down	Prkcdbp_down	Sgk1_down	S100a10_up
12	Stac3_down	Fads2_down	Rdh2_down	Acot2_up	Nim1_up	RGD1307603_down	Oat_down	Hsd3b5_down	Lcn2_up	Ephx1_up	Nupr1_up	Rbp7_up	Aqp7_up	Slc6a6_down	Dao_down	Phgdh_up	Nupr1_up	Ces2c_up	Igfbp1_up	Apoa2_down
13	Acot2_up	RGD1307603_down	Rbp7_up	Asns_up	Cidea_up	Hacl1_down	Cdkn1a_up	Sult1e1_down	Lbp_up	Cyp3a23/3a1_up	Isyna1_up	Ccng1_up	Dpyd_down	Car3_down	Gstm3_up	Tsx_up	Oat_down	Cyp17a1_up	Dhrs7_down	S100a6_up
14	Acsm5_up	Cxcl1_up	Prlr_up	Apoa4_down	Aqp3_up	Thrsp_down	RT1-CE5_up	Pla2g12a_up	Tsx_up	Gstm3_up	Phgdh_up	Srxn1_up	Hapln3_up	Pla2g12a_up	Sds_down	Asns_up	Pcolce_up	Aldh1a1_up	Cyp3a9_up	LOC100359743_up
15	Dhrs7_down	Car3_down	Cyp3a18_down	Slc3a2_up	Stac3_down	Rup2_down	Hsdl2_up	Sez6_down	Serpina7_up	Nqo1_up	Fkbp11_up	Akr1c19_up	Atp6v1d_up	Ech1_up	Ftcd_down	Csrp2_up	Hamp_down	Me1_down	Fam111a_down	Slco1b3_down
16	Ces2c_up	Serpinb1a_up	Gsta5_up	Ddit3_up	Hsd3b6_up	Cyp3a18_down	Srebf1_down	Mbl2_down	Krt8_up	Slc6a6_down	Nqo1_up	Tusc3_up	Thrsp_down	Aldh1a7_up	Idi1_up	Rab30_up	Alox15_up	Cyp1a2_down	Slc25a25_down	Sult1c3_down
17	Pex11a_up	Slc13a5_up	Hao2_down	Impdh2_up	Chrna2_up	Serpina4_down	Acot4_up	Dao_down	Cyp8b1_down	Scd1_down	Akr7a3_up	Sez6_down	Aldh1a1_up	Rab30_up	Hsd17b7_up	Dhrs7_down	Fgl1_up	Fads2_down	Sds_down	Gpx3_up
18	Decr1_up	Akr7a3_down	Sult2al1_up	Serpina4_down	LOC100361007_up	Bex1_up	Acsm5_up	Adck3_down	B4galt5_up	Gstt3_up	Nox4_down	Inmt_down	Id1_up	Csrp1_down	Car1_up	RT1-CE5_up	Cyp3a9_down	Ccng1_up	Gstt3_up	Thrsp_down
19	Hsdl2_up	Lbp_up	Ppp2r1b_up	Dpt_down	Crat_up	Acot1_up	Mtmr7_down	Fmo1_down	Ccng1_up	Mgst2_up	Lgals2_up	Phgdh_up	Pgcp_down	Nusap1_down	Sqle_up	App_up	Ces1d_down	Car3_down	RT1-Bb_up	Serpina3k_down
20	RGD1562323_up	Ephx1_down	Cited4_up	S100a10_up	Pex11a_up	Afm_down	Gstm3_up	Akr1b7_up	S100a10_up	Car3_down	Csrp2_up	Neurl3_up	Mdm2_up	RGD1562323_up	Pklr_down	Tusc3_up	Pla2g2a_up	Cyp2c11_down	Ubd_down	Ces1c_down
21	Aldh1a7_up	Spink3_up	Gulo_down	Scd1_down	Scd_up	Cyp3a9_down	Serpina7_up	Ugt2b1_up	Klf6_up	Me1_up	Aldh1a7_up	Ca2_up	RGD1308114_down	Akr1b7_up	Aspdh_down	Slc22a8_down	Dmxl2-ps1_down	Slc19a2_down	Mfsd2a_up	Fads1_down
22	Crat_up	Ugt2b1_down	Csrp1_down	Anxa2_up	RGD1562284_up	Ttc36_down	Aen_up	Nupr1_up	Tnfrsf12a_up	Sds_down	Sez6_down	Krt8_up	Mgmt_up	Abcb1a_up	Slco2b1_down	Akr1b8_up	C5_up	Slc22a8_down	Hamp_up	Baat_down
23	RGD1305928_up	Scd1_down	Olr59_down	Abcc3_up	Cyp1a2_down	Kynu_down	Ech1_up	Gas2_down	Slc4a4_up	Phgdh_up	Abcb1a_up	Plekhb1_down	Coro1a_up	Slc22a5_up	Tomm6_up	Akr7a3_up	Mettl7b_down	Spink3_up	Ces2c_up	Bex4_up
24	Nim1_up	Ndrg2_down	Akr1c3_down	Ttc36_down	Ugt2b1_down	Apon_down	Ugt2b1_up	Dhrs3_down	Ccnd1_up	Gstp1_up	Ech1_up	Cyp3a9_down	Cdkn1a_up	Kif20a_down	Serpina7_up	Acot2_up	Gas6_up	Igfbp2_up	Fam111a_up	Cyp2c11_down
25	Spink3_up	Slc2a2_down	Cd9_up	Smox_up	Dhrs7_down	Aspg_down	Tsku_up	Rcan1_down	Prtfdc1_up	Pir_up	Oat_down	Csrp2_up	LOC689288_up	C6_down	Hbb_down	Pycr1_up	Car3_down	Oaf_down	Ubd_up	Acot1_up
26	Serpina7_up	Pla1a_up	Spink1_down	Slc20a1_up	Ucp3_up	Apom_down	Sult2al1_up	Olr59_down	App_up	Gsr_up	Rab30_up	Ces1d_down	Lgals3_up	Dmxl2-ps1_down	Dak_down	Ust5r_down	Tsku_down	Dpyd_down	Gadd45g_down	Kmo_down
27	Acot4_up	Stat3_up	Mme_up	Dhrs7_down	Rab30_up	Rarres2_down	Nhej1_up	Dak_down	Neurl3_up	App_up	Cyp4a1_up	Hspb1_up	Fmo1_down	Ube2c_down	Cyp1a1_up	Sez6_down	Gpt_down	Pla1a_up	Slc6a6_down	Krt19_up
28	Cidea_up	Pcolce_up	Sult1c3_down	Apon_down	Nudt7_up	Rpp21_down	Cdh17_down	Trib3_up	Npdc1_up	Acsm5_up	Bhlha15_up	Gsta5_up	Pmm1_up	Cidea_up	Sult2al1_up	S100a10_up	Ccnd1_down	Gsta5_up	Scd1_down	Fads2_down
29	Hadhb_up	Fabp4_up	Csad_down	Pgcp_down	Me1_up	Ndrg2_down	Acsm2a_up	Serpina7_up	Lgals3_up	Ca2_up	RT1-Bb_up	Ddx39a_up	Gsta5_up	Scd1_down	Pxmp2_down	Scd1_down	Scd1_down	Dhcr7_down	Ccrn4l_down	Timp1_up
30	Me1_up	Tnfrsf21_up	Pla2g16_up	Pklr_down	Hsdl2_up	Ftcd_down	Akr7a3_up	LOC100362572_down	Gpx2_up	R3hdm2_down	R3hdm2_down	Cyp4f4_down	Gpnmb_up	Acsm5_up	Aldh1l2_down	Apon_down	Sez6_down	Mgp_down	RGD1309362_down	Rgn_down
31	Gsta5_up	Ptprd_down	Nox4_down	Rsad2_up	Slc22a5_up	C8g_down	Apoa4_down	Rab30_up	Ccl2_up	Por_up	Asns_up	Scd1_down	Pik3c2g_down	Acsm2a_up	Igfbp2_up	Fgf21_up	RGD1562323_up	Gbe1_down	Retsat_down	Slc25a4_up
32	Decr2_up	LOC360228_up	Klk1c9_up	Fat1_up	Ech1_up	Cyp3a23/3a1_down	Vnn1_up	Agmo_down	R3hdm2_down	Dusp1_down	Car3_down	Aldh1a7_up	Hsd17b2_down	Slc22a8_down	LOC680097_up	Dennd2d_up	Mgll_down	Sds_up	Akr1c12_up	Mgp_up
33	Rtn4_up	Slc23a1_down	Cela1_down	Gsta5_up	Impa2_up	Apoc1_down	RGD1562323_up	Aldh1a1_up	Epcam_up	Sult2al1_up	Sult2al1_up	Dhrs7_down	Slc20a1_up	Sult2al1_up	Fam195a_up	Serpina4_down	Pklr_down	Nat8_down	LOC689064_down	Igfals_down
34	Crot_up	Hes6_down	Gdf15_up	Sult1c3_down	Abhd1_up	LOC100360270_down	Cyp1a2_up	Hao1_down	Cxcl12_down	Cyp1a2_up	Hspb1_up	Mdm2_up	Tyms_up	Cdk1_down	Msmo1_up	Kynu_down	Gulo_down	Ptprd_down	Comt_up	Nat8_down
35	Acot3_up	Irak3_up	Acsm2a_up	Ccng1_up	Acot7_up	Csrp2_up	Pmm1_up	Slc22a7_down	Btg2_up	Hal_down	Gpnmb_up	Tes_up	Macrod1_down	Idi1_up	Cyp2d3_down	Dao_down	RGD1309362_down	Tsku_down	Cdh17_down	Slc10a1_down
36	Nudt7_up	Enpp2_down	Hamp_up	Rab30_up	Acaa1a_up	Spink1_down	Sds_down	RGD1309534_down	Pla1a_up	Cdh17_down	Edem2_up	Gstm5_up	Hmox1_up	Inmt_up	Oplah_down	Manba_up	Ddc_down	Pklr_down	Acsm5_up	Cd24_up
37	Cpt2_up	Aldh1a1_down	Rgn_down	Psat1_up	RGD1562323_up	Scd1_down	Eci1_up	Pygl_down	Ces2c_up	Ccnd1_down	Manba_up	Gstm7_down	Ckap2_up	Ect2_down	Cela1_down	Wbp5_up	Cry1_down	Insig2_down	Zfp354a_down	Scd1_down
38	Cyp17a1_up	Gstm2_down	Hbb_down	Basp1_up	Acsl3_up	Ca2_up	LOC100361444_up	Nqo1_up	Sds_down	Apoa4_down	Adh4_up	Ppl_up	S100a10_up	Lbp_up	Cyp4a1_up	Pqlc3_up	Xpnpep2_down	Npw_up	RT1-Bb_down	Ces1e_down
39	Abhd1_up	Gstm7_down	Cyp3a9_up	Manba_up	Sez6_down	Bex4_up	Glrx3_up	Pc_down	Cxcl1_up	Zdhhc2_up	Dhrs7_down	Cyp2d3_down	RT1-DMa_up	Por_up	Gadd45g_up	Pla2g12a_up	Akr1c1_down	Nox4_down	Hbb_down	Fxyd3_up
40	RGD1308772_up	Dpys_down	Orm1_up	Xdh_down	Ces2c_up	Otc_down	Abcc3_up	Hmox1_up	Ppif_down	Sgk1_down	Trib3_up	Abcc6_down	Ccnd1_up	Rb1_down	RGD1564614_down	Casp4_up	R3hdm2_down	Apoa4_down	Retsat_up	Ccng1_up
41	LOC100361007_up	Ehhadh_down	Elovl6_up	Ces1d_down	C1s_down	Dhrs7_down	Nupr1_down	Apon_down	Tagln2_up	Vnn1_up	Prkcdbp_up	Pik3c2g_down	Akr7a3_up	Thrsp_down	Pc_down	Slc20a1_up	Phlda3_down	Ccrn4l_up	Igfbp1_down	Dpys_down
42	Aco1_up	LOC299282_down	Gls2_down	Gstm7_down	Pkib_up	Gstp1_up	Hamp_up	Msmo1_down	Ddc_down	Gstm4_up	Cidea_up	Btg3_up	Serpina7_up	Pklr_down	LOC689064_down	Pklr_down	Fmo1_down	Epcam_up	RGD1562323_up	Srxn1_up
43	Rab30_up	Fam134b_up	Chmp4c_up	Afm_down	Aqp9_down	Serpind1_down	Slc22a8_down	Decr2_down	Olr59_down	Cryl1_up	Sec11c_up	Lgals2_up	Btg2_up	Aldh1b1_down	Sez6_down	Sult1c3_down	Dsc2_up	Ghr_down	Cdk1_down	Id1_up
44	Impa2_up	Elovl5_down	Akr7a3_up	Cyp2d3_down	Slc27a1_up	Hsd3b5_down	Sez6_down	Bbox1_down	Ppap2c_up	Zfp354a_down	Zdhhc2_up	Pc_down	Sez6_down	Akr7a3_up	Mrps18b_up	Epcam_up	Igfbp2_up	Elovl5_down	Cyp3a23/3a1_up	Klkb1_down
45	Gpx2_up	Serpina6_down	Dmxl2-ps1_down	Map2k1_up	Mgll_up	Lgals2_up	Pklr_down	Oaf_down	Timp1_up	Acsm2a_up	Sdf2l1_up	Kynu_down	Cyp17a1_up	Trib3_up	Pck1_down	Anxa2_up	Mtmr7_down	Coq10a_down	Dmxl2-ps1_down	Ifitm2_up
46	Cpt1b_up	Il1rn_up	Il33_up	C9_down	Cyp17a1_up	Slc22a8_down	RGD1561849_up	Srebf1_down	Vim_up	RGD1562323_up	Acot2_up	Pla2g12a_up	Skap2_up	R3hdm2_down	Macrod1_down	Krt8_up	Tnfrsf9_up	Pqlc1_down	Dusp1_down	Serpinb1a_up
47	Hspb1_up	Asns_up	Ube2c_down	Casp4_up	C1r_down	Mettl7b_down	Ubd_down	Hdhd3_down	Sptan1_up	Fam111a_down	Akr1c12_down	Rnase4_down	Ccl2_up	RGD1307603_down	Cyp3a9_down	Prodh_down	Acly_down	Tmem30b_up	Slpi_down	Lgals2_up
48	Acad11_up	Cyp3a23/3a1_down	Phyh_down	Gpld1_down	Chkb_up	Adck3_down	Jam3_up	Akr1c1_down	RGD1307603_down	Cyp3a9_down	S100a10_up	RT1-CE5_up	Pqlc3_up	Cyp2j4_up	Cyp2t1_down	Abcc3_up	Csrp1_down	Tnfrsf9_up	Aldh1b1_down	Mmp2_up
49	Slc25a20_up	Ces1f_down	Cyp2c11_down	Avpr1a_down	Pik3c2g_up	Aspdh_down	Phlda3_up	Sema3c_up	Inhbc_down	Gpx2_up	Zfp354a_down	Prodh_down	Polg2_down	Cyp2t1_down	Coq10a_down	Hsd3b5_down	Fam213b_up	Hao2_down	Serpina7_up	Tubb6_up
50	Cyp2j4_up	Abat_down	Fads1_down	Ddc_down	Pnpla2_up	Gpx2_up	Ephx1_up	Scd1_down	Gnai1_up	Nox4_down	Lgals3_up	Acot9_up	Nhej1_up	Ppp2r1b_up	Tspo_up	Apcs_down	Cela1_down	Sez6_down	Cyp1a2_up	Itih1_down
51	Pklr_down	Gbe1_down	Inmt_up	Sars_up	Bbs2_up	Gls2_down	Akr1b7_up	RGD1305347_down	Mtmr7_down	Dap_up	Gstm3_up	Rangrf_up	Fat1_up	Crem_down	Lcat_down	Slc3a2_up	Crem_down	Cdh17_down	Slc27a5_up	Car3_down
52	Hibch_up	Igfals_down	Acsm5_up	Arhgef2_up	Slc2a2_down	Wbp5_up	Gss_up	Gulo_down	Gpt2_down	Tsku_up	Ube2c_up	Serpina4_down	Dynlt1_up	Hao2_down	Fxyd1_down	Ca2_up	Sqle_up	Dhrs7_down	Aldh1a7_down	Cdkn1a_up
53	Miox_up	Akr1c3_down	Sez6_down	Enpp3_down	Xpnpep2_down	Adhfe1_down	Car3_down	Clpx_down	Anxa5_up	Fam111a_up	Cyp1a2_down	Ebna1bp2_up	Cyp3a9_down	Acot4_up	Tmem205_down	Bbox1_down	Plin2_down	Ppp1r3b_down	Prlr_up	Ehhadh_down
54	Acot7_up	Macrod1_down	Cdh17_down	Nupr1_up	Acot8_up	Lcn2_up	Cidea_up	Asns_up	Cidea_up	RGD1309362_down	Aqp7_up	Scarb2_up	Cd53_up	Serpina6_down	Slc3a2_up	Atp6v1d_up	Stat3_up	Srd5a1_down	Ccnb1_down	Prom1_up
55	Slc22a5_up	Fxyd1_down	Omd_down	Krt8_up	Xdh_down	RGD1564614_down	Aig1_up	Ddc_down	Rhob_up	Cidea_up	Gstm7_down	Hebp2_up	B4galt5_up	Gulo_down	Pik3c2g_down	Ddit3_up	Junb_up	Hebp2_up	Comt_down	Hao2_down
56	Dak_down	Gstm1_down	Cyp8b1_down	Mgmt_up	Vldlr_up	Pc_down	Tyms_up	Acot1_up	Zdhhc2_up	Dmxl2-ps1_down	App_up	Slc27a5_down	Anxa2_up	Aig1_up	Apon_down	Aspg_down	Inmt_down	Kynu_down	RT1-A2_down	Hsd17b2_down
57	Acat1_up	Pik3c2g_down	Nt5e_down	Hexim1_down	Krt23_up	Abat_down	Prodh_down	Nat8_down	Ets2_up	Mtmr7_down	Slc22a5_up	Wbp5_up	Bcl2a1d_up	Lgals3bp_down	Lmf1_down	Pgcp_down	Ccl21_up	Rhob_up	Ect2_down	Procr_up
58	Aqp7_up	Igfbp1_up	Tmem30b_up	Abcb1a_up	Hpgd_up	Cbs_down	App_up	Marc1_down	Fmo1_down	Inmt_down	Cyp3a9_down	Thnsl1_up	Cxcl12_down	Rbm3_up	Acbd4_down	Acot9_up	Slc25a25_down	Aldh1a7_up	Akr1b7_up	Dcn_up
59	Acot8_up	Ccl21_up	Msmo1_up	Scarb2_up	Acot2_up	Gnmt_down	Cyp3a23/3a1_up	St3gal6_down	F11r_up	Mfsd2a_down	Anxa2_up	Cxcl12_down	Lgals3bp_up	Igfbp2_up	RGD1307603_down	Fat1_up	Hmox1_up	Lims2_down	Acsm2a_up	Lipc_down
60	Bbs2_up	Junb_up	Inhbc_down	S1pr1_down	Gpd2_up	Slc6a13_down	Pc_down	Rtp3_down	Rhoc_up	Slc22a8_down	Igfbp1_down	RGD1305222_up	Fabp4_up	Spc25_down	Mrps34_up	Slc6a13_down	Asns_up	RT1-CE5_up	Oat_down	Maob_down
61	Epcam_up	Rgs5_up	Cyp4a1_down	RGD1564614_down	LOC100361568_up	Hao1_down	Csrp1_down	Enpp3_down	Cyp3a9_down	Abcg5_down	Mfsd2a_up	Ces2c_up	Lcp1_up	Ugt2b1_up	Car5a_down	Inhbc_down	C4b_up	Acly_down	Nupr1_up	Lgals3_up
62	Sez6_down	Selenbp1_down	Sds_up	Slc22a8_down	Fmo1_down	Marc1_down	Slc46a1_down	Ptprd_down	Mvp_up	Sez6_down	Abcc3_up	Cd276_up	Fabp2_up	Decr1_up	Abhd1_down	S1pr1_down	Ppp1r3b_down	Lrp1_down	Sds_up	Hopx_up
63	Slc27a2_up	Xpnpep2_down	Crem_down	Pycr1_up	RGD1308772_up	Hal_down	Pgcp_down	Abat_down	Inmt_down	Cyp4a1_down	Sds_down	Ugt2b1_up	Tmem120a_up	Cyp3a23/3a1_up	Hmgn3_up	Cyp2a2_down	Igfals_down	Vnn1_up	Aox1_up	Bex1_up
64	Gstt3_up	Insig2_down	Ctr9_up	Tnfrsf12a_up	Elovl6_up	Cyp4f4_down	Agt_down	Phgdh_up	Igfbp1_up	Reep6_up	Abcg5_down	Gpx2_up	Phlda2_up	Sqle_up	Mbl1_down	Hmgn3_up	Akr7a3_down	Pln_up	Nqo1_down	Adra1b_down
65	Aldh1l2_down	Hsd17b2_down	Lmcd1_up	Aadac_down	Myo5b_up	Aadac_down	Acaa1a_up	Slc3a2_up	Hao2_down	Pklr_down	Mst1_down	Agt_down	Capg_up	Igfals_down	Cyp2d4_down	Pter_up	Fam82a1_down	Acsm2a_down	Ifit1_up	Anxa5_up
66	Slc25a25_down	Dcn_up	Igfbp1_up	Slc25a39_up	Colq_up	Mbl2_down	Cyp4a1_up	RGD1562323_up	Adra1b_down	RGD1309362_up	Cdk1_up	Fggy_down	Ctla2a_up	Nr1i3_up	Tfr2_down	Cidea_up	Me1_down	Btg2_up	Nr0b2_up	Pxmp2_down
67	Hmgcl_up	Lipc_down	Fads2_down	Pla2g12a_up	Rgn_down	LOC100359743_up	RGD1564865_up	Adra1b_down	Stat3_up	RT1-Bb_up	Ca2_up	Pgcp_down	Nudt5_up	Amd1_up	Hist1h3f_up	Neurl3_up	Gsta5_down	Gstm3_up	Pklr_down	Cd9_up
68	Cyp1a2_down	Slc13a3_up	Gas6_up	Agt_down	Tmem120a_up	Asns_up	Dmxl2-ps1_down	Insig2_down	Ppl_up	Gnmt_down	Aldh1b1_up	Slc25a4_up	Nox4_down	Olr59_down	Sel1l_down	Cyp2c11_down	Dak_down	Macrod1_down	Slpi_up	LOC689288_up
69	Cyp2t1_down	Orm1_up	Serpina7_up	Ndrg2_down	Cyp2c11_down	Ngfrap1_up	Gls2_down	Serpina6_down	Ust5r_down	Gclm_up	Dnajb9_up	Tmem184c_up	Scd1_down	Hsdl2_up	Adh4_up	Hebp2_up	Hal_down	Ces1f_down	Hamp_down	Wbp5_up
70	Cyp3a9_down	Sema4a_up	Fmo1_down	Rnase4_down	Acot12_up	Rnase4_down	Fat1_up	Npas2_down	Enc1_up	Hibch_up	Comt_down	Epcam_up	LOC100359529_down	Hbb_down	Fkbp11_down	Gpld1_down	Serpina10_up	Abhd2_down	Mfsd2a_down	Rtn1_up
71	Zfp354a_up	Slc39a14_up	Gk_down	Lipc_down	Dap_down	Slc25a4_up	Pln_up	Mettl7b_down	Anxa7_up	G6pc_down	Reep5_up	Atp6v1d_up	Glrx3_up	Hibch_up	Rnase4_down	RGD1562323_up	Slc13a5_up	Pc_down	Cdc20_down	Slc12a2_up
72	Csrp1_down	Sema4g_down	Cyp1a2_down	Stbd1_up	P2ry14_up	Slco2a1_down	Abhd4_up	Idi1_down	Dao_down	Oaf_down	Ccrn4l_up	Aimp2_up	Jam3_up	Aurkb_down	Acot4_up	Cyp2d3_down	Rcan1_down	Ugt2b1_up	LOC100361444_up	Cryab_up
73	Cyp4a3_up	Ptgr1_down	Cyp2a2_down	Sez6_down	Cyp3a9_down	Gpld1_down	Crat_up	Fdft1_down	Abcg5_down	Anxa7_up	Ect2_up	Anxa7_up	Napsa_up	Rgn_down	RGD1564257_down	Cyp1a1_up	Ces1f_down	Cxcl12_down	LOC100361444_down	Mfge8_up
74	Xpnpep2_down	Bbox1_down	Abcg5_down	Enpp2_down	Ass1_down	Ldhb_up	Rhob_up	Pklr_down	Cryab_up	Ugdh_up	Me1_up	Pqlc3_up	Cotl1_up	Rcan1_down	Fdft1_up	Npdc1_up	Lgals3_up	Ndrg2_down	Ifit1_down	Acsl1_down
75	Scd_up	Il1r2_up	LOC689064_down	Rps5_up	Fbp2_up	Fgl1_down	Gsr_up	Gstm3_up	Car8_up	Onecut1_down	Ddit3_up	Gnai1_up	Ddit3_up	RT1-S3_down	Mtmr7_down	Psat1_up	Csad_down	Rbm3_up	Akr1b7_down	Gstp1_up
76	Elovl6_up	Bdh1_down	Agmo_down	Bbox1_down	Pex19_up	Phgdh_up	Enc1_up	Hao2_down	Ubd_up	Retsat_up	Cyp4b1_up	Tnfrsf12a_up	Cela1_down	Aldh1l2_down	RT1-Bb_down	Bex4_up	Gls2_down	Crip2_down	Lbp_up	Gbe1_down
77	Dusp1_down	Srebf1_down	Hsd11b1_down	Hdc_up	Ndufa3_up	C4bpb_down	Fam111a_down	Rb1_down	Dgat2_down	Lbp_up	Ccnb1_up	Mgmt_up	Ndrg2_down	Prc1_down	Umps_up	LOC100360270_down	Per2_down	Ech1_up	Stac3_down	Amy1a_down
78	Mgat4b_down	Mettl7b_down	RGD1309362_down	C1qbp_up	Acot4_up	Epcam_up	Rgn_down	Pgpep1_down	Acot9_up	Pc_down	Pck2_up	LOC100360270_down	Pglyrp1_up	Pex11a_up	Osgin1_up	Oat_down	Aldh1a7_down	Hes6_down	Tsku_up	Cfb_down
79	Nox4_down	Hmox1_up	Nat8_down	Srm_up	Asns_up	Amy1a_down	Fam49a_up	S100a9_up	RGD1310209_down	Cyp8b1_down	Acaa1a_up	Gpld1_down	Crip1_up	Gstm4_up	Fdx1l_up	Oaf_down	Akr1c12_down	Clu_up	Cyp8b1_up	Col4a1_up
80	Xdh_down	Acly_down	Fabp7_down	Tubb6_up	Ifitm3_down	Gpx3_up	Acad9_up	Sult2al1_up	Retsat_down	Adh4_up	Hmgn3_up	Hsp90ab1_up	Rab13_up	Igfbp3_down	RGD1565257_down	Rnase4_down	Ephx1_down	Lin7a_down	Nox4_down	Pla1a_up
81	Fads2_up	Steap4_up	Lifr_up	Ddit4_up	Aass_down	Ptprd_down	Hist1h4b_up	Aim1l_down	Acsl1_down	Prodh_down	Slc4a4_up	Dao_down	Ppap2b_down	Pc_down	Apex1_up	Dpp7_up	Prodh_down	Gphn_down	UST4r_up	Eci3_down
82	Abcg5_down	Khk_down	Xpnpep2_up	Rarres2_down	RGD1311078_up	C6_down	Aldh1l2_down	Omd_down	Igfbp3_down	Akr1c12_up	Tes_up	Cyp2t1_down	Procr_up	Ccdc80_down	Atp6v1d_up	Scarb2_up	Cbs_down	Adk_down	Tm7sf2_up	Bdh1_down
83	Gstm3_up	Lamc2_up	Aldh1b1_down	Cyp1a2_down	Acat1_up	Dpys_down	Acot2_up	Bhmt2_down	Cdkn1a_up	Ugt2b7_up	Cish_down	Asnsd1_up	Zfp688_up	Slc27a5_up	Csrp2_up	Atpif1_up	Elovl5_down	Lgr4_up	Ccrn4l_up	Plek2_up
84	Lpcat3_up	Akr7a2_down	Enpp2_down	Serpina7_up	RGD1305679_up	Slc27a5_down	Csrp2_up	Mug1_down	Tgif1_up	Ptgr1_up	Nim1_up	Slco1b3_down	Dcn_up	RGD1305928_up	RGD1561849_up	Ftcd_down	Gbe1_down	Rpp21_down	Isg15_down	Pklr_down
85	Adh4_up	Dsc2_up	Ces1c_down	Abcc4_up	F5_down	Aadat_down	Nudt5_up	Nadkd1_down	Serpina6_down	Tfrc_up	Wbp5_up	RT1-S3_down	Prodh_down	Ptprf_down	Fgl1_down	Fkbp11_up	Igfbp1_up	Apob_down	Tsku_down	Arl11_up
86	Acaa2_up	Entpd5_down	Bdh1_down	Fgl1_down	Hspb1_up	Prom1_up	Zak_up	Clcn4_down	Tes_up	Gadd45g_down	Kif20a_up	Cbs_down	Gbe1_down	Cyp2c11_down	Atrn_down	Nat8_down	Insig2_down	RGD1565002_up	Abcg5_up	Clec7a_up
87	Zdhhc2_up	Slc6a6_down	Gpt2_down	Crip2_down	Pank1_up	Dpt_down	Slc37a4_down	Klf6_up	RGD1308059_up	Atpif1_up	G6pc_up	Fxyd1_down	Ifi204_up	Dusp1_down	Lgals3bp_up	Tmem184c_up	Sds_down	Msmo1_down	Slc22a8_down	Akr1b8_up
88	Oaf_down	Otc_down	Slc6a13_down	Oaf_down	Eci2_up	Xpnpep2_down	Gnmt_down	Acly_down	Pqlc3_up	Igfbp1_down	Slpi_down	Sds_down	Akr1c1_down	Lrat_down	Asns_up	Ces2c_up	Cdh17_down	Dmxl2-ps1_down	Elovl6_up	Ppic_up
89	Fabp7_up	Btg2_up	Ca2_up	Ipo4_up	Dao_down	Ces1d_down	Cyp2j4_up	Rnase4_down	Hamp_up	Olr59_down	Hsdl2_up	R3hdm2_down	Btg3_up	Psmb8_down	RGD1310209_down	C8g_down	Cyp2d4_down	Akr1c12_up	R3hdm2_down	Ces1d_down
90	Dact2_up	Cth_down	Apon_down	Nfu1_up	Apcs_down	Trib3_up	Nr1i3_up	Apoa4_down	Dnase1l3_down	Serpina7_up	Pla2g12a_up	Ran_up	Hopx_up	Acot3_up	Slc27a5_down	G6pc_down	Rdh2_down	Pla2g12a_up	Cyp7a1_down	Lgals1_up
91	Gcdh_up	Adhfe1_down	Rtn4_up	Ctps_up	Abca8a_down	Mmp12_up	LOC689064_down	H19_up	Plat_up	Inmt_up	Chid1_up	Cct2_up	Hdgfrp3_up	Srebf1_down	Cyp2a2_down	Fgl1_down	Kynu_down	Akr1c3_down	Akr1c1_up	Mbl2_down
92	Sdf2l1_down	Ltb_up	Apoa4_down	Adck3_down	Snx10_up	Slc20a1_up	Srxn1_up	Aadac_down	Egf_down	Ugp2_up	Tubb6_up	Tyms_up	Plac8_up	LOC287167_down	Mfsd2a_down	Ngfrap1_up	RGD1309534_down	Serpina6_down	Tat_down	Dynlt1_up
93	Tsx_up	Cyp2e1_down	Slc25a13_down	Plekhb1_down	Spink3_up	Tdo2_down	Sdf2l1_down	Cela1_down	Gpnmb_up	Acaa1a_up	Slc3a2_up	Hgd_down	Nme1_up	Hsd17b7_up	Chpt1_down	Bex1_up	Cpt2_down	Wsb1_up	Gstt3_down	Anxa2_up
94	Cyp3a23/3a1_up	Igfbp2_up	Pc_down	Xpnpep2_down	Slc25a42_up	Pxmp2_down	Ccdc58_up	Nox4_down	Kmo_down	Asns_up	S100a9_down	Fam195a_up	Lgmn_up	Rsad2_down	RGD1305721_down	Fam210b_down	Aox1_down	Gss_up	Cyp8b1_down	Ghr_down
95	Fam195a_up	RGD1309534_down	Mbl2_down	Tusc3_up	Slco1b3_down	Avpr1a_down	Fam210b_down	Trim5_down	Slc2a5_down	Rexo2_up	LOC100359743_up	Slc46a1_down	Cyp1a2_down	RGD1309362_down	Vdac2_up	Ifi30_up	Gstt3_down	Asl_up	Il6r_up	Mdm2_up
96	Nipal2_up	Dmgdh_down	Reep6_up	Xpot_up	Slc4a4_up	Cyp4b1_up	Mgst2_up	Enpp1_down	Ctgf_up	Ubd_up	Spc25_up	Ddit3_up	Hoga1_down	Cryl1_up	Nox4_down	Igf2r_up	Otc_down	Mfge8_up	Ptprf_down	Col5a2_up
97	R3hdm2_down	Sod2_up	Fbxo3_up	Pxmp2_down	Pgrmc2_up	Akr1c3_down	Ppp2r1b_up	Gucy1b2_down	Apon_down	Gls2_down	Atpif1_up	Taf1d_up	Hebp2_up	Eci1_up	Mrto4_up	Aadac_down	Tmed3_up	RGD1562284_up	Igha_down	Pqlc3_up
98	Hmgcs2_up	Cyp2t1_down	Ces1f_down	Srxn1_up	Cpt2_up	Sccpdh_down	Nqo1_up	Plekhb1_down	Sez6_down	Thrsp_down	Hsd3b5_down	Fam210b_down	Fcnb_up	Aacs_up	Dph5_up	Pc_down	Ccrn4l_down	Akr1b7_up	Inmt_down	Slc23a1_down
99	Dhrs4_up	Pla2g12a_up	Esm1_up	Abca8a_down	Alg8_up	Vtn_down	Ust5r_down	Cyp2f4_down	Pf4_up	Gulo_down	Ddost_up	Dpyd_down	Acly_down	Stbd1_up	RGD1310495_down	Impdh2_up	Aadac_down	Cps1_down	LOC360228_up	Sult1e1_down
100	LOC100362572_down	Serpina11_up	Slco2a1_up	G6pc_down	Sdf2l1_down	Lcat_down	Cyp3a9_down	Fggy_down	Mdm2_up	LOC360228_up	Ptgr1_up	Itih1_down	Inmt_down	Esm1_up	LOC689574_down	Ttc36_down	Gstm2_down	Dusp1_down	Nqo1_up	Agmo_down
101	Cdh17_down	Gsta3_down	Hmox1_up	Abat_down	Miox_up	Fabp1_down	Mrps18b_up	Cideb_down	Tax1bp3_up	Aldh1b1_down	Ces1c_down	Pmm1_up	Nt5e_down	Aqp3_up	Rb1_down	Ccng1_up	Lipc_down	Oat_down	Dhrs7_up	Ezr_up
102	Eci2_up	Cyp2f4_down	Akr1b8_up	C6_down	Srd5a1_down	Cox6a2_up	Oaf_down	Ddx58_down	Akr1c1_down	Slc25a25_down	Mmp12_up	Vdac2_up	Ephx1_up	Gsr_up	Thnsl2_down	Ptprd_down	Scly_down	Fcn1_down	G6pc_down	Fabp4_up
103	Sds_down	Acsl1_down	Cyp17a1_down	Tmem147_up	Dhdds_up	Dao_down	Arl6ip1_down	Nqo2_down	Aqp9_down	Akr1b7_up	Ces1d_down	Hsd3b5_down	Pcca_down	RT1-Bb_down	H2afj_down	Cd276_up	Gclm_down	Cdkn1a_up	Onecut1_down	Tacc1_up
104	Nat8_down	Nnmt_up	Abcc3_up	Ebna1bp2_up	Abat_down	Prodh_down	Gclc_up	Pycr1_up	Anxa1_up	Comt_down	Pcna_up	Hmgcr_up	Ca2_up	Chchd6_up	Itih4_down	Slc10a1_down	Abhd3_up	Htra1_down	Cyp3a9_down	Rgs2_up
105	Acsl3_up	Cyb5r3_down	Anxa5_up	Wbp5_up	Fgl1_down	Ppp1r3b_down	RT1-S3_down	Slc46a1_down	Mgmt_up	Ubd_down	Fam213b_up	Nupr1_down	Timp1_up	Msmo1_up	Apoc2_down	Polr3g_up	G6pc_down	Inmt_down	Nr1d1_up	Slc6a13_down
106	Dao_down	Aadac_down	Aqp9_up	Gadd45a_up	Hal_down	Dpp7_up	Akr1c12_down	Elovl5_down	Xpnpep2_down	Hebp2_up	Pcsk6_up	Pxmp2_down	Tyrobp_up	Crat_up	Hist1h4b_up	Abcb1a_up	Cyp4a1_down	Fabp4_up	Spink3_down	Acss2_down
107	Acadl_up	Slc26a1_down	Fgl1_down	Fabp2_up	Hacl1_up	Klkb1_down	Fcn1_down	Slc37a4_down	Dak_down	A2m_down	Mgst2_up	Oaf_down	S100a6_up	Nr1d1_up	Mrpl50_up	Ndrg2_down	Ppa1_down	Mettl7b_down	LOC500300_up	Khk_down
108	Abcc3_up	Aqp8_down	Mgat4b_down	Atf3_up	Apoa5_down	Gstm7_down	Slc3a2_up	Pgcp_down	Gstm7_down	Prlr_up	Srxn1_up	Adhfe1_down	Ghr_down	Phgdh_up	RT1-CE5_up	Fabp7_down	Igfbp3_down	Agmo_down	Serpina7_down	Pon1_down
109	Sorl1_up	Mgll_down	Elovl5_down	Nat8_down	Ugp2_down	Upb1_down	Ddit3_up	Inhbc_down	Il33_down	Eci1_up	Mcm6_up	Bex1_up	Avpr1a_down	S1pr1_down	Dpys_down	Lgals2_up	Prkcdbp_down	Aldh1l2_down	Ephx2_up	Abat_down
110	Aqp3_up	LOC689574_down	Lrp1_down	Gars_up	Aco2_up	Rab30_up	Zmat3_up	Acot13_down	Fat1_up	Mafb_down	Rexo2_up	Fabp2_up	Car3_down	Afm_down	Man2b1_down	Hrsp12_down	Srebf1_down	Lrat_down	Sez6_down	Phlda2_up
111	Enc1_up	Kynu_down	Igfbp2_up	Wdr77_up	Ptprf_down	Pla2g12a_up	Serpina4_down	Suox_down	Rtp3_down	Akr1c1_down	Chchd6_up	Inhbc_down	Cxcr7_up	LOC100361007_up	Slc22a8_down	Zdhhc2_up	Slc6a6_down	LOC100362572_down	Nr0b2_down	Clcn4_down
112	C6_down	C4bpb_up	Tnfrsf9_up	Akr1c3_down	Plin2_up	Cd44_up	Masp1_down	Dpys_down	Ppp1r3b_down	Selenbp1_up	Vldlr_up	Man2b1_down	Fam49a_up	Nqo1_up	Ugt2b7_up	Gstp1_up	Sgk1_down	Gk_down	Spc25_down	Pld3_up
113	Slc22a8_down	Gda_up	Gng12_up	Slc25a33_up	Hmgcl_up	Crp_down	Gdf15_up	Abcc6_down	Cxcl16_up	Plekhb1_down	Ssr2_up	Ptprd_down	Filip1l_up	Colq_up	Itih1_down	C6_down	Ces1c_down	Sult1c3_down	Srd5a1_up	Atp6v1d_up
114	Pir_up	RGD1311910_down	Ccdc80_down	Polr3g_up	Lpcat3_up	Cyp2j3_down	Stbd1_up	Gbe1_down	Colec11_down	Slpi_up	Rab3d_up	Bmf_down	Acss2_down	Ugdh_up	Abcc6_down	Ppl_up	Spink1_up	Slc46a1_down	Akr7a3_up	Ptprd_down
115	Pdk4_up	RatNP-3b_up	Cdh1_down	Akr7a3_up	Chchd6_up	Kmo_down	Adh4_up	Gstt3_up	S100a9_up	Hsd17b2_up	Anxa7_up	Glrx3_up	Slc25a21_down	Ccnb1_down	Rhobtb1_down	Aqp7_up	Acsm3_up	Rdh2_down	Gadd45g_up	Pla2g12a_up
116	Dmxl2-ps1_down	Ptprf_down	Tsx_up	Gtpbp2_up	Slc25a20_up	Cyp2f4_down	Cfd_down	Enpp2_down	Abp1_up	Cndp2_up	Ltc4s_down	Apoa4_down	Itih1_down	Cyp17a1_up	Cyp39a1_down	Masp1_down	Ptgr1_down	Pbsn_up	Ephx2_down	Lgmn_up
117	Mgll_up	Fgl1_up	Cyp4a8_up	RGD1305222_up	Crip2_down	Gsta5_up	Gstm4_up	Tgfbi_down	S1pr1_down	Ptprf_down	Timp1_up	Zdhhc2_up	Srxn1_up	Ppp1r3b_down	Serpina4_down	Slc37a4_down	S1pr1_down	Lipc_down	Rtn4_down	Ednrb_up
118	RGD1309362_up	Tspo_up	Afm_down	Eef1b2_up	Slc38a3_down	Pklr_down	Por_up	RGD1310552_down	Abcc3_up	Hsd3b5_down	Gpx2_up	Pgam5_up	Phlda3_up	LOC100363476_down	Pdlim1_up	Srxn1_up	Papss2_down	Snd1_down	Idi1_up	Igfbp7_up
119	Hal_down	Hgd_down	Nucb2_down	Sels_up	Hsd11b1_down	Iyd_down	Mmgt1_up	Cyp2a2_down	Slc22a8_down	Cxcl1_up	Smox_up	Impdh2_up	Tnfrsf9_up	Sgk1_down	C1qbp_up	Gls2_down	Tmem30b_up	Shc1_up	Spink3_up	Mug1_down
120	Akr1c12_down	Scly_down	Zdhhc2_up	Rgn_down	Prodh_down	Reg3b_up	Tmem55a_up	Slc19a2_down	Pgcp_down	RT1-Bb_down	Acot1_up	Ndufaf4_up	Cd151_up	Asns_up	Cadps2_down	Gpx2_up	Igf2bp3_down	Csrp1_down	Cdh17_up	Cidea_up
121	Acadvl_up	Alox15_up	Mettl7b_down	Fmo1_down	Nat8_down	Fxyd1_down	Hadhb_up	S1pr1_down	G6pc_down	Cyp2j4_up	Ssr4_up	Dennd2d_up	Il18bp_up	Hamp_down	Fastkd2_up	Vnn1_up	Idi1_up	Rb1_down	Phlda3_down	Serpinf1_down
122	Adh7_up	Slc44a1_up	Pdk4_up	Eif4b_up	Apeh_up	Sec14l2_down	Pcsk7_up	Acot2_up	Tspan8_up	Akr1b8_up	Sec61a1_up	Cd14_down	LOC100362572_down	Lipc_down	Slc23a1_down	Elovl5_down	Gpx2_up	LOC287167_down	Usp2_up	Rbm3_up
123	Chchd6_up	Ppp1r3b_down	Sec11c_down	Ust5r_down	RGD1566368_up	Junb_up	Hist1h2bh_up	Slc23a1_down	Acat1_down	Gpnmb_down	Chek1_up	Adck3_down	Gdf15_up	Acbd6_up	LOC100361269_up	Arhgef2_up	Reg3b_up	Slco1b3_down	Csrp1_down	Ttpa_down
124	Coq10a_down	Gclm_down	Fkbp8_up	Abhd1_down	Aco1_up	F12_down	C4b_down	Acot12_down	Dusp1_down	Fmo1_down	Nr0b2_up	Fastkd2_up	Cadps2_down	Abcc6_down	Xpnpep2_down	RGD1307603_down	LOC689574_down	Lgals3_up	RGD1564865_down	C8a_down
125	Suclg1_up	C1qb_up	Isyna1_up	Vldlr_up	Ppcs_up	Igf1_down	Cpt2_up	Fkbp11_up	Myadm_up	Cyp8b1_up	Rcan1_down	Cct5_up	Slc6a6_up	Aco2_up	RGD1305222_up	Tmem120a_up	Cd63_up	Inhbc_down	Ugt2b1_down	Lamb1_up
126	Phlda3_down	Ethe1_down	Rtp4_down	Prkcdbp_up	Dhrs4_up	Psat1_up	Txnrd1_up	Abcc3_up	Comt_down	Mmgt1_up	Igha_up	LOC100360406_up	Rgs2_up	Pnpla2_up	Abat_down	Gucy1b2_down	Acsm5_up	Xrcc6_up	Aldh1a1_down	Gpx2_up
127	Rgn_down	Tkt_down	Serpina3m_down	Mrto4_up	RGD1308114_up	F10_down	Commd3_up	Cyp3a18_down	Hmgn1_up	Prkcdbp_up	Acot4_up	Atpif1_up	Selenbp1_down	Fam195a_up	Acad11_down	Slc25a39_up	LOC100361841_down	Gucy1b2_down	Isg15_up	Cd44_up
128	Nbn_up	Aldh1b1_down	Ces1d_down	Rexo2_up	Slc39a8_down	Dlk1_up	Lbp_down	Ces1d_down	Ecm1_down	Abhd2_down	Nipal2_up	Yars2_up	Cyp4f4_down	Kynu_down	Lipc_down	Cyp4f4_down	Fahd1_down	Cinp_up	Hhex_down	Hdgfrp3_up
129	Rcan1_down	Fgf21_up	S100g_up	Spink1_down	Creb3l3_up	Ambp_down	Uri1_up	Asl_up	Dhrs7_down	Cyp17a1_down	Tmem66_up	Apon_down	Scfd2_down	Abca8a_down	Pop1_up	Cox6a2_up	Slc39a4_down	Csad_down	Mlc1_down	Cfhl1_down
130	Pank1_up	Gnat1_up	Ephx1_up	Sult1a1_down	Ppp2r2d_up	Car5a_down	Acot7_up	Slco1b3_down	Lgals1_up	Comt_up	Il6r_down	Pter_up	Fhit_down	Bmf_down	Tff3_up	Afm_down	Hdc_up	RGD1307603_down	Elovl6_down	Btg2_up
131	Fam111a_down	Gamt_down	Btg2_down	Rpl11_up	Zdhhc2_up	Enpp2_down	Igfbp1_down	Ppfibp2_down	S100a6_up	Cpt1a_down	Flvcr2_up	Tmem120a_up	Aen_up	Acaa1a_up	Dhrs1_up	Ezr_up	Pla1a_up	Igfbp1_up	Nupr1_down	Mbl1_down
132	Tusc3_up	Sdf2l1_up	Aqp9_down	Ptprd_down	RGD1309410_down	Fetub_down	Rab30_up	LOC689064_down	Apoa2_down	Bcmo1_up	Mfsd2a_down	Rps5_up	Tspo_up	Dak_down	Oaf_down	Ptgfrn_up	Selenbp1_down	Cyp2t1_down	Me1_up	Rxrg_down
133	Brp44_up	RGD1564865_down	Man2b1_up	Hspa9_up	Gpd1_up	App_up	Tfrc_down	Nnt_down	Pklr_down	Fam134b_up	Bckdhb_down	Chordc1_up	Suclg2_down	Reep6_up	Tmem219_down	Olr59_down	Bbox1_down	Sdc2_down	Hes6_down	Avpr1a_down
134	RGD1310209_down	Pon3_down	Tgm2_up	Tomm20_up	Slc12a2_up	Dennd2d_up	Slc27a5_up	Slc25a13_down	Ehhadh_down	Pik3c2g_down	Jun_down	Lgals3_up	G6pc_down	Cdc20_down	Rdh7_down	Dpyd_down	Lactb2_down	Prlr_up	Sgk1_up	Tm7sf2_down
135	Aco2_up	C5_up	Pklr_down	Hexb_up	Anxa7_up	Enpp3_down	Sult1c2_up	Cdh17_down	Atp6v1d_up	Rprm_down	Manf_down	Pak1ip1_up	Ifi30_up	Slc3a2_up	St3gal6_down	Ephx1_up	Acadm_down	Slc25a25_down	Cpt1a_up	Cygb_up
136	Ugp2_down	Slco1b3_down	Impdh2_up	Inhbc_down	Dact2_up	Stac3_down	Nox4_down	Avpr1a_down	Akr1c3_down	LOC360228_down	Akr1b8_up	LOC100361269_up	Mmp2_up	Ust5r_down	Timm17a_up	Sds_down	Akr1e2_down	Cyp2c22_down	C6_down	Ctla2a_up
137	Slc37a4_down	Cxcl12_down	Nrd1_up	Csda_up	Alcam_down	Ccl2_up	Tle1_up	Gpld1_down	Cyp1a2_down	RGD1564865_down	Scd1_down	PVR_up	Cdo1_down	Anxa7_up	Nhej1_up	Adck3_down	Adhfe1_down	Fggy_down	Crot_up	Plat_up
138	Cyp2f4_down	Fkbp4_down	Slc22a5_up	Eef1d_up	Hao2_down	Asgr2_down	Me1_up	Hagh_down	Ywhah_up	Crot_down	Hyou1_down	Mbl1_down	Rhob_up	Nudt7_up	Slc22a7_down	Abat_down	Pgk1_down	Lbp_up	Rcan1_down	Atpif1_up
139	Acsm2a_up	Dpp4_down	Serpina6_down	Fbxo30_up	Acadvl_up	S1pr1_down	Id2_up	Amy1a_down	Sgk1_down	Akr1c12_down	Adh1_up	Akr1a1_up	S1pr1_down	Nbn_up	Mpst_up	Agt_down	RGD1310209_down	Srebf1_down	Scd1_up	Slc17a2_down
140	Hsd11b1_down	Me1_down	Cd97_up	Myo5b_up	Gale_up	Cd24_up	Hectd1_up	Pdk2_down	Krt19_up	Elovl6_up	Akr1c1_down	Hmgn3_up	Inhbc_down	Mtmr7_down	Oasl_up	Smox_up	Retsat_down	Colec11_down	Fads2_down	Epcam_up
141	Idi1_down	RGD1310552_down	Polr3g_up	Isg15_up	Nsmce1_up	Rdh7_down	Klf3_down	Lrat_down	Akr1c12_down	Gstm7_down	Gadd45g_down	Npdc1_up	Eef1b2_up	Ctsd_up	Ces2c_up	Riok3_up	Elovl6_down	Gnpnat1_down	Ddhd1_up	Inhbc_down
142	Retsat_up	Bhmt2_down	Gclm_down	Rangrf_up	Hibch_up	Tubb6_up	Igfbp2_up	Pnkd_down	Gpt_down	Cish_down	Retsat_down	Car3_down	Sulf2_up	Apex1_up	Scd1_down	Tubb6_up	Ptprd_down	R3hdm2_down	RGD1564865_up	Col6a1_up
143	Dgat2_down	Il1b_up	Osgin1_up	Akr1b7_down	Car5a_down	Bbox1_down	Fam134b_up	Slc20a1_up	Cyp2a2_down	Gpld1_down	H19_up	Dbp_up	Ddx39a_up	Mlycd_up	RGD1311747_up	Thrsp_down	LOC287167_up	Igf1_down	Hsd17b2_up	Pf4_up
144	Abcg8_down	Plscr1_up	Slc6a6_down	Wee1_up	LOC100362572_down	Khk_down	Scd1_down	Psat1_up	Tubb6_up	Epcam_up	Retsat_up	Sult1c3_down	Abhd14b_down	Cpt1a_up	Ddx39a_up	Slc25a4_up	Comt_down	Slc6a6_down	Adh4_up	Fhl2_up
145	Fads1_up	Il7_up	St6gal1_up	Cxcl12_down	Gsdmd_down	LOC100361122_up	Gstt3_up	LOC360228_up	Anxa4_up	Cxcl9_up	Hbb_down	Lrp1_down	Sds_down	Htatip2_up	Rbm3_up	Adhfe1_down	Abcg5_down	Bmf_down	Abhd2_down	Ramp1_up
146	Mlycd_up	Serpina3k_down	Slc40a1_up	Clcn3_up	Dgat1_up	Hrsp12_down	Pik3c2g_down	Lims2_down	Cd151_up	Ech1_up	Gstt3_up	Papss2_down	Bloc1s2_up	Dact2_up	F10_down	Abcc4_up	Arl6ip1_down	Idi1_down	Eci1_up	Cyp2d3_down
147	Angptl4_up	Isg15_down	Ehhadh_up	Kmo_down	Papss2_down	Akr1b1_up	Pla2g12a_up	Afm_down	Igfbp2_up	Stbd1_up	Ugt2b1_up	Prdx6_up	LOC100361913_up	Hmox1_up	Mrps25_up	Anxa5_up	Hadh_down	Hsdl2_up	Srd5a1_down	S100a8_up
148	Acmsd_down	Lactb2_down	Prep_up	Enc1_up	Slc9a3r1_down	St14_up	Bmf_down	Id1_up	Bbox1_down	Htatip2_up	Dhdds_up	Npas2_down	Nipsnap1_down	Dhdds_up	Pdk1_down	Aass_down	LOC689064_up	RGD1564257_down	Tat_up	Nadkd1_down
149	F5_down	Nme3_down	Sepw1_up	Fkbp11_up	Commd6_up	Hgd_down	Akr1c12_up	Cyp17a1_up	Mgp_up	Slpi_down	Cdc20_up	Pno1_up	Insig2_down	Col14a1_down	Cxcl12_down	Mdm2_up	Rassf3_down	Ctsl1_up	Herpud1_up	C4bpa_down
150	Hsd3b5_down	Suox_down	Myh14_up	Apex1_up	Ehhadh_up	Cyp39a1_down	Sulf2_up	Ddah1_down	Arpc1b_up	Cyp2t1_down	LOC287167_down	Wbscr22_up	RGD1561849_up	Pgcp_down	Aldh6a1_down	Ddx39a_up	Sord_down	Gadd45g_down	Acmsd_up	Fst_up
151	Comt_up	Nfkbiz_up	Pde4b_down	Fam210b_down	Cfi_down	RGD1564865_down	R3hdm2_down	Ivd_down	G0s2_down	Txn1_up	Cela1_down	Ephx1_up	Papss2_down	Gpld1_down	Eppk1-ps1_up	Glrx3_up	Eci1_down	Scly_down	Kif20a_down	Col6a2_up
152	Hsd17b4_up	Etnk2_down	Tmem98_up	Mrps18b_up	Fam195a_up	Anxa2_up	Lipc_down	Rcbtb2_down	Map3k1_up	Cd14_up	Ccng1_up	Apex1_up	Flna_up	Cyp7a1_down	Ergic1_down	Serpina7_up	Arpc1b_up	Slc22a7_down	Ddhd1_down	C8b_down
153	Slc46a1_down	Pcsk6_up	Ppp2r2b_up	Wbscr22_up	Spp2_down	Cxcl16_up	Tmem30b_up	LOC100361841_down	Gulo_down	Il33_down	Nusap1_up	Tmem140_down	Tagln_up	Tfrc_up	Cp_down	Acsl1_down	Cps1_down	Slc25a13_down	Rtp4_down	Sgca_up
154	Hbb_down	Apon_down	Ascl1_up	Gar1_up	Enpp1_down	Ednrb_up	Atpif1_up	PVR_up	Fads2_down	Kynu_down	Sds_up	LOC100362572_down	Fads1_down	Oat_down	Srd5a1_down	Lipc_down	Hbb_up	Cyp2f4_down	Cib2_down	Plscr1_up
155	G0s2_down	Adck3_down	Hmgcr_up	Pygl_down	Mlycd_up	Slc23a1_down	Hspb1_up	Ddit3_up	Gls2_down	Manba_up	Prc1_up	Josd2_up	Cyp2a2_down	Npas2_down	Pmm1_up	Kmo_down	RGD1308059_up	RGD1311910_down	Osgin1_down	St14_up
156	RGD1309410_down	Il1r1_up	Usp2_down	Trmt1_up	Pon3_down	Proc_down	Pfkfb1_down	Ceacam1_down	Col1a1_up	Cib2_down	Ivd_down	Slc20a1_up	Oaf_down	Slc4a4_up	Cyp2j3_down	Srm_up	Sult2al1_up	Tm7sf2_down	LOC287167_down	Gamt_down
157	Abcb1a_down	Rcbtb2_down	Hsd3b7_down	Pold4_up	Thumpd3_up	LOC100361841_down	Sgk1_down	Kank1_down	Aldh1l2_down	H1f0_down	Inhbc_down	Eef1d_up	Mapre1_up	Mgst2_up	Mrpl53_up	Rhoc_up	Eprs_up	Mgmt_up	Onecut1_up	Cp_down
158	Lin7a_down	Slc39a8_down	Mphosph8_up	Hamp_up	Pmm1_up	Slc25a13_down	Gulo_down	Ces1f_down	LOC100360270_down	Gclc_up	Xpnpep2_down	Ola1_up	Hsdl2_up	Col1a1_down	Hsdl2_up	Ipo4_up	Fam111a_up	RGD1311122_down	Idi1_down	Tes_up
159	Igfbp1_up	Inmt_down	Ddc_down	Fkbp5_up	Ugt2b15_down	Rbbp7_up	Gpld1_down	Dmxl2-ps1_down	Fam210b_down	Orm1_up	Dap_up	Aspdh_down	Gpx2_up	C1qc_down	Hist1h2bh_up	Apoc2_down	Agmo_down	G0s2_down	Thrsp_up	Col4a2_up
160	Abhd2_down	Sez6_down	C1r_down	Igfbp1_up	Slc43a1_down	Slco1b3_down	Akr1b8_up	Acadm_down	Fam111a_up	Psat1_up	Bub1_up	Ggh_up	Wbp5_up	Loxl2_down	Nop58_up	Dpt_down	Gstk1_down	Shmt2_down	Alox15_down	Itm2c_up
161	Oat_down	Gpt_down	Agt_up	Pak1ip1_up	Smox_up	Cftr_up	Hao2_down	Nt5e_down	Myh10_up	Gstm1_up	Insig2_down	Xpo1_up	Pdk1_down	Nt5e_down	Tusc3_up	Insig2_down	Hes6_down	Igfals_down	Apoa4_down	Aqp7_up
162	RGD1308114_up	Oat_down	C4bpb_down	Slco2b1_down	Itih4_down	Reg3g_up	Cyp2t1_down	Cyp2d4_down	Gdf15_up	LOC100361444_up	Fmo1_down	Abca8a_down	Atpif1_up	Hist1h4b_down	Jmjd6_up	Csda_up	Dao_down	Ust5r_down	Fmo1_up	Sord_down
163	Ifit1_up	Pdk2_down	Nudt4_up	Dennd2d_up	Serpina11_down	Gas2_down	Lcn2_up	R3hdm2_down	Gas6_up	Snx10_up	RGD1309362_down	Fam111a_up	RGD1310495_down	Plekhb1_up	Gprc5c_down	Dhdds_up	Abat_down	Slc26a1_down	Cish_up	Pmm1_up
164	Igfbp1_down	Aox1_down	Xdh_down	Eci1_up	Rtn4_up	Inhbc_down	Gpt_down	Fam210b_down	Magee1_up	LOC498606_up	Akr1c3_down	Adh4_up	Mmp12_up	Elovl5_down	Mgmt_up	Akr1c3_down	Ces1e_down	Rprm_up	Crot_down	Txnip_up
165	RGD1307603_down	Arpc1b_up	Ldlr_up	Gstm2_down	Chchd10_up	Fundc2_up	Hexim1_down	Aadat_down	Ptprd_down	Fkbp8_up	Rfc4_up	Abat_down	Aldh1l2_down	Snx10_up	Pcp4l1_up	Tspan8_up	Ivd_down	Slc10a1_down	Gpt_up	RT1-DMa_up
166	Anxa7_up	Fahd1_down	Slc43a1_up	Hmgn3_up	RGD1310495_down	Npdc1_up	Ube2c_down	Sels_up	Sord_down	Csrp1_down	Cdkn3_up	Polr3g_up	Zmat3_up	Selenbp1_up	RGD1308772_down	Nox4_down	Gstm1_down	Hamp_down	Efna1_up	Dcdc2_up
167	Aldh1b1_down	Rbm3_up	Cryl1_up	Brk1_up	Serpinf2_down	Haao_down	Akr1c1_down	Cyp3a2_down	Otc_down	G6pd_up	Aurkb_up	Nox4_down	F12_down	Adora2b_down	LOC100360406_up	RGD1309362_down	Vnn1_up	Ubd_up	Acot4_up	Mro_down
168	Colq_up	Mccc2_down	Pnpla2_up	Apcs_down	Hsd3b5_down	Dcdc2_up	Skap2_up	LOC100360270_down	Nat8_down	Crem_down	Ugdh_up	Ppil3_up	Man2b1_down	Cpt1b_up	Acsm5_up	Gpx3_up	RT1-S3_down	Pctp_up	Dak_down	Il1r2_up
169	Slpi_down	Igsf6_up	Gstm7_down	Ifrd2_up	Kmo_down	Cldn8_up	Spink1_down	Adhfe1_down	Ablim3_up	Slc22a7_down	Zfp354a_up	F12_down	Sgcb_up	Tsku_up	Hexim1_down	Sars_up	RGD1305679_down	Fitm2_down	Usp2_down	Serpine2_up
170	Ugt2b1_up	Pla2g2a_up	Pctp_down	Dusp16_up	Hmgcs2_up	Cdh13_up	Chmp4c_up	Fam82a1_down	Pla2g12a_up	Cyp7a1_up	Cryl1_up	Vps36_up	Pla1a_up	Cpt2_up	Npas2_down	Ccnd1_up	Pon3_down	Hao1_down	Crem_down	Pon3_down
171	Scd1_up	Palmd_down	Akr1c1_down	Eif3g_up	Abhd16a_up	Slco2b1_down	Tmem120a_up	Abcb1a_up	Slc19a2_down	Ube2c_down	LOC100362572_down	Rbbp7_up	Pklr_down	RGD1566239_up	Sdf2l1_down	Hao1_down	Cmc1_down	Impdh2_up	A2m_down	B3galnt1_up
172	Acsf2_down	Gulo_down	Slc22a7_down	Serpina3n_down	Hsd17b4_up	Dab2_up	Slc2a5_down	RT1-S3_down	Ocln_up	Agxt_down	Nat8_down	Akr1b8_up	Enc1_up	Tmem30b_up	C4bpb_up	LOC360919_down	RT1-Bb_up	Coq10b_up	Zfp189_up	Pnpla2_up
173	Mfsd2a_down	Psmf1_down	Hao1_down	Trmt61a_up	Olr59_down	Spint1_up	Tbcb_up	Bphl_down	Cbs_down	Serpina4_down	Gclm_up	S1pr1_down	Raph1_up	Gadd45b_up	Slc39a8_down	Clcn3_up	Cmbl_down	Pla2g16_up	Marveld1_down	RGD1566401_up
174	Pnpla3_up	Cyp4f1_down	Dhrs3_down	Riok3_up	Slc37a4_down	Etnk2_down	Vps36_up	Isyna1_up	Tusc3_up	Retsat_down	Arsb_up	Gnmt_down	Cyp2t1_down	Ablim3_up	Cyb5r3_down	Flvcr2_up	Orm1_up	Znrf2_down	G6pc_up	Pcsk9_down
175	Cd46_up	Rxrg_down	Wfdc2_down	Tubb5_up	Sdc2_down	Agmo_down	Slc5a6_up	Maob_down	Cd63_up	Slc27a5_down	Uggt1_up	Itgb1bp1_up	Gstm7_down	Ddhd1_down	Slc22a18_down	Gtpbp2_up	Ethe1_down	Slc38a2_up	Hacl1_up	Otc_down
176	Car3_down	RGD1311612_down	Mpeg1_down	Aspg_down	Cyp4f1_down	Serpina3m_down	Extl1_down	Phtf1_down	Impa2_up	Hao2_down	Rad51_up	F10_down	Rab32_up	Impa2_up	Bphl_down	Thumpd3_up	Rnase4_down	Herpud1_up	Sult2al1_down	Lilrb4_up
177	Otub2_down	Bmf_down	Srd5a1_up	Iars_up	Il33_down	Ghr_down	Afm_down	Hist1h2bh_down	Decr1_down	Decr1_up	Ptprd_down	Hnrnpab_up	Acsl1_down	Ghr_down	Rcbtb2_down	Mtmr7_down	Ifi27l2b_down	Fn1_down	S100a9_down	Loxl1_up
178	LOC100361444_down	Gstt3_down	RGD1307603_down	Eif4ebp1_up	Acbd4_down	Kifc3_up	Serpina6_down	Cyp2d3_down	Hmgcs2_down	Aox1_up	Abhd2_down	Eef1b2_up	Ppp1r2_up	Itih1_down	Lbp_down	Ivd_down	Gpt2_down	Dnaja1_down	Acly_down	Cgref1_up
179	Hacl1_up	Cryl1_down	Aldh1l2_down	Eif3f_up	Apex1_up	Tes_up	Nr1d1_up	Prkd3_down	Hspb1_up	Cyb5a_up	Cyp2c11_down	As3mt_down	Echs1_down	Ppcs_up	Dusp1_down	Slc25a13_down	Macrod1_down	Aqp7_up	Cxcl1_down	Slc22a7_down
180	RT1-Bb_up	Mbl2_down	Net1_up	Timm8a1_up	Gulo_down	LOC500300_down	RGD1309362_down	Bmf_down	Ctsl1_up	Cyp26a1_up	C6_down	Cyp1a1_up	Mccc2_down	Dhrs1_up	Dhrs7_down	Cxcl16_up	P2ry2_down	Atp6v1d_up	Acsm5_down	Col1a1_up
181	Hsd17b2_up	Tnfrsf1a_up	Hmgcs1_down	Bmf_down	Apoc2_down	Cfb_down	Uba5_up	Kmo_down	RGD1309534_down	Idi1_up	Gk_down	Csad_down	Slc25a4_up	C1qa_down	C8a_down	Klf6_up	Serpina11_up	Col14a1_down	Akr1c1_down	Adh4_down
182	Akr1c1_down	Gclc_down	Gstt3_down	Neurl3_up	Mbl2_down	C4bpa_down	Hnrph1_up	Echdc1_down	Rras_up	Acmsd_up	Hmmr_up	Ica1_up	Tmem140_down	Atp6v1g1_up	Sat2_down	Enc1_up	Cyp2d3_down	Flvcr2_up	Akr7a3_down	Ogfrl1_up
183	Pkib_up	Serpinb2_up	LOC360228_up	Cyp2t1_down	Tysnd1_up	Trim35_up	Elovl6_down	Srm_up	Phgdh_up	Ehhadh_up	Kif22_up	Phyhd1_down	Dmgdh_down	Gstp1_up	Krt19_up	Slco2b1_down	Isyna1_up	Adra1b_down	UST4r_down	Akr1c3_down
184	Acsm3_up	Acss2_down	Slc3a1_up	Epcam_up	Enc1_up	Aldh4a1_down	Sytl2_down	Fgf21_up	Afm_down	Dak_down	Hal_down	Pdcl3_up	Ttpa_down	Xpnpep2_down	LOC100361733_down	Wbscr22_up	Cyp4f1_down	Cyp2j3_down	LOC500300_down	Lhfp_up
185	Atf5_down	Lrat_down	Gjb2_up	Acot9_up	Acadm_up	Serpina3n_down	Zfp688_up	Prodh_down	Cyp17a1_up	Csrp2_up	Prodh_down	Ngfrap1_up	Tbcb_up	Pir_up	Masp2_down	Mbl1_down	Pgpep1_down	Ifitm3_up	Mettl7b_down	Ddc_down
186	Ubd_up	Cyp2d3_down	Slc7a7_up	Lrp1_down	Abhd6_up	Ezr_up	Casp3_up	Shpk_down	Stab2_down	Sgpl1_up	Cxcl12_down	Slc22a8_down	Kcnj8_up	Pla2g4a_down	Pno1_up	Map2k1_up	Hagh_down	LOC100360406_up	Rgs3_down	Hagh_down
187	Pnpla2_up	Pls3_down	S1pr1_down	Atp6v1d_up	Mrpl49_up	Tacc2_up	Rbck1_up	Comt_down	Ugt2b1_up	Tusc3_up	Igfals_down	Gk_down	Plscr1_up	Phlda3_down	Smpd1_up	Rps5_up	Aldh1b1_down	Olr59_down	Cish_down	Tspan3_up
188	Ndufa3_up	Cxcl16_up	Hhex_down	Asl_up	Lcat_down	Insig2_down	Sels_up	Igtp_down	RGD1561849_up	Cyb5r3_up	Ccl2_up	Ifi30_up	Acad10_down	Rdh2_down	Nbn_up	Ebna1bp2_up	Cp_up	Cyp3a23/3a1_down	Abcg5_down	Hapln3_up
189	Pgrmc2_up	Slc39a4_down	Fkbp4_up	Ethe1_down	Nap1l1_up	Srd5a1_down	Rtn4_up	Zfp354a_down	Lasp1_up	Abcc6_down	Slc6a6_down	Ppp2r1b_up	Ran_up	Slfn3_down	Extl1_down	LOC100361841_down	Akr1c14_down	Dao_down	Pla2g2a_up	Mmp12_up
190	Hsd3b6_up	Ankh_down	Gstk1_up	Chchd6_up	Agmat_down	Tusc3_up	Gpx2_up	Pik3c2g_down	Ephx1_up	Mlc1_up	Col1a1_up	Cdkn1a_up	Tmem43_up	Clec4f_down	Rdh5_down	Mgmt_up	Gjb1_down	Khk_down	Acss2_up	Gadd45b_up
191	Gpd1_up	Lin7a_up	Armc10_up	Hes6_down	Avpr1a_down	Prss8_up	Ddah1_up	Sema4g_down	Cr1l_up	RT1-A2_down	Traf4af1_up	Slc39a10_up	Cgref1_up	Gpx2_up	Hdlbp_down	Eef1b2_up	Tuba4a_down	LOC100360985_down	Cyp3a18_up	Asah1_up
192	Fmo1_down	Pc_down	Limk2_up	Adhfe1_down	Cmbl_up	Pfkp_up	Hal_down	Akr1b8_up	Wbp5_up	Ccrn4l_up	Fam25a_up	Aadac_down	Ywhaz_up	Hal_down	Avpi1_up	Gars_up	Cyb5a_down	Slc22a1_down	Cd14_up	Aox1_down
193	Abhd3_up	Ccl2_up	Cyp2d3_down	Nsun2_up	Slc26a1_down	Slc22a7_down	Lbp_up	Il33_down	Fam82a1_down	Angptl4_down	Aurka_up	Ppap2c_up	Aldh1a7_up	Rangrf_up	LOC500420_up	F10_down	Nadkd1_down	Oplah_down	Cxcl9_up	Emp1_up
194	Acot9_up	Arl6ip1_down	Rps5_up	Inmt_down	Gas6_down	Aqp9_down	Gstp1_up	Cyp8b1_up	Fabp1_down	Igha_down	Pttg1_up	C4b_down	Tjp2_up	Cd74_down	Nt5e_down	Aig1_up	Nfe2l2_down	Ddhd1_down	Hsd3b7_up	Rnase4_down
195	Slc4a4_up	Ptms_down	Aacs_up	Ipo5_up	Cpt1a_up	Cfhl1_down	Dak_down	Gprc5c_down	Map1lc3a_up	Igfbp1_up	Slco1b3_down	Umps_up	Nfib_down	Prlr_up	Nupr1_down	Ces1d_down	Ndrg2_down	Slc27a5_up	Me1_down	Slco2a1_down
196	LOC689064_down	Fst_up	Slc22a1_down	Aldh18a1_up	Ces1c_down	Snx10_up	G6pc_down	Egf_down	Akr7a3_up	Serpina6_down	Osgin1_down	Prmt5_up	Scrib_up	Pik3c2g_down	Ostc_down	Prtfdc1_up	Phgdh_up	Ptgr1_up	Acsf2_down	Ldhb_up
197	Mtmr7_down	Creld2_up	Akr1c14_up	Umps_up	Dak_down	Id1_up	Epcam_up	Lipc_down	Aadac_down	Fabp7_down	Trim59_up	Mrto4_up	Nrg1_up	Mrpl49_up	Gbe1_down	Rcbtb2_down	Cyp2e1_down	Slfn3_down	Thrsp_down	Cyp39a1_down
198	Avpr1a_down	Cyp2j3_down	RGD1309534_down	Gnai1_up	Scd1_up	Acot2_up	Acly_down	Rbm3_up	Ethe1_down	Rsad2_down	LOC100363441_down	Ctps_up	Ifitm1_up	Bub1_down	Slc22a1_down	Otc_down	Hsd17b11_down	Usp2_up	A1bg_down	Gstm3_up
199	Ppcs_up	Ttpa_down	Eif4a2_up	Cxadr_up	Mbl1_down	Slc37a4_down	Il6r_up	Hadh_down	Ajuba_up	Ahr_up	Abcc6_down	C5_down	Igfals_down	Fkbp11_up	Pxdc1_down	Aldh18a1_up	C1qc_up	Cxcr7_up	Ethe1_up	Abp1_up
200	Rpesp_up	Rgn_down	Pgpep1_up	Cyp3a23/3a1_down	Sec24d_down	Serpinf2_down	RGD1307603_down	Cldn2_down	Mcpt2_up	Hhex_down	Gss_up	Rg9mtd3_up	Comt_up	Cdkn3_down	Tmem140_down	Ipo5_up	C4bpb_up	Aig1_up	Mlc1_up	Ppp1r3b_down
201	Nr3c1_down	Tfr2_up	Igfbp3_down	RGD1309534_down	Tpst2_up	Lgals3bp_up	Ghr_down	Akr1e2_down	Prnp_up	RT1-S3_down	Idi1_down	Setd4_up	Slc10a1_down	Gbe1_down	Rasal3_down	Aadat_down	Ubd_up	Plin2_down	Ifitm3_down	RT1-CE5_up
202	Acss2_up	RGD1308059_up	Tfrc_down	Sult2al1_down	Plekhb1_up	Ptprz1_up	Psmb4_up	Gar1_up	Srebf1_down	Hbb_down	LOC100361444_up	Tardbp_up	Cryab_up	Abcb6_up	Prodh_down	Rbm3_up	Mbl2_down	Abcc6_down	Hhex_up	Cyp2t1_down
203	Serpina4_down	Marc1_down	Rarres2_down	Gpnmb_up	C8a_down	Ttpa_down	Nt5e_down	Slco2a1_down	RT1-CE5_up	Hamp_up	Lilrb4_up	Aqp7_up	Cdc42se1_up	LOC100361444_down	Ankrd46_down	Ctps_up	Sds_up	RGD1310552_down	Ehhadh_up	Tnfrsf12a_up
204	Pex19_up	RT1-DMa_up	Atoh8_up	Vnn1_up	Hdhd3_down	Esrp1_up	Ergic1_down	Agmat_down	Slc46a1_down	Rgn_down	RGD1562323_up	Fam82a1_down	Serpinf1_down	Slc2a2_down	Ocel1_down	Ipo7_up	Crot_down	Gclm_down	Cyp7a1_up	Cldn7_up
205	Chrna2_up	Nox4_down	Nucb1_up	Hrsp12_down	C4b_down	PVR_up	Cyp17a1_down	Smox_up	Bmf_down	Abcg8_down	Ptprf_down	Surf2_up	Trib3_up	Pmm1_up	Atad3a_up	Celf5_up	Fkbp11_up	Eef1b2_up	Spink1_up	Gcat_down
206	Hao2_down	Serpina10_up	Khk_down	Adra1b_down	Apom_down	Pqlc3_up	Nat8_down	S100a8_up	Ivd_down	Papss2_down	UST4r_down	Pdcd5_up	_down	Cltb_up	Ggh_up	Igfbp2_up	Pebp1_down	Arl6ip1_down	Igha_up	Masp1_down
207	Akr1b7_down	Sord_down	Ctps_up	Slc4a4_up	Hes6_down	Cth_down	Cbs_down	Slc39a8_down	Serpina4_down	Gstt1_up	Nuf2_up	Pklr_down	Klf4_up	Fn1_down	Cyp4f4_down	Dak_down	Psmf1_down	Otub2_down	Cdkn1a_down	Tagln2_up
208	Ass1_down	Kcnj8_up	RT1-S3_down	Psmg4_up	Acsm5_up	LOC100363441_down	Ca2_up	RGD1305679_down	Cpa3_up	Srebf1_down	Cenpw_up	Zfp259_up	Rrn3_up	Oaf_down	Gar1_up	Tdo2_down	Dcn_up	Pgcp_down	Ltc4s_down	Fam101b_up
209	Ubd_down	Tnfrsf9_up	Krt8_up	Arsb_up	Acbd6_up	Aldh18a1_up	Retsat_down	Tmem19_down	RGD1309362_down	Nupr1_down	Abcg8_down	Phlda2_up	Sema4g_down	RGD1560925_up	Acad10_down	Umps_up	LOC100363476_up	Fam213b_down	Oat_up	Plg_down
210	Papss2_down	Ces1c_down	Ddhd1_up	Uba52_up	Brp44l_down	Vim_up	Adora2b_down	Tubb6_up	Abcb4_up	Nr0b2_down	Nucb2_up	Cct3_up	Abat_down	Galk1_up	Kynu_down	Tagln2_up	Aldh1a1_up	Acsf2_down	Sqrdl_up	LOC100362572_down
211	Apeh_up	Slc37a4_down	Uba52_up	Zfp354a_up	Cdh2_down	RT1-DMa_up	Inhbc_down	Mpdz_down	C8g_down	Dpt_up	Col5a2_up	Aass_down	Folr2_up	Sds_down	Atf5_down	Tnfrsf12a_up	Masp1_up	Fam134b_up	Akr1d1_up	Folr2_up
212	Dixdc1_up	Coq10a_down	Cyp2f4_down	Farsb_up	Aqp8_down	Papss1_up	Aqp7_up	Amacr_down	Cd276_up	Cyp4a8_up	Srebf1_down	Ppap2b_down	Spcs1_up	Dap_up	Vangl1_down	Asl_up	Cyp3a23/3a1_down	Pla2g4a_down	Per2_down	Rab13_up
213	Rxrg_up	Cela1_down	RGD1310209_up	Spg21_up	Pdia5_down	Tfpi_up	LOC367746_down	Tmem30b_up	Rbm3_up	S100a9_down	Slc25a4_up	Cyp2a2_down	Neurl3_up	Ergic1_down	Egf_down	Cpt1b_up	Olr59_down	Gck_down	Hsd3b7_down	Msmo1_down
214	Fam111a_up	Irf6_down	Decr2_down	Crem_down	Aldh2_down	Maob_down	Lgals2_up	Cyp4f1_down	Clu_up	Cd63_up	Tyms_up	Aimp1_up	Ctps_up	Bdh2_up	Nnt_down	Plscr1_up	G0s2_down	Gpt_up	Ugt2a1_up	S100a9_up
215	Chchd10_up	Pdk4_down	Slc46a1_down	Otc_down	Psmd8_up	Egln3_up	Lect2_down	Pcsk9_down	Fads1_down	Hacl1_down	Txnrd1_up	Srprb_down	Sh3bgrl3_up	RGD1310209_down	LOC690000_down	Hexb_up	Cyp2f4_down	Fabp2_up	Ifi27l2b_down	Slc25a24_up
216	Por_up	Fam210b_down	Rpo1-3_up	Slc6a13_down	Suclg1_up	Tmem140_down	Hebp2_up	Pank1_down	Spink1_down	Avpr1a_down	Myc_down	Elovl5_down	Csad_down	Ephx1_up	LOC100362005_down	Dtd1_up	Slc7a7_up	Serpina10_up	Cela1_down	Rab3d_up
217	Dap_down	Fam82a1_down	Smyd2_up	Mki67ip_up	Hadh_up	Krt19_up	Hsd17b2_down	Baat_down	Tubb5_up	Hspb1_up	Il33_down	Cldn2_down	Retsat_down	Pttg1_down	Tardbp_up	C1qbp_up	Acaa1a_down	Minpp1_up	Acsl5_up	Gcgr_down
218	Prkcdbp_down	Cmbl_down	Tp53inp2_down	Plekha1_up	Txnip_up	Fbp1_down	Zfp354a_down	Abhd1_down	Sh3bgrl3_up	Psma1_up	Ifitm3_down	Tomm40_up	Mfge8_up	St6gal1_down	Acpp_up	Trmt1_up	Mmgt1_down	Tusc3_up	LOC689064_up	Bhmt2_down
219	Gulo_down	Igfbp3_down	Pla2g12a_up	Nop58_up	Caprin1_up	Neurl3_up	Prim1_up	Slc29a1_down	Asl_up	UST4r_up	Cyp1a1_up	Akip1_up	Asns_up	Acot12_up	Fam213b_down	Asah1_up	Tubb2a_down	S100a13_up	Cyp4a1_down	Pdzk1ip1_up
220	Pfkfb1_up	Acy1_down	C5_down	Pc_down	Inmt_down	Pkib_up	Acsl3_up	Agxt_up	Wdr1_up	Aldh1a7_down	Eci1_up	Dak_down	Anp32b_up	LOC100361568_up	Btbd11_down	Tacc2_up	Eci2_down	Psmg4_up	Acsm2a_down	Glrx3_up
221	Comt_down	Tsku_down	Rcan2_up	Prodh_down	Cd46_up	Prodh2_down	RGD1309362_up	Asgr2_down	Cnn3_up	Nat8_up	RGD1307603_down	Ndrg2_down	Slc6a13_down	Psmb5_up	RGD1310507_down	Xpot_up	Aldh4a1_down	Acsl1_down	Wsb1_up	Pgcp_down
222	LOC100361444_up	Akr1e2_down	Cnn3_up	Pter_up	Brp44_up	Pdgfra_up	Igfbp3_down	Gtf2i_down	Gstt3_up	Usp14_up	Dusp1_down	Slco2a1_down	Rbm3_up	Fcn1_down	Tmem106b_down	Avpr1a_down	Tkt_down	Cyp3a9_down	Fam134b_up	Rgs10_up
223	Ddhd1_up	Abcd1_down	Traf4_up	Pelo_up	Hexim1_down	Ivd_down	Gpnmb_up	Taf1d_up	Srd5a1_down	Txnrd1_up	Akr1c12_up	C1qbp_up	Rprm_up	Col3a1_down	Dcakd_up	Snx10_up	Ltc4s_up	Lcn2_up	Prlr_down	Acaca_down
224	Aspg_down	Lgals3_up	Arrdc2_up	Pes1_up	Gramd3_up	Fxyd3_up	C6_down	Tnfrsf21_up	Gsta5_up	Tmem205_up	Tusc3_up	Cct4_up	Arl11_up	Mrps18b_up	As3mt_down	Pitrm1_up	LOC686032_down	Col3a1_down	Sqle_down	Coro1a_up
225	Prodh_down	Perp_down	Msmo1_down	Ablim3_up	Psma4_up	RGD1562284_up	Idi1_up	Tcp11l2_down	Arhgdia_up	Acsf2_down	Slpi_up	Olr59_down	Eppk1-ps1_up	Psmb4_up	Krt8_up	Mad2l2_up	Usp2_down	Acss2_down	Slc6a6_up	Pank1_down
226	Ppp1r14a_down	Dap_up	Ddah1_down	Lrrc59_up	Krtap1-5_up	Arhgef2_up	Ablim3_up	Cyp4f6_down	Adhfe1_down	Tm2d3_up	Srd5a1_down	Rpo1-3_up	Adhfe1_down	Ppp2r2d_up	Gstt3_down	Id1_up	Apon_down	Chchd3_down	Abcg8_up	Wnt4_up
227	Btbd11_down	Rgs2_up	Rb1_down	Lars_up	Acadl_up	Ctbp2_up	Slc6a13_down	Tmem140_down	Cyp26a1_up	Pbsn_up	Apon_down	Tubb6_up	Tagln2_up	Cyp8b1_up	Gpld1_down	Hdc_up	Lrrc8b_down	Dnase1l3_down	Myc_up	Gsn_up
228	LOC500420_down	Acat1_down	Hacl1_up	Rbm3_up	Slc22a1_down	Coro1a_up	Ppif_down	Ttc36_down	Gadd45a_up	Tm7sf2_up	Pir_up	Txnrd1_up	Slc22a8_down	Srd5a1_down	Hamp_up	Cct4_up	Cyp17a1_down	Ms4a6b_down	Aox1_down	RGD1309537_up
229	A2m_down	Ugp2_down	Hprt1_up	Ndufaf4_up	Abcb1a_down	RGD1311558_up	RGD1309534_down	Serpina3m_down	Slc25a13_down	Cps1_down	Ust5r_down	Lrrc59_up	Nqo1_up	Extl1_down	Ddit3_up	Dbndd2_up	Cxcl12_down	LOC100363476_down	Tubb6_down	Aadat_down
230	Gpr64_up	Gas2_down	Umps_up	Ica1_up	Rxrg_up	Ampd3_up	Hdgfrp3_up	Meis1_down	Hadh_down	Krt8_up	Tm7sf2_down	Raph1_up	Fam210b_down	Retsat_up	Ddx39b_up	Anp32b_up	Ptms_down	Nupr1_down	Angptl4_down	RGD1564614_down
231	Idi1_up	Hadh_down	Cyp51_down	Ctsl1_up	Sorl1_up	Cxcl14_up	Spink3_down	Enc1_up	Akr1e2_down	Cyp3a18_up	Pbk_up	Tpm3_up	Tnfrsf12a_up	A2m_down	Lrpprc_up	Rangrf_up	Acy1_down	Letm1_down	Angptl4_up	Sdc2_down
232	Pter_up	Apoc2_down	S100a10_up	Apom_down	Cyp2j4_up	Mbl1_down	UST4r_up	Xpc_down	Hsd17b11_down	Chchd6_up	Pxmp2_down	LOC685888_up	S100a4_up	Pdgfra_down	Pqlc1_down	B4galt5_up	Akr1b7_down	Id1_up	Rtp4_up	Slc26a1_down
233	Slc43a1_down	Lgmn_up	Grtp1_up	Gulo_down	Lrp3_down	S100a10_up	G0s2_down	Galnt11_down	Gcdh_down	Hamp_down	Akr1b7_up	Hnrph1_up	Agt_down	Slc39a4_up	Akr1c19_up	Eif1ax_up	Prlr_down	Ccne2_up	Fgf21_up	Dpp7_up
234	Ccnd1_down	Acaa1a_down	Cct5_up	Mdm2_up	LOC100361733_up	Lcp1_up	Decr1_up	Slco2b1_down	Serpinb1a_up	Slc43a1_down	Lipc_down	Gcat_down	Nat8_down	Ttc39a_up	Fmo1_up	Cgref1_up	Gadd45g_down	Cyp51_down	LOC100359478_down	Aldh1l2_down
235	Apcs_down	Reep6_down	Slc27a5_up	Elovl5_down	Rcl1_down	Pgcp_down	Adh7_up	Igfbp1_up	Apoc2_down	Ftcd_up	Slfn3_down	Sdad1_up	Slc3a2_up	G6pc_down	LOC680875_down	Gnmt_down	Pygl_down	Cfd_down	Pnpla3_up	Abhd14b_down
236	Cxcl1_down	Ddx58_down	Hes6_down	LOC100360406_up	Rnase4_down	Ptms_down	Igfbp1_up	Igf2bp3_down	Slc27a5_up	Gpr64_up	Akr1b7_down	C8g_down	Kmo_down	Tm7sf2_down	Myadm_up	Myo5b_up	Gpd1_down	Chmp4c_up	Bcl6_down	Ifngr1_up
237	Usp2_down	Gpld1_down	Asl_up	Igf2r_up	Cyp2t1_down	Myh14_up	Crem_down	_down	Dpysl2_up	Cltb_up	Acsm5_up	Crip2_down	Fxyd1_down	Daam1_down	Enpp3_up	Tspo_up	Steap4_up	Krt10_up	Ces1d_up	Cxcr4_up
238	Creb3l3_up	Procr_up	Cryab_up	Pgam5_up	Hebp2_up	Pkd2_up	Thrsp_down	Ppcs_up	Qdpr_down	Mgat4b_down	Psat1_up	Aldh2_down	Msmo1_down	Nap1l1_up	Bmf_down	Pelo_up	Khk_down	Snrnp25_down	Gsta5_down	Anxa1_up
239	Slc2a5_down	Slc17a2_down	Vnn1_down	Eif3c_up	Hrsp12_down	Depdc7_down	A2m_down	Prkaca_down	Csrp2_up	Tat_down	Mtmr7_down	C8b_down	Ednrb_up	Psmd14_up	Ube2c_down	Cd24_up	Slc26a1_down	Ifi30_up	Bcl6_up	Rgs5_up
240	Cib2_down	Kank1_down	Myc_up	Fabp7_down	Nipal2_up	Orm1_down	Prlr_up	Dap_up	Esm1_up	Hsp90ab1_up	Coq10b_up	Nop58_up	Tmem55a_up	Ddah1_up	Crat_up	Cct2_up	Dmgdh_down	Slc2a2_down	C4b_up	Ucp2_up
241	LOC100363476_down	Rtp4_down	Man1a1_up	Rps11_up	Rangrf_up	Apoa5_down	Slc6a6_down	Hells_down	Cdo1_down	LOC100363476_down	Vim_up	Fam3c_up	Unc93b1_up	LOC299282_down	Slc6a6_up	Tmem14a_up	Hgd_down	Pqlc3_up	Cyp17a1_up	Ccl2_up
242	RGD1564257_down	Abca3_up	Fam89a_down	mrpl24_up	Cldn2_down	Plscr1_up	Macrod1_down	Nr1h3_down	Mgll_down	Rbp1_down	Ephx2_down	Fat1_up	Gngt2_up	Aqp7_up	Mthfd1_up	RGD1309437_up	Dusp1_down	Krt8_up	Mettl7b_up	Lgals3bp_up
243	Srd5a1_down	Npas2_down	Stc2_up	Spsb4_up	Nbn_up	Ltbp1_up	Zfp367_up	Ndrg2_down	Tyrobp_up	Fgl1_down	Atf5_down	Srm_up	Perp_up	C1s_down	Aldh1b1_up	Apoa4_down	Rab30_up	Cndp2_down	Upb1_up	Gpr155_down
244	Alcam_down	Slc7a7_up	Cyp3a23/3a1_up	Kynu_down	Fam136a_up	Aldh1a7_up	Aldh1b1_down	Impdh2_up	Mbd2_up	C6_down	Isg15_down	Nsun2_up	Lgals2_up	Hao1_down	Aspg_down	Iars_up	Slc46a1_down	Ccdc80_down	Cyp4a8_down	Sparc_up
245	Herpud1_up	Ergic1_down	Cct2_up	Hao2_down	A2m_down	Cyp2d2_down	LOC360228_up	Csrp1_down	Nqo1_up	Ces1d_up	Dcn_up	Hspbp1_up	Pla2g12a_up	Ctla2a_down	Vamp7_down	Tmem147_up	Acsl1_down	LOC100361568_up	Osgin1_up	C1qc_up
246	Ppp1r3c_down	Afm_down	Acat1_down	Dhdds_up	Mrps18b_up	Efemp2_up	Tspan8_up	Cbs_down	Atpif1_up	Ppp1r3b_down	Spink3_up	Car5a_down	Gls2_down	Cfp_down	Ogfrl1_up	Eef1d_up	Plekhb1_up	Fkbp4_down	Ccnd1_down	Cxcl16_up
247	Mknk2_up	Akr1c12_down	Tmem158_up	Fxyd1_down	Bmp7_up	Efhd1_up	Rtp4_down	Irf3_down	Hspb8_up	Srd5a1_down	C4bpb_down	Klf6_up	Ptprd_down	Psmb7_up	LOC287167_down	As3mt_down	Ttpa_down	Stat3_up	Cyp4a8_up	Fxyd1_down
248	Car5a_down	Slc16a7_down	Lgals3_up	RGD1309437_up	Hadhb_up	Cxcl1_up	Aspg_down	Aspdh_down	Acadm_down	Aim1l_down	Slc25a25_up	Fkbp11_up	Ube2c_up	Adck5_up	Car8_up	Anxa7_up	Aldh1a7_up	Tmem41b_down	RGD1310209_down	Cdr2_up
249	Casp4_up	Dak_down	Abcg8_down	Tomm40_up	Oaf_down	LOC100362572_down	Lgals3_up	Btg2_up	Agtr1a_down	Sema3c_up	Slc22a8_down	Rbm3_up	Csrp2_up	Serpine2_down	Slc19a2_down	Pgam5_up	Abcg8_down	G6pc_down	Gstt1_up	Papss1_up
250	Ephx1_up	Dhcr7_down	LOC100362572_down	Cbs_down	Extl1_down	Cd276_up	Gk_down	Slc16a6_up	Slc23a1_down	Adh1_up	Mgmt_up	Masp1_down	Cd68_up	Isg20_up	Mrpl46_up	Serpina3n_down	Sult2al1_down	Cgref1_up	Tfrc_down	Sec14l2_down
251	LOC100361733_up	Thnsl2_down	C1s_down	Ddhd1_down	Stard3nl_up	Dcaf11_down	Mfsd2a_down	Rps5_up	Enpp2_down	Ifi27l2b_up	Casp4_up	RGD1310495_down	Prkcdbp_down	Mecr_up	Shpk_down	Adra1b_down	Ass1_down	Csf1r_down	Gpt_down	Srd5a1_down
252	Dexi_down	Hacl1_down	Thrsp_up	Serpinf2_down	Insig2_down	Akr1c12_up	Slc20a1_up	Slpi_up	Extl1_down	Aqp8_up	Ednrb_up	Ehhadh_down	Pc_down	Dgat1_up	Bckdha_down	Raph1_up	RGD1309362_up	Cadm1_down	Sez6_up	Azgp1_down
253	LOC287167_down	Nfib_down	LOC689574_down	Ppp1r15a_up	Fads2_up	Scarb2_up	Mcm4_up	Gnl3_up	Pcolce_up	RGD1308059_up	Krt8_up	Adi1_down	Slc37a4_down	Rexo2_up	Pnpla7_down	RGD1305222_up	Akr1c12_up	LOC500300_down	Hao2_down	Dak_down
254	Abca8a_down	Fmo1_down	Ech1_up	Klf6_up	Mgat4b_down	Apoa4_down	Aox1_down	Slc22a18_down	Col4a1_up	Mlc1_down	Slc13a3_down	Sgk1_down	Cr1l_up	Cd68_down	Hsd11b2_down	Btg3_up	Qdpr_down	Dsc2_up	Rgs3_up	Xpnpep2_down
255	Alox15_down	Faah_down	H2afj_up	Gm2a_down	Aldh1l2_down	Olr59_down	Ccnd1_up	RGD1311612_down	Plin2_down	Spink3_down	Lbp_up	Usp10_up	Igfbp2_up	Mgat4b_down	Trmt61a_up	Pmm1_up	LOC680262_down	Loxl2_down	Dusp1_up	Btg3_up
256	RGD1310495_down	Armc9_up	Pter_up	RGD1359127_up	Per2_down	Cd53_up	Mcm6_up	St8sia3_down	Scd1_down	Phlda3_down	Hao2_down	Oplah_down	R3hdm2_down	Kif22_down	Ctps_up	Cd151_up	Retsat_up	Acsm3_up	Cmc1_up	Zfp688_up
257	Acbd4_down	Dnajb11_up	Cldn2_down	Agmo_down	Abp1_up	Serpinh1_up	Ugt2a1_up	Rbks_down	Cd24_up	Nr3c1_down	RT1-A2_down	Slco2b1_down	Sgca_up	Cfh_down	Acaa1a_up	Cnn3_up	Apoc2_down	Gar1_up	RGD1307603_down	Tspo_up
258	Dhdds_up	Papd4_down	Sdc1_down	Mbl1_down	Igfbp3_down	Gcdh_down	Dnase1l3_down	RGD1564614_down	Junb_up	Herpud1_up	C4b_down	Manba_up	Kynu_down	Gstt3_up	Hsd3b5_down	Ica1_up	Aqp8_down	Abat_down	Herpud1_down	Ckb_up
259	LOC678701_up	Crot_down	Naprt1_up	Hsdl2_up	Acot9_up	Sema4a_up	Dap_up	Papss2_down	Gucy1b2_down	Ces1c_up	Gpld1_down	Clcn4_down	Dpp7_up	Nudt6_up	Psmb9_up	Fbxo30_up	Brp44l_down	Aen_up	Stac3_up	Pfkp_up
260	Acsf2_up	Aldh3a2_down	Dhcr7_down	Cmpk2_up	Fn1_down	Fam210b_down	Hibch_up	Ppm1k_up	Tst_down	Aass_down	Cyp2t1_down	Gucy1b2_down	Tubb5_up	RGD1310769_up	Polr3g_up	Vdac2_up	Ubd_down	P2ry2_down	Cry1_down	Bloc1s2_up
261	Fbxo3_up	Mx2_down	Ostc_down	Cyp2d4_down	S100a10_up	Gstm2_down	Usp2_down	Plxnb2_down	Npy_up	Akr1cl1_up	Acsm3_down	Slc19a2_down	Ets2_up	Pold4_up	Pla1a_up	Slc50a1_up	Cyc1_down	Nfib_down	Acsm3_up	S100a4_up
262	Acot12_up	Bphl_down	Cyp4f1_down	Eef2_up	Csrp1_down	Slc43a1_down	Abcg8_down	RGD1359529_down	Itgb1_up	RGD1307603_up	Rgn_down	RGD1309437_up	Hao2_down	Hexim1_down	S1pr1_down	Eif3g_up	Ndufs7_down	Nip7_up	Pnpla3_down	Flna_up
263	RGD1311078_up	Kmo_down	Apcs_down	Scamp4_up	Acad10_up	Ddc_down	Sgcb_up	Usp38_down	Hmox1_up	Slc25a39_up	Epcam_up	Mpeg1_down	Chdh_down	Atpif1_up	Hnrnph3_up	Pxmp2_down	Pon1_down	Mgll_down	Bckdhb_up	Tfpi_up
264	Aim1l_down	Tmed3_up	Pir_down	Unc5b_up	Abhd4_up	Abhd1_down	Itih1_down	Acot4_up	Ftcd_down	Wsb1_down	Pgcp_down	Enc1_up	Rtn4_up	Gmppb_up	Yars2_up	Arsb_up	Cxcl9_down	Bpnt1_up	Dao_up	Serpinb6_up
265	Mmd2_down	Sec11c_up	Prkcdbp_up	Dnajc3_up	Sel1l_down	Inhbb_up	Hat1_up	Tnfrsf12a_up	Gpd1_down	Lipc_down	Fam195a_up	Fam96b_up	Npdc1_up	Psmb9_down	Mppe1_down	PVR_up	Zfp354a_down	RGD1308114_down	Avpr1a_up	Sncg_up
266	Lrrc8b_down	Gsr_down	Slc4a4_up	Fetub_down	Cr1l_up	Adamtsl2_up	Rpa2_up	Srxn1_up	S100a4_up	Lcn2_down	Ttc39a_up	Rhoc_up	Idi1_down	Tmem120a_up	Hmgcs1_up	Hexim1_down	Ttc36_down	RGD1562101_down	Aldh1b1_up	Kdelr3_up
267	Igha_down	Sytl2_down	Ifitm3_down	Anp32b_up	Cadps2_down	RGD1566401_up	Btg3_up	Lsr_down	Gadd45g_down	Gsta3_up	Smc2_up	Ccnd1_up	Psmb8_up	Cd53_down	Acot9_up	Sels_up	Igha_up	RGD1564865_down	Dnajb9_up	Cxcl5_up
268	Mrps36_up	Marveld1_up	Reep5_up	Myc_up	Coq10a_down	Hgf_up	Slpi_up	LOC686032_down	RGD1309537_up	G6pc_up	Tsku_down	RGD1311747_up	Vim_up	Ipo4_up	Arl6ip1_down	Igfbp1_up	Jak3_up	RGD1306626_up	Vnn1_down	Iqgap1_up
269	Mafb_down	Fzd8_down	Rxrg_up	Cyp4f4_down	Oat_down	Blnk_up	Cyp4f4_down	Sectm1b_down	Pmm1_up	Acot4_up	Sult1c3_down	Mrpl47_up	Laptm5_up	Aco1_up	Dhodh_up	Dpys_down	C1r_up	Rcbtb2_down	Rtp3_down	Alox5_up
270	Marc1_up	Mug1_down	Srm_up	Mrpl17_up	Crot_up	Cldn7_up	Ddhd1_down	Oplah_down	Mcpt10_up	Agt_down	Tubb5_up	Pon3_down	Clec4a3_up	Tysnd1_up	H1f0_down	Gpt_down	Ecm1_down	Enc1_up	Igfals_down	Cpb2_down
271	LOC100360985_down	Nadkd1_down	Baiap2l1_up	Cd276_up	Mospd2_up	Tmem53_down	Cdkn1c_up	Gk_down	Abcg8_down	Hsd17b11_up	Aldh1a7_down	Cct7_up	Rhoc_up	Rprm_down	Ran_up	Tubb5_up	Hao1_down	Mgat4b_down	Ifi27l2b_up	Soat1_up
272	Gpt2_down	Clpx_down	Pnp_down	Zfp259_up	Cd14_down	Fam82a1_down	Dexi_down	Masp1_down	Lgmn_up	Egf_down	Omd_down	Tbcb_up	H19_up	RGD1564614_down	Galm_down	Ppp2r1b_up	Cyp8b1_down	Gcgr_down	Bcmo1_down	Rdh7_down
273	Amacr_down	Acadm_down	Hacl1_down	Prmt7_up	Aldh1b1_down	RGD1306058_up	Cyp2c11_down	Pter_up	Hgd_down	Hsd3b7_down	Cyp3a23/3a1_down	Polb_up	Gars_up	Prkcdbp_up	Hes6_up	Myc_up	Sdha_down	Cadps2_down	Cd74_down	Clic1_up
274	Slc27a5_down	Acot13_down	Plbd1_up	Dhcr7_down	Man1a1_down	Slc25a24_up	Tusc3_up	Aass_up	Aldh1b1_up	RGD1309534_up	Lcn2_up	G6pc_down	Sdc2_down	Timm21_up	Tinf2_up	Slc19a2_down	Ces2c_up	Hagh_down	Pdk4_up	Fblim1_up
275	Fam213b_down	Cyp2d4_down	Rcl1_down	Mgat4b_down	Dpys_down	RGD1310495_down	Rbp1_down	Cidea_up	Gjb1_down	Abhd1_down	LOC500300_down	Taf9_up	Ces1d_down	Psma7_up	Etfdh_down	Akr1c1_down	Park7_down	RGD1311251_up	Adh7_up	LOC686032_down
276	Sult2al1_up	Slco2a1_down	Rbm3_up	Suox_down	Slc3a2_up	Vnn1_up	Igha_down	Casp3_down	Gamt_down	Gas6_down	Fam3c_up	Flvcr2_up	Nr3c1_down	Miox_up	Baat_down	Ajuba_up	Glud1_down	Ppp1r14a_down	Fdx1_up	Selm_up
277	Ier3_down	Fkbp11_up	Tuba4a_down	Igfals_down	Pah_down	Rbms3_up	RGD1310209_down	Pak1ip1_up	Sult2al1_up	RT1-CE10_up	Rps5_up	Mrpl53_up	Irx1_down	Abhd4_up	RGD1309534_down	LOC100360406_up	Akr1d1_down	Sparc_down	Lgals3bp_down	RGD1310507_down
278	Rprm_up	RGD1309362_down	Serpina6_up	Il33_down	Aldh1a1_up	Acot9_up	Cdh13_up	Tes_up	Igfals_down	Eci1_down	Srm_up	Rpl18a_up	Cyp8b1_down	Igf1_down	Mrpl36_up	Sugt1_up	Slc22a1_down	Ppdpf_down	Pim3_up	Tnnt2_up
279	Fam134b_down	G6pc_down	Rgnef_up	Acly_down	Npdc1_up	Ifitm1_up	Pqlc1_down	Plek2_up	Ung_down	Trib3_up	Serpina4_down	Pir_up	Fads2_down	Slc46a1_down	Nudt12_down	Ran_up	Sdhd_down	Osbpl11_down	Lingo4_down	Adhfe1_down
280	Upb1_down	Nat8_down	Tm7sf2_down	Yae1d1_up	Ctsc_down	Cd302_down	Polr2m_up	Stk16_down	Akr1c14_down	A1bg_down	Herpud1_up	Mesdc2_up	Hacl1_down	Egf_down	Olr59_down	Cdkn1a_up	Acadl_down	Btbd11_down	Acot4_down	Tmem123_up
281	LOC100361552_down	Papss2_down	Col3a1_down	Ces1c_down	Mrc1_down	Rhoc_up	Chek1_up	Nop58_up	Fcgr2b_down	Cpt2_up	Mettl7b_up	Gpnmb_up	Pbk_up	Cd163_down	RGD1311122_down	Cxcl12_down	Aldh2_down	Acsm5_down	Pklr_up	Cdo1_down
282	Ephx2_up	Mfsd2a_up	Ifitm3_up	Dhrs3_down	Myo1b_down	Abcc4_up	LOC691083_down	Herpud1_up	Fam134b_up	Net1_up	Cxcl1_up	Guk1_up	Ezr_up	Sparc_down	Ssu72_up	Mrpl17_up	Pf4_up	Hsd17b12_down	Ebp_up	Ckap2_up
283	LOC360228_up	Hal_down	Pfkfb1_up	Dak_down	Slc31a1_down	Tmem43_up	S100a10_up	Dpysl2_down	Slco2b1_down	Bckdhb_up	Fabp4_up	Eif3g_up	Arpc1b_up	Tmem123_down	Gpr155_down	Scp2_down	Dcaf11_down	Rdh5_up	Psmb9_down	F12_down
284	Aox1_down	Adh4_down	Pcdh18_up	Trim2_down	Acaa2_up	Rnf39_down	Tubgcp2_up	Cxcl1_up	Me1_down	Cyp2a1_up	Dak_up	Slc22a17_down	H2afj_up	Mmp2_down	Plekhb1_down	Pik3c2g_down	Mocs2_down	Fmo1_up	Xpnpep2_up	Fbn1_up
285	Akr7a3_up	Agmo_down	Plbd1_down	Hgd_down	Atf5_down	Rcbtb2_down	Otub2_down	Parp14_down	Slc39a8_down	Spink1_down	Tmem120a_up	Ddx58_down	Psmb9_up	Mgp_down	Hyou1_down	Arhgdia_up	Dhcr7_down	LOC686032_down	Wfdc2_up	Fabp1_down
286	RT1-S3_down	Apoa4_down	Crot_down	Btg3_up	Acad11_up	Krt20_up	Car8_up	Slc25a25_up	Shmt2_down	Gstm2_up	Tmem184c_up	Smyd2_up	Pxmp2_down	Slc2a5_down	Papss2_down	Pqlc1_down	Hsd3b5_up	Mcm7_up	Ly6e_down	Ngfrap1_up
287	Tat_up	Maob_down	Tmem97_down	Setd4_up	Cyp2f4_down	Slc39a8_down	Nrg1_up	Pnp_down	Sod3_down	Psmb9_up	Ckap2_up	Mtvr2_up	Hck_up	Clec4a3_down	Arhgef19_down	Serpinf2_down	Car8_up	Mbl2_down	Zfp189_down	Dab2_up
288	RT1-Bb_down	Ednrb_up	Sult1a1_down	Hbb_down	Idi1_down	Arg1_down	C1qa_down	Hmgcs2_down	Tspan7_down	_up	Pqlc3_up	Tubg1_up	Akr1b8_up	Hhex_down	Cdkn1a_up	Cirh1a_up	Psmc6_down	Serpina11_up	Cyp4a3_down	Ifi30_up
289	RGD1309362_down	Mtmr7_down	G6pc_down	Gss_up	Slc27a2_up	Saa4_down	Cr1l_up	LOC690000_down	Agxt_down	Psmc5_up	Mcm4_up	Fzd8_down	Fcer1g_up	Flad1_up	Nat1_down	Rexo2_up	Nr3c1_down	Tyms_up	Prkcdbp_down	Lamc2_up
290	Fgl1_down	Pklr_down	Cidea_up	Hadhb_up	Cyp4a3_up	Serpina11_down	Sdf2l1_up	Oat_down	Ifi30_up	Sqrdl_down	Tat_down	H19_up	Aldh1b1_up	Sytl2_down	LOC100363476_down	C4b_down	Gpx4_down	Slc50a1_up	Tm7sf2_down	Ebp_down
291	Ptprf_down	Cp_up	Inmt_down	Ipo7_up	RGD1310209_down	Smox_up	Ass1_down	Inmt_down	Khk_down	Rpl18a_up	Calu_up	Sssca1_up	Scarb2_up	Nfib_down	Adh1_up	Pdcd5_up	Acsm5_down	Car5a_down	Marveld1_up	Filip1l_up
292	Prkcdbp_up	Slc22a8_down	Idi1_down	Clcn4_down	Abhd2_down	St8sia3_down	Btg2_up	Stag1_down	Efhd1_up	Adh7_up	Usp2_up	Atic_up	Tubgcp2_up	Usp18_down	Tmem97_up	Nfu1_up	Cacybp_down	Aqp8_down	Nfe2l2_down	Ctse_up
293	Nupr1_up	Prodh_down	Igf2bp3_down	Serpina6_down	Enpp3_down	Agmat_down	Egln3_up	Ppox_down	Lamc1_up	Abcb4_down	Impdh2_up	Paox_up	Pycard_up	Slc25a25_down	Slc38a2_down	Eif2b3_up	Igtp_down	Fcgr2b_down	Irf7_down	RGD1310587_down
294	Cpt1a_up	Osbpl11_down	Papss2_down	Cyb5r3_down	Tsku_down	Elovl5_down	Pcsk9_down	Ebna1bp2_up	C5_up	Mgll_up	Slc20a1_up	RGD1306839_up	Aif1_up	Neu2_up	Cyp3a23/3a1_up	Cbs_down	RT1-Bb_down	Emcn_down	Gsn_up	Prtfdc1_up
295	Gadd45g_down	Gls2_down	Epcam_down	Mtmr7_down	Apoa2_down	Hoga1_down	Krt19_up	Mrto4_up	Pxmp2_down	Nr0b2_up	Pklr_up	Ppp2r2d_up	Col5a2_up	Acot2_up	Ptprf_down	Cyp1a2_down	Cers2_down	Sgcb_up	Pla2g2a_down	Cfh_down
296	Asns_up	Cd63_up	Marc1_up	Kti12_up	Atp2b2_down	Ddx39a_up	Tsku_down	Spsb4_up	Elovl5_down	Nudt4_up	Npdc1_up	Tspo_up	Slc19a2_down	Psmd8_up	Acss2_up	Fxyd1_down	Hsp90ab1_down	Cxcl1_up	Hspb1_up	RGD1310495_down
297	Tmem30b_up	Mgmt_down	Bmf_down	Slco1b3_down	Aldh1a7_up	LOC100361187_up	Mgat4b_down	Gltp_up	Pdlim1_up	Serpina4_up	Mx2_down	Mgat4b_down	C1qc_up	Hes6_down	Cyp8b1_up	Fabp1_down	Acot4_down	Hist1h4b_up	Bckdhb_down	Cyp51_down
298	Enpp1_down	Gjb1_down	Ces2c_up	Cct4_up	Klkb1_down	Cyp2a1_down	Gnai1_up	Klhl7_down	RGD1305679_down	Tsc22d3_down	Anxa5_up	LOC689064_down	Ifitm2_up	Tm2d3_up	Timm8a1_up	Vtn_down	Hdac2_down	Xbp1_up	Got1_down	Slco2b1_down
299	Mme_up	Rgs4_up	RGD1307603_up	Slc10a1_down	Sds_down	Unc93b1_up	Serpinb9_up	Acsm2a_up	Dpys_down	Ddah1_up	Tfrc_up	Slc13a3_down	Clic1_up	Pdia5_down	Slc25a25_down	Cyp2f4_down	Hist1h2bh_down	Tspan7_down	Gadd45a_down	Prnp_up
300	Igfals_down	Cav2_up	Avpr1a_down	Eif3m_up	Slc27a5_down	Lamb1_up	Plekhb1_up	Khk_down	RGD1308874_down	Tmem106b_up	Atp6v1d_up	RGD1308772_down	Cadm1_down	Enc1_up	LOC691083_down	Hdhd3_down	Agt_down	null	Coq10b_down	Atp1b1_up

## Sheet: 15days
Rank	Topic1	Topic2	Topic3	Topic4	Topic5	Topic6	Topic7	Topic8	Topic9	Topic10	Topic11	Topic12	Topic13	Topic14	Topic15	Topic16	Topic17	Topic18	Topic19	Topic20
1	Acot1_up	Lcn2_up	Sult1e1_down	Dhrs7_down	Acot1_up	Cyp2c11_down	Stac3_down	Stac3_down	Car3_down	Aldh1a1_up	Car3_down	Stac3_down	Stac3_down	Dhrs7_down	Aldh1a1_up	Car3_down	Stac3_down	Hbb_down	Gsta5_up	Rup2_down
2	Vnn1_up	Cyp26a1_up	Car3_down	Stac3_down	Fabp3_up	Car3_down	Aldh1a1_up	Cyp2c11_down	Stac3_down	Gsta5_up	Stac3_down	Aldh1a1_up	Tyrobp_up	Stac3_down	Gsta5_up	Acot1_up	Lcn2_up	LOC689064_down	Aldh1a1_up	Npy_up
3	Aig1_up	LOC299282_down	Cyp3a2_down	Acot1_up	Apoa4_down	Rup2_down	Cyp1a1_up	Car3_down	Gstm3_up	Aldh1a7_up	Akr1b8_up	Gsta5_up	Hmox1_up	Car3_down	Ca2_up	Stac3_down	A2m_up	Apoa4_down	Ugt2b1_up	Cyp1a2_down
4	Cyp4a1_up	Fads2_down	Dhrs7_down	Trib3_up	Cpt1b_up	Sult1e1_down	Dhrs7_down	Sult1c3_down	Aldh1a1_up	Ces2c_up	Cyp2c11_down	Gstm3_up	Serpina7_up	Slc22a8_down	Aldh1a7_up	Cyp2c11_down	Lbp_up	Serpina7_up	Aldh1a7_up	Pglyrp1_up
5	Aldh1a1_up	A2m_up	Slc22a8_down	Apoa4_down	Hdc_up	RGD1307603_down	Gsta5_up	Dhrs7_down	Cyp2c11_down	Akr7a3_up	Gsta5_up	Oat_down	Lgals3_up	Akr1b7_up	Stac3_down	Spink1_down	Serpina7_up	Aldh1a1_up	Scd1_down	Cyp2c11_down
6	Ehhadh_up	LOC360228_up	Akr1b7_up	Gsta5_up	Vnn1_up	Cyp2a2_down	Ccng1_up	Scd1_down	Lcn2_up	Cyp1a1_up	Acot1_up	Sez6_down	Aldh1a1_up	Prlr_up	LOC100361444_up	Gsta5_up	LOC360228_up	Aldh1a7_up	Zfp354a_up	Pln_up
7	Eci1_up	RGD1307603_down	Rbp7_up	Fgf21_up	RGD1305928_up	Cyp2d3_down	Mgmt_up	Gsta5_up	Ces2c_up	Ugt2b1_up	Aldh1a1_up	Dhrs7_down	Gpnmb_up	Rdh2_down	A2m_up	Cyp4b1_up	Spink3_up	Gsta5_up	Akr1c12_down	Rbp7_up
8	Apoa4_down	Serpina3k_down	A1bg_up	Phgdh_up	Scd_up	Bex1_up	Cdkn1a_up	Serpina6_down	Rtn4_up	Abcc3_up	Pycr1_up	Bex1_up	Ifitm1_up	Dmxl2-ps1_down	RGD1584021_up	Rab30_up	Dhrs7_down	Car3_down	Ces2c_up	LOC299282_down
9	Acaa1a_up	Fads1_down	Ust5r_down	Csrp2_up	Aqp7_up	Slc10a1_down	Aldh1a7_up	Pklr_down	Anxa2_up	Stac3_down	Isyna1_up	Cyp4f4_down	Rbp7_up	Sult2al1_up	Isg15_up	Trib3_up	S100a9_up	Hao2_down	Igfbp1_up	Tspan8_up
10	Ech1_up	S100a9_up	Stac3_down	Cyp4b1_up	Aig1_up	Acot1_up	Ces2c_up	Apoa4_down	Dhrs7_down	Ephx1_up	Phgdh_up	Ugt2b7_up	Cyp17a1_up	RGD1562323_up	Car1_up	Gstm3_up	S100a8_up	Gstp1_up	RGD1309362_up	Lcn2_up
11	Dhrs7_down	S100a8_up	Cyp3a18_down	Aldh1a1_up	LOC100361007_up	Thrsp_down	Nhej1_up	Acly_down	Fads1_down	Gstm3_up	Serpina7_up	Anxa2_up	Slc6a6_up	Olr59_down	Apoa4_down	Dennd2d_up	Alox15_up	Sult2al1_up	RGD1309362_down	Ces2c_up
12	Acot2_up	Cxcl1_up	Cyp2c11_down	Car3_down	Stac3_down	Hacl1_down	Atp6v1d_up	Kynu_down	RGD1307603_down	Oat_down	Fkbp11_up	Aldh1a7_up	Mgmt_up	Slc46a1_down	Ftcd_down	Dhrs7_down	Cxcl1_up	Slc22a8_down	Fam111a_up	Apoa2_down
13	Stac3_down	Cyp3a23/3a1_down	Gsta5_up	Asns_up	Pdk4_up	Akr1b8_up	Mdm2_up	Slc22a8_down	Lbp_up	Nqo1_up	H19_up	Akr7a3_up	Anxa2_up	R3hdm2_down	Gstm3_up	Aldh1a1_up	Hamp_down	Abhd2_down	Slc25a25_down	S100a10_up
14	Hdc_up	Serpinb1a_up	Sult2al1_up	Hbb_down	Dhrs7_down	Hao2_down	Gstm3_up	Gulo_down	Igfbp1_up	Sds_down	Ube2c_up	S100a10_up	Cd163_up	Csrp1_down	Sez6_down	Hsd3b5_down	Pcolce_up	Csrp1_down	Acsm5_up	Serpina3k_down
15	Acsm5_up	Lbp_up	Hsd3b5_down	Scd1_down	Acot3_up	Cyp3a18_down	Acsm5_up	Agmo_down	Btg2_up	Me1_up	Gstp1_up	Phgdh_up	Cd53_up	Hao2_down	Slco2b1_down	S100a10_up	Fgl1_up	Slc43a1_down	Gstt3_up	LOC100359743_up
16	Cidea_up	Ccl2_up	Klk1c9_up	Gstm7_down	Aqp3_up	Cyp3a9_down	Apoa4_down	Fmo1_down	Slc4a4_up	Mgst2_up	Dhrs7_down	Rbp7_up	Ctla2a_up	LOC689064_down	Aspdh_down	Slc22a8_down	RGD1562323_up	Nox4_down	Gadd45g_down	Gpx3_up
17	RGD1562323_up	Hes6_down	RGD1562323_up	Acot2_up	Nim1_up	Serpina4_down	RT1-CE5_up	Akr1c3_down	Krt8_up	Gstt3_up	S100a10_up	Fam25a_up	Capg_up	Ppp2r1b_up	Slc6a13_down	Ca2_up	Nupr1_up	Epcam_up	Sult2al1_up	S100a6_up
18	Ces2c_up	Inmt_down	Rdh2_down	Ddit3_up	Chrna2_up	Aspg_down	Serpina7_up	Apon_down	Apoa4_down	Cyp3a23/3a1_up	Ugt2b7_up	Scd1_down	Aif1_up	Csad_down	Slc27a5_down	App_up	Oat_down	Ca2_up	Zfp354a_down	Ces1c_down
19	Pex11a_up	Gstm7_down	Prlr_up	Serpina7_up	RGD1562284_up	Apom_down	Ugt2b1_up	Aadac_down	Hal_down	Scd1_down	Gpx2_up	Akr1c19_up	RT1-DMa_up	Ces2c_up	Serpina7_up	Acot2_up	Gas6_up	LOC287167_down	Mfsd2a_up	Bex4_up
20	Decr1_up	Aqp8_down	Mme_up	Psat1_up	Cidea_up	Cyp3a2_down	RGD1562323_up	Elovl5_down	Ccng1_up	Dmxl2-ps1_down	Cdk1_up	Tusc3_up	Ephx1_up	Lbp_up	Cyp3a9_down	Ust5r_down	Cyp3a9_down	Lect2_down	RT1-Bb_up	Slco1b3_down
21	Crat_up	Stac3_down	Cited4_up	Slc3a2_up	Crat_up	Ust5r_down	Hsdl2_up	Igfbp3_down	Pla1a_up	Vnn1_up	Tmed3_up	Inmt_down	Epcam_up	Igfbp2_up	Tff3_up	RGD1307603_down	Car3_down	Cyp2f4_down	Nqo1_up	Thrsp_down
22	Hsdl2_up	Bdh1_down	Sez6_down	Rab30_up	Cyp2c11_down	Rpp21_down	Vnn1_up	Slc46a1_down	Slc22a8_down	Dhrs7_down	Sez6_down	Ccng1_up	Vim_up	Ech1_up	Hmgn3_up	Asns_up	C5_up	Dhrs7_down	Sds_down	Acot1_up
23	Aldh1a7_up	Ugt2b1_down	Csad_down	App_up	Cyp1a2_down	Lipc_down	Ephx1_up	Mbl2_down	Neurl3_up	Sult2al1_up	Oat_down	Avpr1a_down	Oat_down	Slc27a5_up	RGD1564614_down	Sez6_down	Pla2g2a_up	Lgals3_up	Nr0b2_up	Slc25a4_up
24	Serpina7_up	Irak3_up	Cela1_down	Arhgef2_up	Asns_up	Ndrg2_down	Acsm2a_up	Pla2g12a_up	Cyp1a2_down	Gstp1_up	Acot2_up	Cyp1a2_down	Pycard_up	Crem_down	Aldh1l2_down	Serpina4_down	LOC689064_up	Sds_up	RT1-Bb_down	Cd24_up
25	Me1_up	Timp1_up	Hao2_down	Oat_down	Ucp3_up	Afm_down	Sez6_down	Hsd3b5_down	Serpina7_up	Cryl1_up	Inmt_down	Srxn1_up	Gpx2_up	Akr1c3_down	Tspo_up	Csrp2_up	Igfbp2_up	LOC299282_down	Sgk1_down	Krt19_up
26	Cyp2j4_up	Slc13a5_up	Elovl6_up	Casp4_up	Pex11a_up	Ftcd_down	Jam3_up	Hdhd3_down	Tsx_up	Phgdh_up	Csrp2_up	Cyp3a9_down	Sez6_down	Cyp1a1_up	Msmo1_up	Tsx_up	Ccl21_up	Slc22a7_down	Inmt_up	Slc10a1_down
27	Hadhb_up	Ehhadh_down	Cyp3a9_up	Aldh1a7_up	Hsdl2_up	Rarres2_down	Srebf1_down	Ddc_down	Atp6v1d_up	Cyp1a2_up	Vnn1_up	Prodh_down	Tnfrsf9_up	Sds_down	Hist1h3f_up	Pycr1_up	Tsku_down	Oaf_down	Cyp3a9_up	Sult1c3_down
28	Acot4_up	Dpys_down	Spink1_down	Crip2_down	Aqp9_down	C8g_down	Pln_up	Spink3_up	Oat_down	Car3_down	Anxa2_up	Abcc6_down	Akr1c1_down	Gulo_down	Cyp1a1_up	Dao_down	Gpt_down	Fads1_down	Fam111a_down	Fads1_down
29	RGD1305928_up	Hsd17b2_down	Gdf15_up	Serpina4_down	C1s_down	Kynu_down	Pla2g12a_up	Slco1b3_down	Fat1_up	Apoa4_down	Ect2_up	Gpx2_up	Ces2c_up	Gsta5_up	Cyp2d3_down	Hal_down	Mettl7b_down	Pqlc1_down	Comt_up	Baat_down
30	LOC100361007_up	Gstt3_down	Fabp7_down	Vnn1_up	Me1_up	Apoc1_down	Aen_up	Adck3_down	S100a10_up	Pklr_down	Tubb6_up	Gstm7_down	Asns_up	Acsm5_up	Dak_down	Phgdh_up	Fam213b_up	Pklr_down	LOC100361444_up	Timp1_up
31	Spink3_up	Ces1c_down	LOC689064_down	Inmt_down	Spink3_up	Bex4_up	RGD1561849_up	Ces1f_down	Dao_down	App_up	Akr7a3_up	Csrp2_up	Dpyd_down	Ust5r_down	Acbd4_down	Pter_up	Inmt_down	Ces2c_up	Retsat_up	Kmo_down
32	Rtn4_up	Scly_down	Pla2g16_up	Xdh_down	Ugt2b1_down	Ttc36_down	RGD1307603_down	Akr1c1_down	Aldh1a7_up	Slc6a6_down	App_up	Ca2_up	RGD1308114_down	Pc_down	Idi1_up	Sult1c3_down	Akr7a3_down	C1qa_down	Retsat_down	Fxyd3_up
33	Nim1_up	Ddc_down	Hsd11b1_down	Impdh2_up	Slc22a5_up	Cyp3a23/3a1_down	Akr1b7_up	Dak_down	App_up	Ca2_up	Gstm3_up	Cyp2d3_down	Cxcl12_down	Slc22a5_up	Cyp2a2_down	Apcs_down	Ces1f_down	Dmxl2-ps1_down	Cyp1a2_up	Fads2_down
34	Abhd1_up	Dsc2_up	Gulo_down	Thrsp_down	Acot7_up	LOC100360270_down	Pmm1_up	Cela1_down	Klf6_up	Sez6_down	Spink3_up	Ces1d_down	Cyp3a9_down	Aldh1a1_up	Macrod1_down	Ftcd_down	Hmox1_up	Slc46a1_down	Hamp_up	Car3_down
35	Nudt7_up	Stat3_up	Ugt2b1_up	LOC689064_down	Nudt7_up	Csrp2_up	Sult2al1_up	Phgdh_up	B4galt5_up	R3hdm2_down	Lgals3_up	Cbs_down	Inmt_down	Nat8_down	Fam195a_up	Ttc36_down	Cry1_down	Ccng1_up	G6pc_down	Mgp_up
36	RGD1308772_up	Akr7a3_down	Ca2_up	Nupr1_up	Hpgd_up	Apon_down	Csrp1_down	Serpina3m_down	Sez6_down	Gsr_up	Wbp5_up	Mbl1_down	Gsta5_up	Rab30_up	Dao_down	Casp4_up	Dmxl2-ps1_down	Rpesp_up	Slpi_down	Igfals_down
37	Decr2_up	Selenbp1_down	Acsm5_up	Arsb_up	Rab30_up	Serpind1_down	Ech1_up	Bbox1_down	Gsta5_up	Pir_up	Krt8_up	Itih1_down	Pgcp_down	Acot1_up	Tmem205_down	Vnn1_up	Sez6_down	Pc_down	Akr1c12_up	Bex1_up
38	Acat1_up	Ndrg2_down	Igfbp1_up	Igfbp1_up	Hsd3b6_up	Ca2_up	Enc1_up	Cdh17_down	Cxcl12_down	RGD1562323_up	Spc25_up	Plekhb1_down	Eppk1-ps1_up	Rb1_down	Oplah_down	S1pr1_down	LOC100363476_up	Ugt2b1_up	RGD1562323_up	Nat8_down
39	Acot3_up	Pcolce_up	Cyp2a2_down	Pklr_down	Cyp3a9_down	Lgals2_up	Phlda3_up	Fabp7_down	Igfbp2_up	Zfp354a_down	Ust5r_down	Agt_down	Retsat_down	Hbb_down	Mrps18b_up	Neurl3_up	C4b_up	Gstt3_up	Dmxl2-ps1_down	Rgn_down
40	Pklr_down	Orm1_up	Ctr9_up	Abcc3_up	Ech1_up	Gstp1_up	Aldh1l2_down	Pgcp_down	Epcam_up	Zdhhc2_up	Mmp12_up	F10_down	LOC100359529_down	Rcan1_down	Lgals3bp_up	Gstp1_up	Slc6a6_down	Slc19a2_down	Igfbp1_down	Ces1e_down
41	Crot_up	Cth_down	Nox4_down	Sez6_down	Acsl3_up	Otc_down	Abcc3_up	Sult2al1_up	Cyp3a9_down	Dusp1_down	Hmgn3_up	Cyp1a1_up	Fcn1_up	Abcb1a_up	Eppk1-ps1_up	Slc20a1_up	Hbb_up	Agt_down	Aldh1a7_down	Prom1_up
42	Scd_up	Tnfrsf9_up	Apon_down	Ddc_down	Slc27a1_up	Scd1_down	Akr7a3_up	Olr59_down	Cyp8b1_down	Cidea_up	Hspb1_up	Abca8a_down	Clec4a3_up	Tmem30b_up	Igfbp2_up	Cidea_up	Rcan1_down	A2m_up	Idi1_up	Scd1_down
43	Gsta5_up	Junb_up	Csrp1_down	Hexim1_down	RGD1562323_up	Spink1_down	LOC367746_down	Aldh1a1_up	Sptan1_up	Mfsd2a_down	Sdf2l1_up	Rnase4_down	Hck_up	Apex1_up	Acot4_up	Nat8_down	Spink1_up	Omd_down	Slc6a6_down	Ccng1_up
44	Hspb1_up	Igfbp1_up	Il33_up	Pgcp_down	Impa2_up	Dhrs7_down	Cidea_up	Asns_up	Rbm3_up	Akr1c12_up	Ssr2_up	Gpld1_down	Hspb1_up	Gpnmb_up	Mtmr7_down	Slc10a1_down	Tnfrsf9_up	Kynu_down	Aox1_up	Id1_up
45	Impa2_up	Gamt_down	Anxa5_up	Ca2_up	C1r_down	Hsd3b5_down	Car3_down	Ust5r_down	Spink1_down	Gpx2_up	Vldlr_up	As3mt_down	Plac8_up	Apoa4_down	Pklr_down	Tusc3_up	Ces1d_down	UST4r_up	Cdh17_down	Srxn1_up
46	Hibch_up	Otc_down	Agmo_down	C6_down	Abhd1_up	Wbp5_up	Hsd17b2_down	Cyp3a18_down	Pgcp_down	Tfrc_up	Nupr1_up	Neurl3_up	Lgmn_up	Slc6a6_down	Tmem184c_up	Slc6a13_down	Junb_up	Srebf1_down	Dusp1_down	Dpys_down
47	Dak_down	Abat_down	Akr7a3_up	Cyp17a1_up	Sez6_down	Lcn2_up	Fam49a_up	Pygl_down	Ccnd1_up	LOC367746_down	Gpnmb_up	C8b_down	Papss2_down	Cyp3a23/3a1_up	Sqle_up	Thrsp_down	Ddc_down	Nupr1_up	LOC689064_down	Klkb1_down
48	Rab30_up	Steap4_up	Hbb_down	Hao2_down	Vldlr_up	Mettl7b_down	Gpx2_up	Aldh1a7_up	Ddc_down	Cyp3a9_down	Atpif1_up	RT1-CE5_up	RGD1564865_down	Nr1d1_up	Krt19_up	Bex4_up	RGD1310209_down	Scd1_down	Serpina7_up	Lgals2_up
49	Csrp1_down	Gstm1_down	Nt5e_down	Abcb1a_up	Pnpla2_up	Gpx2_up	Lgals2_up	Msmo1_down	Fads2_down	Oaf_down	Mcm6_up	Srprb_down	Csf1r_up	Dusp1_down	LOC680097_up	Pla2g12a_up	Igfbp1_up	Mgp_down	Ubd_up	Mmp2_up
50	Cyp3a9_down	Ptpn2_up	Comt_up	Smox_up	Xdh_down	Aspdh_down	Igfbp2_up	Idi1_down	Tagln2_up	Mtmr7_down	Asns_up	Pc_down	Akr7a3_up	C6_down	Fdft1_up	Ces1d_down	Hal_down	Pla2g12a_up	Mfsd2a_down	Ifitm2_up
51	Aqp7_up	Cyp4f1_down	Lmcd1_up	Sds_down	Spp2_down	Adck3_down	Pklr_down	Ces1d_down	Npdc1_up	Hal_down	RT1-A2_down	Hgd_down	Laptm5_up	Aacs_up	Coq10a_down	RT1-CE5_up	Aldh1a7_up	Rprm_up	Comt_down	Serpinb1a_up
52	Cyp17a1_up	Dhrs7_down	Rgn_down	Xpnpep2_down	Mgll_up	RGD1564614_down	Gls2_down	Cxcl12_down	Mgmt_up	Sgk1_down	Acot4_up	Serpina4_down	Cd68_up	Chmp4c_up	Adh4_up	Apon_down	Slc13a5_up	Prlr_up	LOC100361444_down	Itih1_down
53	Fads2_up	Akr1c12_down	Aldh1a1_up	Gpld1_down	Acsm5_up	Gls2_down	R3hdm2_down	Lrat_down	Prtfdc1_up	Hamp_down	Sec11c_up	Hmgcr_up	Lcp1_up	Serpina6_down	Apoc2_down	Ndrg2_down	Cd63_up	Thrsp_down	Ubd_down	Cdkn1a_up
54	Slc25a20_up	Ephx1_down	Rtn4_up	Cyp3a9_down	Dao_down	LOC100359743_up	Ca2_up	Gstt3_up	Cxcl1_up	Acsm2a_up	Tes_up	Fggy_down	Cotl1_up	Ahr_up	Mbl1_down	Epcam_up	Serpina10_up	Slc25a25_down	Cyp7a1_down	Tubb6_up
55	LOC367746_down	Igfals_down	Dmxl2-ps1_down	RGD1564614_down	Rgn_down	Adhfe1_down	Slc46a1_down	Trib3_up	Tnfrsf12a_up	Cdh17_down	Slc3a2_up	Dao_down	Insig2_down	Cyp8b1_down	Fxyd1_down	Srxn1_up	Zfp354a_down	Gstm7_up	Akr1b7_down	Rtn1_up
56	Cpt2_up	Fabp4_up	Fmo1_down	Sars_up	Gpd2_up	Slc22a8_down	Inhbc_down	Oaf_down	Gpx2_up	Gadd45g_down	Ttc39a_up	Lrp1_down	Napsa_up	LOC360228_up	Rnase4_down	Dpp7_up	Tfrc_up	Oat_down	Acsm2a_up	Hsd17b2_down
57	Adh4_up	Mgll_down	Nat8_down	Ethe1_down	Elovl6_up	Abat_down	Sds_down	Omd_down	Ppp1r3b_down	Dap_up	Reep5_up	Ran_up	Unc93b1_up	Aldh1l2_down	Lcat_down	Anxa2_up	Aldh1a1_up	Slc6a6_up	Hbb_up	Dcn_up
58	Acad11_up	Slc2a2_down	Tsx_up	Enpp2_down	Chkb_up	Cbs_down	Rtn4_up	Nnt_down	Rhoc_up	Crem_down	Gpld1_down	Kynu_down	Crip1_up	Abcc3_up	Cyp2t1_down	Gpx3_up	Idi1_up	LOC100362572_down	Adh4_up	Hopx_up
59	Aco1_up	Adh4_down	Gas6_up	Epcam_up	Ces2c_up	Slc6a13_down	Acsl3_up	Slc3a2_up	Mvp_up	Nox4_down	LOC100359743_up	Pgcp_down	Pik3c2g_down	Aldh1a7_up	Lrpprc_up	Fgf21_up	Ifitm3_up	Sgk1_down	Tsku_down	Procr_up
60	Hsd3b6_up	Lipc_down	S100g_up	Apon_down	Phgdh_up	Slc25a4_up	Bmf_down	Rcan1_down	Fmo1_down	Atpif1_up	Smc2_up	C8a_down	Hopx_up	Nupr1_up	Abcc6_down	Akr7a3_up	Pklr_down	Abcc3_up	Gstt3_down	Ehhadh_down
61	Aldh1l2_down	Cyp2e1_down	Olr59_down	Srm_up	Xpnpep2_down	Gnmt_down	Cfd_down	Cldn2_down	Cdkn1a_up	Fam111a_down	Cela1_down	Hsd3b5_down	Npdc1_up	Gadd45g_down	Dcakd_up	Fat1_up	Dusp1_down	Ehhadh_up	Slpi_up	Slc12a2_up
62	Cyp1a2_down	LOC689574_down	Arrdc2_up	Mtmr7_down	Acot2_up	Cyp4f4_down	Rhob_up	LOC100360270_down	Ust5r_down	Inmt_down	Manba_up	Krt8_up	Nox4_down	Cyp2c11_down	Tusc3_up	Lgals2_up	Xpnpep2_down	Coq10a_down	UST4r_up	Lgals3_up
63	Adh7_up	Fabp1_down	Gls2_down	Dhdds_up	Myo5b_up	Marc1_down	Tyms_up	Ech1_up	Ifitm3_up	Tat_down	Pgcp_down	Akr1b8_up	Ms4a6b_up	Por_up	Car5a_down	Sds_down	Ccnd1_down	Acsf2_down	Akr7a3_up	Maob_down
64	Xpnpep2_down	Btg2_up	Gstm7_down	Cyp3a23/3a1_down	RGD1308772_up	Ngfrap1_up	Cyp1a2_up	Srebf1_down	Ets2_up	Hibch_up	Ccnb1_up	Tmem140_down	Rbm3_up	Acsm2a_up	RGD1310209_down	Inhbc_down	Mgll_down	RGD1309362_down	Aldh1b1_down	Sult1e1_down
65	Sez6_down	Cpne8_up	Dgat2_up	Fbxo30_up	Aass_down	Aadac_down	App_up	Sez6_down	Myadm_up	LOC360228_up	Nusap1_up	Txnrd1_up	Ifi204_up	Sdr42e1_up	Hsd17b7_up	Pgcp_down	Acly_down	Dexi_down	Ccrn4l_down	Adra1b_down
66	Epcam_up	Tnfrsf21_up	Gng12_up	Inhbc_down	RGD1311078_up	Hal_down	Csrp2_up	Rab30_up	Abcc3_up	Ugdh_up	Pbk_up	Ppap2b_down	Prkcdbp_down	Adora2b_down	RGD1307603_down	Ptprd_down	Stat3_up	Cdh17_down	Pklr_down	Wbp5_up
67	Aqp3_up	Gsta3_down	Akr1c3_down	Fkbp5_up	Pik3c2g_up	Pc_down	Glrx3_up	Aig1_up	Fabp1_down	Abcg5_down	Apon_down	Crip2_down	Itgb2_up	Pla2g12a_up	Cyp17a1_up	Smox_up	R3hdm2_down	Me1_down	Tm7sf2_up	Anxa5_up
68	Cyp4a3_up	RGD1310209_down	Omd_down	Pter_up	Acot8_up	Ldhb_up	Slc22a8_down	Hao1_down	Thrsp_down	Nupr1_down	Rexo2_up	Dpyd_down	Mmd2_down	Slfn3_down	Pik3c2g_down	Pqlc3_up	LOC367746_down	Ppp2r1b_up	Ccrn4l_up	Lipc_down
69	Xdh_down	Serpina4_down	Xpnpep2_up	Fam210b_down	P2ry14_up	Gpx3_up	Tmem30b_up	Lipc_down	Cxcl16_up	Por_up	Zdhhc2_up	Fgl1_down	Fgl2_up	Afm_down	Acad11_down	Fabp7_down	Akr1c1_down	Gadd45g_down	Angptl4_up	Gstp1_up
70	Hal_down	Aox1_down	Isyna1_up	Slc25a33_up	Cyp17a1_up	Hao1_down	C6_down	Ccdc80_down	Hmox1_up	Acsm5_up	Bub1_up	Proc_down	Sh3bgrl3_up	Ptprf_down	Fgl1_down	Gpld1_down	LOC287167_up	RGD1310769_up	Hhex_down	LOC689288_up
71	Mgat4b_down	Palmd_down	Ces2c_up	Rps5_up	LOC100361568_up	Rnase4_down	Prodh_down	Cyp2d4_down	F11r_up	Slc25a25_down	Chid1_up	Chordc1_up	Fcer1g_up	Esm1_up	RGD1564257_down	Adck3_down	Mtmr7_down	Gnpnat1_down	Per2_down	Cd9_up
72	Slc27a2_up	Gjb1_down	Sult1c3_down	Adck3_down	Hal_down	Asns_up	Dmxl2-ps1_down	Lbp_up	Adra1b_down	Comt_down	Dap_up	Apon_down	MGC112715_up	Elovl5_down	Fkbp11_down	Ddit3_up	Gls2_down	Dnaja1_down	Gadd45g_up	Cryab_up
73	Bbs2_up	Slc13a3_up	Cyp4a8_up	Pla2g12a_up	Snx10_up	Slco2a1_down	Fcn1_down	LOC100362572_down	Gas6_up	Retsat_up	Rab30_up	Gstm5_up	Ifi30_up	Ces1f_down	Ogfrl1_up	Wbp5_up	Scd1_down	Sdc1_up	Nupr1_up	Hao2_down
74	Akr1c12_down	Slc22a1_down	Lifr_up	Apex1_up	Hspb1_up	Epcam_up	Gpt_down	Gstm3_up	Ifi27l2b_up	Gclm_up	Cdc20_up	Asgr1_down	Gngt2_up	Pla2g16_up	Xpnpep2_down	Manba_up	Sult2al1_up	RGD1562323_up	Spink3_up	Mfge8_up
75	Phlda3_down	Serpina7_up	Cdh17_down	Oaf_down	Sdf2l1_down	C4bpb_down	Ablim3_up	Enpp3_down	Lgals3_up	Ptprf_down	Gstm7_down	Slco2a1_down	Igfbp1_up	Gadd45b_up	Akr7a3_up	Rnase4_down	Crem_down	Slc26a1_down	Eci1_up	Col4a1_up
76	C6_down	Ltc4s_up	Enpp2_down	Bmf_down	Slc2a2_down	Phgdh_up	Fat1_up	Afm_down	Ppap2c_up	Anxa7_up	Kif20a_up	Fxyd1_down	Ifngr1_up	Hacl1_up	Dusp1_down	Acot9_up	Il7_up	Plin2_down	Abcg5_up	Gbe1_down
77	Acot8_up	Rbm3_up	Ascl1_up	Plekhb1_down	Abat_down	Mbl2_down	Pgcp_down	Dap_up	Enc1_up	Gls2_down	Nqo1_up	Adck3_down	Tspan13_up	Sez6_down	Lmf1_down	Igfbp1_up	Elovl5_down	Arl6ip1_down	Car3_down	Pxmp2_down
78	Slc22a5_up	Nnmt_up	Orm1_up	RGD1309534_down	Rtn4_up	Gpld1_down	Ppp2r1b_up	Hdac2_down	R3hdm2_down	Slpi_down	Edem2_up	Nox4_down	Cfp_up	Aldh1b1_down	Mrpl50_up	Cyp2d3_down	Ddhd1_up	Stac3_down	RT1-A2_up	Amy1a_down
79	Acot7_up	Crot_down	Reep6_up	Cxcl12_down	Acaa1a_up	Slc27a5_down	Rgn_down	Akr1c12_down	Ephx1_up	Adh4_up	Prc1_up	Ppl_up	Igsf6_up	Ctsd_up	Pxmp2_down	Arhgef2_up	Gulo_down	Xpnpep2_up	Srd5a1_down	Arl11_up
80	Cdh17_down	Ptpn3_up	Akr1b8_up	Slc20a1_up	Aco2_up	Ptprd_down	Oat_down	RGD1562323_up	Gnai2_up	Olr59_down	Aldh1a7_up	Serpina11_down	C1qb_up	Acot4_up	Tardbp_up	Hmgn3_up	RatNP-3b_up	Cpt1a_down	Lbp_up	Acsl1_down
81	Anxa7_up	Oat_down	Zdhhc2_up	C1qbp_up	Krt23_up	Amy1a_down	Agt_down	Rb1_down	Dpysl2_up	Pc_down	Hsdl2_up	Epcam_up	Lta4h_up	Mlycd_up	Thnsl2_down	Tmem184c_up	Slc39a4_down	Nqo1_up	Cyp3a23/3a1_up	Cfb_down
82	Ltc4s_down	Afm_down	Ces1d_down	Dpt_down	Cfi_down	Prom1_up	Cyp3a23/3a1_up	Asl_up	Acsl1_down	Htatip2_up	Ssr4_up	Slc46a1_down	Gstm5_up	Slc4a4_up	Pc_down	Cxcl12_down	Insig2_down	Dap_up	Inmt_down	Pla1a_up
83	Fabp7_up	Slc4a4_up	Inhbc_down	Dao_down	Crip2_down	Dpys_down	Nox4_down	Dmxl2-ps1_down	Anxa5_up	RT1-S3_down	Sult1c3_down	Inhbc_down	Sqrdl_up	Inmt_up	Slc3a2_up	RGD1562323_up	Slc25a25_down	Ccrn4l_up	Dhrs7_down	Plek2_up
84	Hmgcl_up	Abcg5_down	Ephx1_up	Hexb_up	Eci2_up	C6_down	Hdgfrp3_up	Pc_down	Ppif_down	Gstm4_up	Pla2g12a_up	Oaf_down	Coro1a_up	Ablim3_up	H2afj_down	Atp6v1d_up	Cyp2t1_down	Ugp2_up	LOC367746_down	Akr1b8_up
85	Nipal2_up	Spink3_up	Cryab_up	Slc25a39_up	Hao2_down	Fgl1_down	Slc3a2_up	Pgpep1_down	Ywhah_up	Epcam_up	Tubb5_up	RGD1311122_down	RT1-Db1_up	Hist1h4b_down	Tfr2_down	Kynu_down	Acsm2a_up	Gstm4_up	Sds_up	Bdh1_down
86	Akr1c1_down	Slc6a6_down	Phyh_down	Afm_down	Dhdds_up	Aadat_down	Srxn1_up	Mettl7b_down	Olr59_down	H1f0_down	Cyp4a1_up	Csad_down	Tagln2_up	Phlda3_down	Sel1l_down	Bbox1_down	Slc13a3_up	Armc9_up	RGD1564865_down	Pklr_down
87	Pkib_up	Tnfrsf1a_up	Mettl7b_down	Nox4_down	Psat1_up	Mmp12_up	Spink3_down	Col3a1_down	Anxa7_up	RT1-Bb_down	Slc22a8_down	Cxcl12_down	Zfp354a_down	Fam195a_up	Nupr1_down	LOC100360270_down	Cyp2d4_down	Mgst2_up	Scd1_up	Lgals1_up
88	Acaa2_up	Gulo_down	Nrd1_up	Gstm2_down	Cpt2_up	Dpt_down	Akr1b8_up	Npas2_down	Dnase1l3_down	Reep6_up	Rps5_up	Atp6v1d_up	Sema3c_up	Zfp354a_up	LOC500420_up	Rgn_down	Tubb2a_down	Dusp1_down	Tsku_up	Slc23a1_down
89	Dhrs4_up	Il1r2_up	Net1_up	Unc5b_up	Pkib_up	Slc20a1_up	Pc_down	Eci1_up	Mtmr7_down	Fam111a_up	Anxa7_up	Pik3c2g_down	Gmfg_up	Lgals3bp_down	Pcp4l1_up	Pklr_down	Sds_down	Nat8_down	Slc27a5_up	Clec7a_up
90	Dusp1_down	Cyp2c23_down	Crem_down	Ebna1bp2_up	Colq_up	Pxmp2_down	Nupr1_down	Aox1_up	S1pr1_down	Agxt_down	Fam3c_up	Hebp2_up	Tspo_up	Cyp2t1_down	Hsdl2_up	Fgl1_down	Gbe1_down	Prpsap1_down	Ifit1_down	Eci3_down
91	Elovl6_up	Slc17a2_down	Ddah1_down	Ipo4_up	Ces1c_down	Trib3_up	G0s2_down	Bmf_down	LOC360228_up	Idi1_up	Fabp4_up	Fam195a_up	Psat1_up	Hsdl2_up	Pdlim1_up	Cd276_up	Ces2c_up	Cd74_down	Nqo1_down	Ppic_up
92	Sdf2l1_down	Ces1f_down	Acsm2a_up	Aig1_up	Slc4a4_up	Xpnpep2_down	Crat_up	Krt8_up	Gpt_down	Cyp4a1_down	Sds_down	Mdm2_up	Rtn4_up	Slc16a10_up	Asns_up	Cd24_up	Igha_up	Ethe1_up	RGD1564865_up	Dynlt1_up
93	Hsd3b5_down	Fam134b_up	Esm1_up	Stbd1_up	Bbs2_up	Lcat_down	Cdh17_down	Fdft1_down	Insig2_down	Srebf1_down	Srm_up	Btg3_up	C1qc_up	LOC287167_down	Hist1h4b_up	Prodh_down	Csrp1_down	Ms4a6b_down	Il6r_up	Mdm2_up
94	Fam111a_down	Pon3_down	Cldn2_down	Nfu1_up	Abca8a_down	Vtn_down	Nr1i3_up	Fggy_down	Nox4_down	Cyp2j4_up	Cyp4b1_up	C4b_down	Folr2_up	Mpst_down	Acsm5_up	Cyp4f4_down	Dcn_up	Mgmt_up	Nupr1_down	Anxa2_up
95	Cpt1b_up	Lin7a_up	Hamp_up	Ddit4_up	Lpcat3_up	Sccpdh_down	Ddit3_up	Abcb1a_up	Asl_up	G6pc_down	Tmem184c_up	Scarb2_up	Ca2_up	Enpp2_down	Cyp2d4_down	Abcc3_up	Slc22a8_down	Spink3_up	Phlda3_down	Ghr_down
96	F5_down	Pla1a_up	RGD1307603_down	Dennd2d_up	Tmem120a_up	Fabp1_down	Gdf15_up	Slc4a4_up	Cnn3_up	Ccnd1_down	Lgals2_up	Anxa7_up	Ccng1_up	Scd_up	Itih4_down	Ezr_up	G0s2_down	Fdx1_up	Ube2c_down	Col5a2_up
97	Miox_up	Dhcr7_down	Me1_up	RGD1310209_down	Fbp2_up	Tdo2_down	Hexim1_down	Nox4_down	Akr1c3_down	RGD1309362_up	Abcb1a_up	Papss2_down	Pbsn_up	Rbm3_up	RGD1561849_up	Fkbp11_up	Sqle_up	Cd53_down	Acsm5_down	Pqlc3_up
98	Dao_down	Scd1_down	Igfbp3_down	Atp6v1d_up	Slco1b3_down	Upb1_down	Abhd4_up	Ccnd1_down	Slc46a1_down	Abhd2_down	Gadd45g_down	Slc25a4_up	Gbp2_up	Pgcp_down	Dpys_down	Mbl1_down	Phlda3_down	RGD1308059_up	Isg15_down	Fabp4_up
99	Hmgcs2_up	Ptprf_down	Chmp4c_up	Gtpbp2_up	Fam195a_up	Ces1d_down	Acaa1a_up	Cyp2f4_down	Mgp_up	Igfbp1_up	Aurkb_up	Sds_down	Arhgdib_up	Dact2_up	Mrps34_up	Hrsp12_down	Ethe1_down	Ubd_up	Ltc4s_up	Tacc1_up
100	Pdk4_up	Pgcp_down	RGD1309534_down	Fam195a_up	Aldh1a1_up	Dao_down	Slc37a4_down	Slc22a7_down	Acat1_down	Slc22a8_down	Tmem120a_up	Col18a1_down	Cyp4a1_down	Crat_up	RGD1305721_down	Ppp1r3b_down	Cyp2c11_down	Fcn1_down	Onecut1_down	Ces1d_down
101	Gstm7_up	Xpnpep2_down	Ostc_down	Pycr1_up	Slc12a2_up	Klkb1_down	Chmp4c_up	Marc1_down	Igfals_down	Igfbp3_down	Sds_up	Wbp5_up	Cdkn1a_up	Nt5e_down	Zfp354a_up	Npdc1_up	Ppa1_down	Prkcdbp_down	Osgin1_down	Rgs2_up
102	Cyp2t1_down	Cyp2t1_down	Aldh1b1_down	Sult1c3_down	Nat8_down	Cyp4b1_up	Aig1_up	G6pc_down	Inmt_down	Acaa1a_up	Hao2_down	Hspb8_up	Ptgs1_up	RGD1310769_up	Tomm6_up	Slc3a2_up	Rdh2_down	Cdkn1a_up	RGD1307603_down	Ezr_up
103	LOC500420_down	Hgd_down	Pgpep1_up	Abca8a_down	Ugp2_down	Dpp7_up	Acot4_up	Igfbp7_down	Dap_up	Dak_down	Tusc3_up	Aimp2_up	Ctsd_up	Acbd6_up	Apex1_up	Mgmt_up	Ppp1r3b_down	Acly_down	Dhrs7_up	Cidea_up
104	Retsat_up	Akr7a2_down	Cd9_up	Hspa9_up	Fmo1_down	Avpr1a_down	Masp1_down	Hmox1_up	Inhbc_down	Cish_down	Pck2_up	Adhfe1_down	Aldh1b1_up	Amd1_up	Pla1a_up	Aadac_down	Asns_up	Elovl5_down	Prlr_up	Mbl2_down
105	Zdhhc2_up	Hao2_down	Scd_up	Id1_up	Kmo_down	Ppp1r3b_down	Hist1h4b_up	Ecm1_down	Mdm2_up	Prodh_down	Rfc4_up	Acot9_up	Sdf2l1_down	C1qc_down	Apon_down	Fam210b_down	Fahd1_down	Cyp2j3_down	Tat_down	Acss2_down
106	Gpx2_up	Nox4_down	Fabp2_up	Crem_down	Apcs_down	Cd44_up	RT1-S3_down	Nt5e_down	Serpinb9_up	Gpld1_down	Inhbc_down	Cyp2c11_down	Ifitm2_up	Vnn1_up	Umps_up	Slco2b1_down	Arl6ip1_down	Sult1c3_down	Hacl1_up	Phlda2_up
107	Apom_down	Alox15_up	Hmgcs1_down	Tmem147_up	Pex19_up	Cox6a2_up	Arl6ip1_down	Slc37a4_down	Pla2g12a_up	Psmd14_up	Ccng1_up	Hspb1_up	Srgn_up	Aco2_up	Pmm1_up	Lipc_down	Ltc4s_up	Serpina6_down	UST4r_down	Agmo_down
108	Car3_down	Ltb_up	Prkcdbp_up	S1pr1_down	Dap_down	Prodh_down	Zmat3_up	Cyp17a1_up	Timp1_up	Selenbp1_up	Lcn2_up	Lgals2_up	Hsd3b6_up	Ccrn4l_up	LOC100361269_up	Cyp1a2_down	Ces1c_down	C1qc_down	Cdh17_up	Atp6v1d_up
109	Abcg5_down	C5_up	Myh14_up	Scarb2_up	Serpina4_down	Crp_down	Gsr_up	Ivd_down	Gpnmb_up	Slc3a2_up	Rab3d_up	Thnsl1_up	Fcgr3a_up	Agmat_down	Nhej1_up	Slc25a4_up	LOC689574_down	Csad_down	Mlc1_down	Khk_down
110	RGD1307603_down	Cxcl12_down	Cidea_up	Pxmp2_down	Alcam_down	Gstm7_down	Mrps18b_up	RT1-Bb_up	Comt_down	Rgn_down	Akr1b7_up	Ddx39a_up	Acsm2a_down	Isg15_down	Slc22a1_down	Cyp2a2_down	Hao2_down	Rdh2_down	Csrp1_down	Pon1_down
111	Rcan1_down	Aig1_up	S1pr1_down	Ctps_up	Sds_down	Akr1c3_down	Slc6a13_down	Fads2_up	Cd151_up	C6_down	Rad51_up	Dennd2d_up	Tes_up	Thumpd1_down	Cxcl12_down	Cfb_down	Aldh1b1_down	Ifitm3_up	Herpud1_up	Lgmn_up
112	Aldh1b1_down	Nupr1_up	Ppp2r1b_up	RGD1305222_up	Dact2_up	Rab30_up	Fam210b_down	Asgr2_down	Tes_up	Slc22a7_down	Ddost_up	Tmem184c_up	Psmb8_up	Aqp8_down	Chpt1_down	Ngfrap1_up	Retsat_down	Dhcr7_down	Ifit1_up	Pld3_up
113	Nr0b2_up	Ets2_up	Rarres2_down	Umps_up	Ugt2b15_down	Kmo_down	Macrod1_down	Colec11_down	Col1a1_up	Plekhb1_down	Ckap2_up	Npas2_down	Rac2_up	Pik3c2g_down	Extl1_down	Egln3_up	Tfr2_up	Htra1_down	Decr1_up	Serpinf1_down
114	Acsm2a_up	C9_up	Cyp3a23/3a1_down	Map2k1_up	Acot12_up	Cyp2j3_down	Lcn2_up	Klf6_up	Lgmn_up	Ugt2b7_up	Srxn1_up	Apom_down	Fcgr1a_up	S1pr1_down	Tinf2_up	Bex1_up	Lipc_down	Chmp4c_up	Thrsp_down	Slc6a13_down
115	Gstm3_up	Adhfe1_down	Slc6a6_down	Trim2_down	Alg8_up	Pla2g12a_up	Gnmt_down	Slc22a5_up	Srd5a1_down	Sema3c_up	Slc20a1_up	Ebna1bp2_up	Apoa4_down	Hao1_down	Ddx39a_up	Polr3g_up	Tmem30b_up	Fitm2_down	Usp2_up	Plat_up
116	Lpcat3_up	Igfbp3_down	Fads1_down	Cyp2t1_down	Apoa2_down	F12_down	Serpina4_down	Cyp2a2_down	Otc_down	Csrp1_down	Lbp_up	G6pc_down	Ets2_up	Lgals3_up	Oasl_up	Aspg_down	Abcg5_down	Ddah1_up	Fads2_up	Clcn4_down
117	Abhd2_down	Acsl1_down	Akr1c14_up	Akr1c3_down	Fgf21_up	Cyp2f4_down	Gss_up	Hao2_down	Dusp1_down	Inhbc_down	Calu_up	Tes_up	Col5a2_up	Ube2c_down	RGD1310495_down	Anxa5_up	Tat_down	RT1-Da_down	Cyp7a1_up	Ednrb_up
118	Ugp2_down	Cyb5r3_down	Igfbp2_up	Myo5b_up	Apom_down	Igf1_down	Igfbp1_up	Plekhb1_down	Serpina6_down	Usp2_down	Hsd3b5_down	Hsp90ab1_up	Ccl5_up	Igfals_down	Fmo1_up	Scarb2_up	Nim1_down	Gulo_down	Cxcl1_down	Igfbp7_up
119	Chchd6_up	Ccl21_up	Bdh1_down	Hadhb_up	Crot_up	Iyd_down	Prlr_up	Ifit1_down	Tubb6_up	Rexo2_up	Impdh2_up	Gk_down	Creld2_down	Extl1_down	Rb1_down	Xpnpep2_down	Cela1_down	Hdhd3_down	Hamp_down	Pla2g12a_up
120	Gcdh_up	Fam213b_up	Slco2a1_up	Xpot_up	Acot4_up	Ambp_down	Crem_down	Insig2_down	Vim_up	Tsku_up	Chchd6_up	Slc22a8_down	Csrp1_down	Ppp2r2d_up	Abhd1_down	Scd1_down	Slc46a1_down	Tsku_down	Cd14_up	Mug1_down
121	Rgn_down	Nfkbiz_up	Prss32_up	Slc22a17_down	Slc25a42_up	Psat1_up	Fam134b_up	Serpine2_down	Hmgn1_up	Ptgr1_up	Insig2_down	Bmf_down	RT1-CE5_up	Cpt1a_up	Sds_down	Kmo_down	Csda_up	Akr1c12_down	Ddhd1_up	Lamb1_up
122	Tusc3_up	Il1rn_up	S100a10_up	Ttc36_down	Itih4_down	Dlk1_up	Oaf_down	Ifi27l2b_up	Apon_down	Msmo1_up	Anxa5_up	Htra1_down	Cited2_down	Nbn_up	F10_down	Snx10_up	Pla1a_up	LOC100360985_down	Srd5a1_up	Ttpa_down
123	Acsl3_up	Acss2_down	Fkbp8_up	Gars_up	RGD1566368_up	Dennd2d_up	Tspan8_up	Slc6a6_down	Rhob_up	Cndp2_up	Mcm4_up	R3hdm2_down	Psmb9_up	Cpt2_up	Dph5_up	C8g_down	Plin2_down	Ppp1r3b_down	Ephx2_down	Ptprd_down
124	Oaf_down	Fxyd1_down	Acat1_down	Mrto4_up	Slc38a3_down	F10_down	Pcsk7_up	Avpr1a_down	Map3k1_up	Hhex_down	Pcna_up	RT1-S3_down	Prkcb_up	Phtf1_down	Sat2_down	Olr59_down	Msmo1_up	Slc27a5_up	Crot_down	Ctla2a_up
125	Dact2_up	Slc23a1_down	Fam111a_up	Slc43a1_down	Creb3l3_up	Fetub_down	Sdf2l1_down	Sds_down	Gls2_down	Cxcl12_down	Trib3_up	Cdkn1a_up	Lgals3bp_up	Txnip_up	Fdx1l_up	Tmem120a_up	RGD1309534_down	Slfn3_down	Apoa4_down	Abat_down
126	Abcc3_up	Dcn_up	Slc7a7_up	Wbp5_up	Pank1_up	Cd24_up	Ugt2a1_up	Tm4sf4_up	RGD1309537_up	Manba_up	Pqlc3_up	Cldn2_down	B4galt5_up	Abcc6_down	Ggh_up	Sars_up	Phgdh_up	Fam134b_up	Igha_down	Col6a1_up
127	RGD1308114_up	Khk_down	Apcs_down	LOC100360406_up	Slc37a4_down	Fxyd1_down	Tmem55a_up	Cyp2d3_down	Pf4_up	Cyp8b1_down	Ech1_up	Tyms_up	Slco1b3_down	Map7d1_up	C1qbp_up	Enc1_up	Hadh_down	Tmem30b_up	Tfrc_down	C8a_down
128	Pank1_up	Fgl1_up	Gk_down	Wbscr22_up	Slc3a2_up	Gsta5_up	Rtp4_down	Plin2_down	Tmem106a_up	Igfals_down	Cyp1a1_up	Fam210b_down	Atp6v1d_up	Akr7a3_down	Ces2c_up	Nupr1_up	Fam82a1_down	Il33_up	Oat_down	Hdgfrp3_up
129	RGD1311078_up	Tgm1_up	Tmem98_up	Mgat4b_down	Slc39a8_down	Junb_up	Zak_up	Csad_down	Gnai1_up	Usp14_up	RGD1562323_up	Ppp2r1b_up	Prodh_down	Ifitm3_up	Gstm7_down	Tspan8_up	RGD1309362_down	C6_down	Prlr_down	Ramp1_up
130	Inmt_up	Coq10b_up	Acss2_up	Csda_up	Hibch_up	App_up	Hspb1_up	Pcsk6_up	S100a6_up	Acmsd_up	Uggt1_up	Tubb6_up	Dao_down	Hsd3b7_down	Cadps2_down	Plscr1_up	Acadm_down	RT1-Bb_down	LOC689064_up	Rbm3_up
131	Hsd11b1_down	Serpinb2_up	Aacs_up	Iars_up	Plin2_up	Pklr_down	Slc6a6_down	Dnase1l3_down	Ccl2_up	RGD1309362_down	Abcc3_up	Ptprd_down	Vnn1_up	Stbd1_up	Polr3g_up	Pitrm1_up	Lgals3_up	Ptprd_down	Sult2al1_down	Cd44_up
132	Suclg1_up	C4b_up	Cd97_up	Asl_up	F5_down	Sec14l2_down	Gpld1_down	Nqo1_up	Wbp5_up	Crot_down	Atp6v1d_up	Tnfrsf12a_up	Macrod1_down	Maob_down	Acad10_down	Cyp1a1_up	Fam111a_up	Ech1_up	Dusp1_up	Col6a2_up
133	Brp44_up	Slco2a1_down	Abcg5_down	Adi1_down	Enpp3_down	Enpp3_down	Hebp2_up	Slc23a1_down	Zfp354a_down	Cd14_up	Eci1_up	C5_down	Srd5a1_down	Pnpla2_up	Sult2al1_up	Oat_down	Acsm5_up	Usp2_up	Dak_down	Pf4_up
134	LOC100362572_down	Gclm_down	Zfp354a_down	Rpl11_up	Apoa5_down	Car5a_down	Acad9_up	Gk_down	Nat8_down	Rbp1_down	Cdkn3_up	Car5a_down	Fmo1_down	Aadac_down	Fastkd2_up	Rhoc_up	Npas2_down	Gbe1_down	Rtp4_down	Cfhl1_down
135	Tsx_up	R3hdm2_down	Sepw1_up	Slc4a4_up	Gas6_down	Ccl2_up	Hao2_down	S1pr1_down	Cr1l_up	Elovl6_up	Arsb_up	RGD1564614_down	Anxa1_up	Rgn_down	Rhobtb1_down	Ppl_up	Pon3_down	Letm1_down	Acss2_up	Gpx2_up
136	Mgll_up	Rgs5_up	Lgals3_up	Eif3g_up	Fmo3_down	Asgr2_down	Gstm4_up	RGD1309534_down	Anxa4_up	Mgat4b_down	Cyp2t1_down	Gnai1_up	Pla2g12a_up	Tsx_up	Serpina4_down	Insig2_down	Me1_down	Lims2_down	A1bg_down	Cyp2d3_down
137	Acadvl_up	Cxcr7_up	Tnfrsf9_up	Agmo_down	Slc22a1_down	Reg3b_up	Tmem120a_up	Ptgr1_down	Eppk1-ps1_up	Cyp4a8_up	Enpp3_down	Slco1b3_down	Idi1_down	Gls2_down	Acpp_up	Psat1_up	Cbs_down	Fn1_down	Clic2_up	Btg2_up
138	Cela1_up	Cryl1_down	Impdh2_up	Abat_down	Ass1_down	Enpp2_down	Akr1c12_up	Ptprd_down	Pklr_down	Asns_up	Tfrc_up	Slc39a10_up	Pcca_down	Colq_up	St3gal6_down	Gucy1b2_down	Srebf1_down	Cyp7a1_up	Cyp4a1_up	Tm7sf2_down
139	Fam195a_up	Cyp2j3_down	Hacl1_down	Eif4b_up	Miox_up	Rdh7_down	Gk_down	Csrp1_down	Ces1d_down	Gclc_up	Aadac_down	Ivd_down	Cr1l_up	RGD1307603_down	Atrn_down	Gpx2_up	Sord_down	Akr1c12_up	Fmo1_down	Mbl1_down
140	Tsku_down	Got1_up	C4bpb_down	Gar1_up	Gsdmd_down	LOC100361122_up	Spink1_down	Nat8_down	Kynu_down	Pdia5_down	Ivd_down	Cd276_up	Rhoc_up	Mthfd1_up	Itih1_down	Acsl1_down	Fmo1_down	Tmem41b_down	Rcan1_down	S100a8_up
141	Cd46_up	Asns_up	Aim1l_down	Mrps18b_up	Slc25a20_up	St14_up	LOC360228_up	Pla1a_up	Ppl_up	Hao2_down	Slc25a39_up	Vdac2_up	Scfd2_down	LOC100361568_up	Gprc5c_down	Cox6a2_up	Selenbp1_down	Eid1_down	Mtmr7_down	Atpif1_up
142	Aco2_up	Pklr_down	Abcg8_down	S100a10_up	Hmgcl_up	S1pr1_down	Aspg_down	Slc25a13_down	Junb_up	Spink1_down	Scd1_down	Pklr_down	R3hdm2_down	Cyp7a1_down	Slc6a6_up	Lgals3_up	Prodh_down	Pla2g16_up	Avpr1a_up	Rxrg_down
143	Chrna2_up	Slc38a2_up	Ppp2r2b_up	Ndrg2_down	Acbd4_down	Hrsp12_down	Ust5r_down	Acot2_up	Itgb1_up	Nr3c1_down	Ptprd_down	Mgat4b_down	Hbb_down	RT1-Bb_down	Osgin1_up	Krt8_up	Ivd_down	Dsc2_up	Cish_down	Cygb_up
144	Slc25a25_down	Gstm2_down	Gclm_down	Ppp2r1b_up	Hdhd3_down	Stac3_down	Abcg8_down	Cyp4f1_down	Cidea_up	Srd5a1_down	Ica1_up	Asnsd1_up	Lgals2_up	Pklr_down	Nox4_down	Igfbp2_up	Bbox1_down	Hes6_down	Ddhd1_down	C4bpa_down
145	Serpina4_down	Slco1b3_down	Ces1f_down	Enpp3_down	Chchd6_up	Tubb6_up	Atpif1_up	Sult1e1_down	Egln3_up	Lipc_down	Ssr1_up	Klf6_up	Gstm3_up	Ergic1_down	Avpr1a_down	Abat_down	Dmgdh_down	LOC100363476_down	Mlc1_up	Col4a2_up
146	Mme_up	Sod2_up	Naprt1_up	Akr7a3_up	Ndufa3_up	Akr1b1_up	Cyp2t1_down	Abat_down	Bdh1_down	Akr1b8_up	Acaa1a_up	RGD1305222_up	Cyp1a2_down	Npas2_down	LOC680875_down	Adra1b_down	Hdc_up	Rcan1_down	Akr1c1_up	Slc17a2_down
147	Mfsd2a_down	Rgn_down	Ddc_down	Pgam5_up	Hsd11b1_down	Anxa2_up	Pik3c2g_down	Prkcdbp_up	Fam210b_down	Psma1_up	Polr3g_up	Pla2g12a_up	Hsdl2_up	Hal_down	Atf5_down	Slco2a1_down	Tuba4a_down	Reep6_up	Onecut1_up	St14_up
148	Acsm3_up	Aldh1b1_down	Pnpla2_up	Aco2_up	Ppp2r2d_up	Khk_down	Vps36_up	Bphl_down	Tax1bp3_up	Prlr_up	Serpina4_down	Glrx3_up	Il33_down	Cdh17_down	LOC100360406_up	Abcb1a_up	Slc7a7_up	Plekhb1_down	Stac3_down	Txnip_up
149	Dmxl2-ps1_down	Sema4a_up	Fgf21_up	Agt_down	Il33_down	Cftr_up	Lgals3_up	Cyp3a2_down	RT1-CE5_up	Prkcdbp_up	Acsm2a_up	Olr59_down	Pln_up	Cd163_up	Slc22a7_down	Cbs_down	Mmgt1_down	Ddhd1_down	Angptl4_down	Avpr1a_down
150	RGD1309362_up	Tes_up	Slc43a1_up	Cyp2c11_down	Mlycd_up	Cyp39a1_down	Sgcb_up	Rgn_down	RGD1310209_down	Cpt1a_down	Slc35b1_up	Man2b1_down	Car3_down	Bbox1_down	Bmf_down	C5_down	Dak_down	Lipc_down	Acly_down	Epcam_up
151	Gstt3_up	Gstm3_down	Cyp4a1_down	Slco2b1_down	LOC100362572_down	Bbox1_down	Por_up	Adhfe1_down	Slc6a13_down	Zfp189_down	Cyp1a2_down	Cd14_down	Egf_down	Bmf_down	Atad3a_up	Ddx39a_up	Ugt2b1_down	Bdh2_up	Tat_up	Inhbc_down
152	Coq10a_down	Tspo_up	Limk2_up	Abcc4_up	Enpp1_down	Proc_down	Mgst2_up	Gucy1b2_down	Dgat2_down	UST4r_up	Acot9_up	RGD1310495_down	Ccnd1_up	Hgd_down	Dhrs1_up	Dpt_down	Pgk1_down	Coq10b_down	Cyp8b1_up	Fhl2_up
153	Abhd3_up	Gbe1_down	Hao1_down	Hrsp12_down	Serpinf2_down	Rbbp7_up	C4b_down	Cyp4f6_down	Tgif1_up	Psat1_up	Ethe1_down	Hexim1_down	Stbd1_down	Sparc_down	RGD1565257_down	Aig1_up	Mfsd2a_down	Clec4f_down	Herpud1_down	Serpine2_up
154	Acsf2_down	Entpd5_down	Stc2_up	Dpp7_up	C8a_down	Hgd_down	Dexi_down	Dsc2_up	RT1-Bb_up	Cyp26a1_up	Wee1_up	Ddx58_down	Sds_down	Msmo1_up	Slc23a1_down	Pc_down	Ehhadh_down	Psat1_up	Isg15_up	Gamt_down
155	Hacl1_up	Macrod1_down	St6gal1_up	Rnase4_down	Dgat1_up	Ednrb_up	Gclc_up	Acadm_down	Aldh1l2_down	Gnmt_down	Lipc_down	Ccnd1_up	Cyp8b1_down	Hdc_up	Vdac2_up	Ccng1_up	RGD1564865_down	Lcp1_down	C6_down	Sord_down
156	Nupr1_up	Hacl1_down	LOC689574_down	Ablim3_up	Mbl1_down	Slc23a1_down	Skap2_up	Fam210b_down	LOC100360270_down	RGD1307603_down	Ran_up	Spink3_up	Ugdh_down	Pnpla7_up	Timm17a_up	Otc_down	Cyp2e1_down	Tspan13_down	Akr1b7_up	B3galnt1_up
157	Acss2_up	RGD1564865_down	Slc25a13_down	Rarres2_down	Agmat_down	Cxcl16_up	Polr2m_up	Mug1_down	Ctsl1_up	Dexi_down	Chek1_up	Pqlc3_up	Vcam1_up	Plekhb1_up	Mrto4_up	Igf2r_up	Rassf3_down	Pfkfb1_down	Me1_up	Dcdc2_up
158	RGD1564865_up	Fkbp4_down	Slc6a13_down	Flvcr2_up	Cdh2_down	RGD1564865_down	Btg3_up	Sgk1_down	Slc17a2_down	Cltb_up	Npdc1_up	Pxmp2_down	Msra_down	Psmb8_down	Rab30_up	Gpt_down	Ahsp_up	Idi1_down	Cry1_down	Il1r2_up
159	Pgrmc2_up	Aldh3a2_down	Cyp2d3_down	Fxyd1_down	Enc1_up	Gas2_down	Cdh13_up	Fam82a1_down	Ehhadh_down	Agt_down	Eef1b2_up	Atpif1_up	Ung_down	Decr1_up	Cela1_down	Srd5a1_down	Coq10a_down	Cyp8b1_up	LOC500300_up	RGD1566401_up
160	Srd5a1_down	Wsb1_up	Fkbp4_up	Rangrf_up	Dhrs4_up	Fundc2_up	Pqlc1_down	Hamp_down	Lgals3bp_up	RT1-Bb_up	Slc4a4_up	Ngfrap1_up	Timp1_up	Tmem11_up	Krt8_up	Avpr1a_down	Gstm2_down	Pygl_down	Cib2_down	C8b_down
161	Ephx2_up	Il1b_up	Ces1c_down	Wee1_up	Acadvl_up	Slc25a13_down	Nudt5_up	Zfp354a_down	G0s2_down	Mmgt1_up	Rpl11_up	LOC100360406_up	C1qa_up	Cyp27a1_up	Btbd11_down	Masp1_down	Ccrn4l_down	Hdc_up	Msmo1_up	Aqp7_up
162	Gadd45g_up	Insig2_down	Gpt2_down	Vldlr_up	Fam210b_down	Slco1b3_down	Ccdc58_up	Retsat_up	Kmo_down	Snx10_up	Aim1l_down	Slco2b1_down	Nqo1_up	Cidea_up	Yars2_up	Fxyd1_down	Nfe2l2_down	Fcer1g_down	Sgk1_up	Plscr1_up
163	Slc46a1_down	Alad_down	Aqp9_down	Polr3g_up	Ttc36_down	Haao_down	Cyp4f4_down	Khk_down	Cd276_up	Tsx_up	Xpo1_up	Car3_down	Rgs5_up	Srebf1_down	Tyms_up	Btg3_up	Scg2_up	RGD1562101_down	Ptprf_down	Sgca_up
164	Cyp51_up	Dmgdh_down	Mbl2_down	Ipo5_up	Lcat_down	Reg3g_up	Egln3_up	Tgfbi_down	Fam3c_up	Slc25a13_down	Guk1_up	Apex1_up	Kynu_down	G6pc_down	Tmem219_down	Abcc4_up	Olr59_down	Acsm2a_down	Rtp4_up	Fst_up
165	Lbp_down	Slc39a14_up	Slc40a1_up	Plekha1_up	Ifitm3_down	Cdh13_up	LOC691083_down	Col14a1_down	Ivd_down	Lbp_up	Gnmt_down	Cyp2t1_down	Arpc1b_up	Acot3_up	Acsl3_up	Thumpd3_up	Usp2_down	Cyp51_down	R3hdm2_down	Pnpla2_up
166	Fmo1_down	Pla2g2a_up	Slc46a1_down	Thop1_up	Car5a_down	Inhbc_down	Ddhd1_down	Aim1l_down	Dpys_down	LOC498606_up	Ces1d_down	Ces2c_up	Cadps2_down	Slc25a25_down	Ccnd1_up	Akr1b8_up	S1pr1_down	Akr1c3_up	Acsm3_up	Nadkd1_down
167	Hist1h4b_down	RGD1560015_down	Xdh_down	Baat_down	RGD1310495_down	Dcdc2_up	Acot7_up	Srd5a1_up	Hamp_down	Igha_down	Dusp1_down	Rbbp7_up	Sgk1_up	RT1-S3_down	Kynu_down	Hebp2_up	Igfals_down	Bbox1_down	Nox4_down	Loxl1_up
168	Colq_up	Rgs2_up	LOC100362572_down	Rbm3_up	Klkb1_down	Cldn8_up	Slc20a1_up	Slc39a8_down	Wdr1_up	Akr1c12_down	Hmmr_up	Apoa4_down	Suclg2_down	Hist1h2bh_down	Gbe1_down	Impdh2_up	Cyp3a18_down	Snrnp25_down	Acot4_up	Cp_down
169	Oat_down	Car5a_down	Abcc3_up	Enc1_up	Thumpd3_up	Npdc1_up	Cyp2c11_down	Crem_down	RGD1309534_down	Aldh1b1_down	Cbs_down	S1pr1_down	RGD1561849_up	Ocln_up	Atp6v1d_up	Fabp1_down	Ubd_down	Ube2c_down	Usp18_down	Ogfrl1_up
170	A2m_down	Slc26a1_down	Ldlr_up	Timm8a1_up	Cyp4f1_down	Slco2b1_down	RGD1310209_down	Sectm1b_down	Atp1b1_up	Nr0b2_down	Proc_down	Gnmt_down	Hao2_down	Bst2_down	Abat_down	Tnfrsf12a_up	Gpr146_up	LOC360228_down	Slc22a8_down	Lhfp_up
171	RT1-Bb_down	Rgs4_up	Polr3g_up	Eef1b2_up	Mospd2_up	Spint1_up	Mtmr7_down	Nadkd1_down	Myh10_up	Lcn2_down	Hexim1_down	Ugt2b1_up	Lcn2_up	Rxrg_up	Enpp3_up	Lin7a_down	Hao1_down	Cdk1_down	Aldh1a1_down	Pmm1_up
172	Nox4_down	Enc1_up	Mphosph8_up	Tmem30b_up	Slc27a5_down	Dab2_up	Tbcb_up	Abcc3_up	Limk2_up	Rnase4_down	Ddit3_up	Sult2al1_up	Dpys_down	Clec14a_up	Ubd_up	Atpif1_up	Gclm_down	Irf9_down	Cdk1_down	Adh4_down
173	P2ry2_down	Ugp2_down	Slc3a1_up	Minpp1_up	Apex1_up	LOC100361841_down	Akr1c1_down	Trim5_down	Cryab_up	Aim1l_down	Sult2al1_up	Tmem120a_up	Rgs3_down	Tubb2a_down	Myadm_up	Afm_down	Cdh17_down	Cyp3a9_down	G6pc_up	Col1a1_up
174	Abcg8_down	Gda_up	Prep_up	Yars_up	Aco1_up	Etnk2_down	Lipc_down	LOC360228_up	Acot9_up	Ppp1r3b_down	Tax1bp3_up	F12_down	Pctp_up	Slpi_down	Acy3_up	Klf6_up	Il6r_up	Ephx2_up	Cxcl9_down	Tspan3_up
175	Comt_up	Serpine1_up	Tmem30b_up	Chchd3_up	Serpina11_down	Kifc3_up	Afm_down	Acaa1a_up	Ubd_up	Rprm_down	Ppil3_up	Hmgn3_up	Fars2_down	RGD1309362_down	Rdh7_down	Adhfe1_down	Pdgfra_up	Crot_down	Abcg5_down	Slc22a7_down
176	Acot12_up	Apoc2_down	Cyp4f4_down	Csrp1_down	Abhd16a_up	Trim35_up	Idi1_up	Gbe1_down	Srebf1_down	Dpyd_down	Kif22_up	Rangrf_up	Nt5e_down	Sqle_up	Ocel1_down	PVR_up	Ephx1_down	Fam82a1_down	Crot_up	Tes_up
177	Gulo_down	Cyp2f4_down	C1r_down	Gadd45a_up	Sorl1_up	C4bpa_down	RGD1309362_down	Psat1_up	Dsp_up	Wsb1_down	Nox4_down	PVR_up	Aldh1a7_up	Chchd10_up	Nbn_up	C6_down	Aox1_down	Csf1r_down	Fmo1_up	Itm2c_up
178	Hhex_down	Pik3c2g_down	Slc22a7_down	Ipo7_up	Inmt_down	Tes_up	Nrg1_up	Ttc36_down	Zdhhc2_up	Cyp1a2_down	Nat8_down	Aspdh_down	Fam25a_up	Cyp17a1_up	Man2b1_down	Cpt1b_up	Bcl6_up	Fkbp4_down	Cyp8b1_down	RT1-DMa_up
179	Nr3c1_down	Depdc7_down	Gpt_up	Trmt61a_up	Nsmce1_up	Cfb_down	Btg2_up	Dpys_down	Nfe2l2_up	Pnpla3_up	Akr1c3_down	Taf1d_up	Gbp4_up	Psat1_up	Ergic1_down	Aldh18a1_up	Kynu_down	Acsm2a_up	Nr1d1_up	Mro_down
180	Hao2_down	RGD1310552_down	Serpina6_down	Hsdl2_up	Apeh_up	Tacc2_up	Gulo_down	Clcn4_down	Slc37a4_down	Igfbp1_down	LOC100362572_down	Pno1_up	Tmem184c_up	Ddhd1_up	Jmjd6_up	Celf5_up	Otc_down	Myo7b_up	Hsd17b2_up	Pcsk9_down
181	Ubd_up	Tmed3_up	LOC678701_up	Slc22a8_down	Gale_up	Ghr_down	Krt19_up	Hagh_down	Arpc1b_up	Aspg_down	R3hdm2_down	Tmem123_down	Tubb6_up	Cyp8b1_up	Mrpl46_up	Cd44_up	Ephx2_down	Cgrrf1_down	Efna1_up	Pon3_down
182	Tfrc_down	Ppp1r3b_down	Tp53inp2_down	Brk1_up	Mgat4b_down	Ezr_up	Gnai1_up	Herpud1_up	Tspan8_up	Ptgis_up	Retsat_down	Pdcl3_up	Dcn_up	Arl6ip1_down	RGD1311747_up	Akr1c1_down	Cyp51_up	Kmo_up	Sez6_up	Aox1_down
183	Pnpla3_up	Ifitm2_up	Aldh1l2_down	Sytl2_down	Commd6_up	Prss8_up	Gstt3_up	Rbm3_up	Prodh_down	Atf5_down	Timp1_up	Cyp2a2_down	Rpesp_up	Herpud1_up	S1pr1_down	Asah1_up	Hhex_down	Klf9_up	Ltc4s_down	Lilrb4_up
184	Atf5_down	Lgals3_up	Pc_down	Gabarapl2_down	Dpys_down	Pfkp_up	Slc5a6_up	Lims2_down	Arhgdia_up	Ddc_up	Prkcdbp_up	Pter_up	Aqp7_up	Acot12_up	Vamp7_down	Dpys_down	Oaf_up	Ect2_down	Id2_down	Hagh_down
185	RT1-Bb_up	Pcsk6_up	Scd1_up	RT1-S3_down	Sec24d_down	LOC500300_down	Sulf2_up	Ftcd_down	Sds_up	Nt5e_down	Rbm3_up	Abat_down	Usp2_down	Eci1_up	Prodh_down	Mdm2_up	Aadac_down	Bckdhb_up	Elovl6_down	Emp1_up
186	Dap_down	Dpp4_down	Rps5_up	Zfp259_up	Pgrmc2_up	Aqp9_down	LOC678701_up	Hells_down	Cd47_up	A2m_down	Aqp7_up	Ephx1_up	Thrsp_down	Cyp2j4_up	Galm_down	LOC100361841_down	Mst1_down	Ubd_down	Usp2_down	Cgref1_up
187	Pnpla2_up	Arpc1b_up	Cryl1_up	Ifrd2_up	Acat1_up	Serpina3n_down	Smox_up	Ddah1_down	Serpinb1a_up	Aox1_up	Aig1_up	Gucy1b2_down	Scd1_down	Omd_down	Mrpl53_up	Pqlc1_down	Igf2bp3_down	Ptgr1_up	Cmc1_down	Hapln3_up
188	Ung_down	Fahd1_down	Wfdc2_down	Wdr77_up	Slc9a3r1_down	Id1_up	Hbb_up	RGD1310552_down	Abcg5_down	Fads2_down	Rcn1_up	Masp1_down	Id1_up	Dak_down	Ran_up	Slc37a4_down	Map7d1_up	C4b_up	Hspa1b_up	Abp1_up
189	Fabp3_up	Ddit4_up	RGD1564865_down	Nsun2_up	Dpt_down	Aldh4a1_down	Tusc3_up	Prkaca_down	Slc25a13_down	S1pr1_down	Prkcz_up	LOC100362572_down	Hapln3_up	Acot7_up	Aldh6a1_down	Rcbtb2_down	Crot_down	Igfbp2_up	LOC500300_down	Cldn7_up
190	Acadl_up	Jam2_up	Gjb2_up	LOC680097_up	Rangrf_up	Snx10_up	Extl1_down	Slc25a25_up	Tusc3_up	Gadd45a_up	Akr1c1_down	Ndufaf4_up	Fkbp5_up	Avpr1a_down	Mrps25_up	Glrx3_up	Adhfe1_down	Cyp3a9_up	Cmc1_up	Fam101b_up
191	Cyp2f4_down	Maob_down	R3hdm2_down	Carhsp1_down	Hexim1_down	Acot2_up	Alox15_up	Enc1_up	Serpina4_down	Gpnmb_down	Pttg1_up	Ypel3_down	Mdm2_up	Hhex_down	Avpi1_up	Ifi30_up	Cyp4a1_down	Cyp2c11_down	Spink3_down	Mmp12_up
192	Igfbp1_up	Cd163_up	Pctp_down	Pold4_up	Sdc2_down	Tusc3_up	Retsat_down	Igtp_down	Gpt2_down	Fgl1_down	Psat1_up	Npdc1_up	Cyp4a8_down	Cyp2f4_down	Rcbtb2_down	Khk_down	Agmo_down	Gstm3_up	Cpt1a_up	Ddc_down
193	Ndufa3_up	Tkt_down	Pdk4_up	mrpl24_up	Ppcs_up	Cfhl1_down	Hapln3_up	Stat3_up	Lsr_up	Nat8_up	LOC299282_down	Srebf1_down	Pmm1_up	Retsat_up	Rdh5_down	LOC100363441_down	Cfd_up	Pycr1_up	Rdh2_up	Gadd45b_up
194	Lin7a_down	Plscr1_up	Atoh8_up	Cyp2f4_down	Cd14_down	Lgals3bp_up	Epcam_up	Slc20a1_up	Hao2_down	Elovl5_down	S100a9_up	Dusp16_up	LOC689288_up	Abhd2_down	LOC689574_down	Serpind1_down	Ptprd_down	Aldh1b1_up	Sqrdl_up	Asah1_up
195	RGD1309410_down	Fst_up	Traf4_up	Ndufaf4_up	RGD1309410_down	Srd5a1_down	Npdc1_up	Aspdh_down	Gadd45g_down	Acad9_up	Epcam_up	Zdhhc2_up	Fabp2_up	UST4r_up	Nop58_up	Lgals3bp_up	RGD1305679_down	Ifi27l2b_down	Gpt_down	Plg_down
196	Idi1_down	Tubb6_up	Slc10a1_down	Mcee_down	Nap1l1_up	Serpina3m_down	Mgat4b_down	St8sia3_down	Slc19a2_down	Slc37a4_down	Cxcl12_down	LOC100360270_down	Hsd17b2_down	RGD1310209_down	Bphl_down	Tdo2_down	Cyp2f4_down	RT1-S3_down	Cish_up	Otc_down
197	Akr1c12_up	Vwf_up	Nudt4_up	Nr3c1_down	Smox_up	Ptprz1_up	Tubgcp2_up	Sels_up	Dhrs4_down	Cdh17_up	Cyp17a1_up	Pak1ip1_up	Slc20a1_up	Tm2d3_up	Pdk1_down	Ces2c_up	Gpd1_down	Eci1_down	Aox1_down	Akr1c3_down
198	Chchd10_up	Gk_down	Cyp4f1_down	RGD1309437_up	Mbl2_down	Krt19_up	Rnase4_down	Echdc1_down	Nipal2_up	Il6r_down	Abcc4_up	Tomm40_up	G6pc_down	Hspa1b_up	Pop1_up	Ldhb_up	Nr1d1_up	Tomm6_up	Cyp4a8_up	RT1-CE5_up
199	Scd1_up	Gclc_down	Nucb1_up	Aldh2_down	Rcl1_down	Insig2_down	LOC680097_up	Hadh_down	Afm_down	Chchd6_up	Slc25a25_down	Ctps_up	Acly_down	Scd1_down	Rbm3_up	Gnmt_down	Akr1c3_down	Acot12_down	Marveld1_up	Gstm3_up
200	RGD1310209_down	Anxa1_up	Rcan2_up	Ran_up	Gpd1_up	Slc22a7_down	Gstm7_down	Tm7sf2_up	Elovl5_down	Got1_down	Ces1c_down	Asgr2_down	Tyms_up	Yars2_up	Hist1h2bh_up	Slc25a13_down	Omd_down	Inmt_up	Wfdc2_up	Rab3d_up
201	Sorl1_up	Hmox1_up	Spsb4_up	Tomm20_up	Dak_down	Esrp1_up	Serpina6_down	Phtf1_down	Igf2r_up	Hacl1_down	Cidea_up	Dak_down	Fat1_up	Mgat4b_down	Ctps_up	Aspdh_down	Abat_down	Adh7_down	LOC367746_up	Cyp2t1_down
202	Nbn_up	Ppdpf_down	Cct5_up	Vdac2_up	RT1-S3_down	PVR_up	Uri1_up	Neurl3_up	Mbd2_up	Hexim1_down	S1pr1_down	Impdh2_up	Btg2_up	Igfbp1_up	Pno1_up	C9_down	Cp_up	Adh1_up	Eci1_down	S100a9_up
203	Slc22a8_down	Nme3_down	Rab30_up	Lipc_down	Prodh_down	Serpinf2_down	Thrsp_down	Pter_up	Mmp2_up	Sqle_up	Fmo1_down	Hsd3b6_up	Gbe1_down	Kynu_down	Slc22a18_down	F10_down	Macrod1_down	Trib3_up	Dao_up	Tnfrsf12a_up
204	Rxrg_up	C4bpb_up	Uba52_up	Ust5r_down	Abhd6_up	Aldh18a1_up	Abcb1a_up	Cxcl1_up	Anxa1_up	Txn1_up	Cryl1_up	Wbscr22_up	Ccl2_up	Enc1_up	RGD1308772_down	Pxmp2_down	Eci1_down	Acaa1a_up	Cyp3a9_down	Acaca_down
205	Fads1_up	Cyp8b1_down	Agt_up	Eef1d_up	Fetub_down	Agmo_down	S100a10_up	Ppm1k_up	Ung_down	Fcn1_down	Smox_up	Aldh1l2_down	Slc22a8_down	Idi1_up	Gpx2_up	Akr1c3_down	Cyp4f1_down	Aass_up	Gpt_up	Rab13_up
206	Rpesp_up	Il1r1_up	Slc27a5_up	Tubb6_up	Anxa7_up	Ttpa_down	Cd24_up	Meis1_down	Marc1_down	Bckdhb_down	Ltc4s_down	Ppil3_up	S100a10_up	Prkcdbp_up	Npas2_down	C4b_down	Vnn1_up	Gas6_down	Pla2g2a_up	Cyp39a1_down
207	R3hdm2_down	Cd63_up	Cd63_up	Sult2al1_up	Apoc2_down	Slc37a4_down	Serpinb1a_up	Spsb4_up	Car8_up	Nol3_up	Ca2_up	Nop58_up	Fgf21_up	Fdx1_up	Gbp4_up	Hao1_down	Pcsk6_up	Rxrg_up	Cxcl9_up	Wnt4_up
208	Slc37a4_down	Nsdhl_down	Rpo1-3_up	Cct4_up	Mfsd2a_down	Egln3_up	Rps6_up	Flvcr2_up	Cyp2d4_down	Ubd_up	Prodh_down	Cct2_up	Skap2_up	Pex11a_up	LOC367746_down	Serpinf2_down	Cyp3a23/3a1_down	Hnrpd_down	Elovl6_up	Ldhb_up
209	Apcs_down	Procr_up	Eif4a2_up	Pak1ip1_up	Gramd3_up	Cth_down	Rgs3_down	Prkd3_down	Msmo1_up	Slc48a1_up	Creld2_up	Rarres1_down	Nhej1_up	Cd14_up	Hsd11b2_down	Rps5_up	Gstm1_down	LOC100360120_down	Acaa1a_down	LOC100362572_down
210	Cyp3a23/3a1_up	Cxcl11_down	Pla2g12a_up	Sels_up	Ctsc_down	Papss1_up	Polb_up	Pigp_down	Decr1_down	Lrat_down	Aurka_up	Vnn1_up	Fabp4_up	Aig1_up	Slc39a8_down	Tacc2_up	C4bpb_up	Cth_up	Acsf2_down	Msmo1_down
211	Pex19_up	Vcam1_up	Cnn3_up	C8g_down	Igfbp3_down	Fxyd3_up	Pfkfb1_down	Kank1_down	Tubb5_up	Acsm3_down	Igha_up	Slc20a1_up	RGD1564865_up	Cyp4a1_up	Cyb5r3_down	Aass_down	Khk_down	Cidea_up	Cxcl1_up	Ppp1r3b_down
212	Asns_up	Ube2g2_up	Mgmt_up	Ivd_down	Fgl1_down	Maob_down	Coq10a_down	Ccrn4l_up	Slc25a25_down	Fkbp8_up	Traf4af1_up	Hsd11b1_down	Ckap2_up	Impa2_up	Masp2_down	Fetub_down	Rtp3_down	Agtr1a_down	Igf2bp3_up	Folr2_up
213	Apeh_up	Tat_up	Slc22a5_up	Acot4_up	Ptprf_down	Pqlc3_up	Insig2_down	Egf_down	Pawr_up	Mmd2_down	Hyou1_up	Fabp2_up	Pqlc3_up	Aco1_up	Fam213b_down	Ddc_down	Ndrg2_down	Por_down	Hbb_down	Tagln2_up
214	Dgat2_down	Etnk2_down	Asl_up	Apcs_down	Hrsp12_down	LOC100363441_down	Crip2_down	Srm_up	Nqo1_up	Coq10a_down	Fgl1_down	Enc1_up	Jam3_up	Sgk1_down	C8a_down	Elovl5_down	Scly_down	Coro1a_down	Ugt2b1_down	Gcat_down
215	Prlr_up	Lamc2_up	Slc22a1_down	RGD1562323_up	Cpt1a_up	Neurl3_up	Uba5_up	Impdh2_up	Gbp4_up	Fam134b_up	Cyp2j3_down	Ggh_up	Dynlt1_up	Ugt2b1_up	Slc22a8_down	Serpina3n_down	Rsad2_up	Mafb_up	Myc_up	Rnase4_down
216	Sult2al1_up	Sord_down	Fbxo3_up	Zfp354a_up	Slc25a4_up	Pkib_up	Chdh_down	Ddit3_up	Hadh_down	LOC680262_down	Cyp2d4_down	Ehhadh_down	Bcl2a1d_up	Igfbp3_down	Mpst_up	Krt19_up	Pf4_up	Dak_down	Ephx2_up	Pdzk1ip1_up
217	Ccnd1_down	Pcdh18_up	Mpeg1_down	Trmt1_up	Caprin1_up	Pdgfra_up	Abcg5_down	Fgf21_up	Slc22a7_down	Agtr1a_down	Aldh1b1_up	Slc37a4_down	Comt_up	Agt_down	RGD1305222_up	Dbndd2_up	Ubd_up	Ccl5_down	Apoc4_down	Slco2a1_down
218	Hbb_down	Ethe1_down	Baiap2l1_up	Ica1_up	Hmgcs2_up	Vim_up	Stx2_down	Xpc_down	Krt19_up	Hsd17b2_up	S100a8_up	Prmt5_up	Glrx3_up	Dhdds_up	Vnn1_up	Riok3_up	Qdpr_down	Fads2_down	Acsl5_up	Bhmt2_down
219	Abca8a_down	Igsf6_up	Reep5_up	Rgn_down	Csrp1_down	Prodh2_down	Arsb_up	Btg2_up	RGD1562323_up	Fgf23_up	Lrrc59_up	Pir_up	Nudt5_up	Tmem123_down	Rasal3_down	Chdh_down	Tkt_down	Irf7_down	Nr1i3_up	Masp1_down
220	Enpp1_down	Rxrg_down	Tmem158_up	Ces1d_down	Aldh2_down	RT1-DMa_up	Phyh_down	UST4r_up	Ndrg2_down	Plac8_down	Sec61a1_up	Aadac_down	Tmem120a_up	Slc2a2_down	Pxdc1_down	Id1_up	Cps1_down	Pgpep1_down	RT1-A2_down	Slc25a24_up
221	Igfals_down	Isg15_down	Tgm2_up	Abcd1_down	Rcan1_down	Tmem140_down	Serpinf2_down	Bst2_down	Lasp1_up	Angptl4_down	Mgst2_up	Ndrg2_down	Phlda2_up	Htra1_down	Nostrin_up	Cirh1a_up	Apoc2_down	Abca8a_up	H6pd_up	Glrx3_up
222	Sds_up	Tsku_down	Cyp1a2_down	Bri3bp_up	Gulo_down	Arhgef2_up	Nr3c1_down	Ifitm3_up	Trio_up	Slc27a5_down	Tsx_up	Fastkd2_up	Zfp688_up	Oaf_down	Mthfd1_up	Wdr77_up	Ptms_down	Tsc22d3_up	Me1_down	Pgcp_down
223	Tmem106b_down	Aldh9a1_down	Smyd2_up	RGD1305679_down	Pmm1_up	Fbp1_down	Sytl2_down	Enpp1_down	Rras_up	Fabp7_down	Olr59_down	Dbp_up	Pglyrp1_up	Atp6v1g1_up	Hdlbp_down	Igfals_down	Tmed3_up	Sqrdl_up	Cyp4v3_up	Gpr155_down
224	Ugt2b1_up	Gnat1_up	Fads2_down	Bdh1_down	Gls2_down	Ctbp2_up	Tsku_up	Pon3_down	LOC683626_up	Prkab1_down	Trim59_up	Cirh1a_up	Rab13_up	Slc48a1_up	Hmgcs1_up	Pnpla2_up	Dsc2_up	Bcl6_down	A2m_down	Coro1a_up
225	S100a10_up	Slc25a25_down	Cyp2t1_down	Tusc3_up	Fam136a_up	Tfpi_up	LOC689288_up	Pcsk9_down	Plin2_down	Ltc4s_down	Adhfe1_down	Ola1_up	Ndrg2_down	Pctp_up	Dhodh_up	Map2k1_up	Ces1e_down	Hhex_up	Ebp_up	Sparc_up
226	Aqp9_down	Cyp2d3_down	Ctps_up	C9_down	Pon3_down	RGD1562284_up	Zdhhc2_up	Aass_up	Acss2_down	Mgp_down	Igfbp1_up	Rps5_up	Ddit3_up	Gbe1_down	Smpd1_up	Maob_down	Per2_down	Acsm5_up	Serpina7_down	RGD1309537_up
227	Ptprf_down	Inhbb_up	Plbd1_up	Cyp1a2_down	Lrp3_down	RGD1311558_up	Ube2c_down	Masp1_down	Rarres1_down	Acsl5_down	Tacc3_up	Clcn4_down	Atpif1_up	Adh5_up	Mrpl36_up	Oaf_down	Herpud1_up	Pla1a_up	Gsta5_down	Gcgr_down
228	Tnfrsf9_up	Fam210b_down	C5_down	Rpl18a_up	Fn1_down	Ivd_down	Rtp3_down	Shpk_down	Scd1_down	LOC360228_down	Dnajc3_up	Oplah_down	Procr_up	Mrps18b_up	Pnpla7_down	Ctps_up	Cyp2d3_down	Igfbp1_up	Hmgcs1_up	Sdc2_down
229	Gpr64_up	Rcbtb2_down	Ccdc80_down	Mki67ip_up	Serpine2_up	Coro1a_up	Adipor2_down	Ppdpf_down	Acsm5_up	Mrps18b_up	Comt_down	Phyhd1_down	Ppap2b_down	Tsku_up	Srd5a1_down	Lcat_down	Ndufs7_down	Onecut1_up	Hsd3b7_down	Ucp2_up
230	Pcp4_up	RGD1308059_up	Afm_down	Pc_down	Psma4_up	Ampd3_up	Fundc2_up	Col1a2_down	Tmem98_up	Cyp17a1_down	Col1a1_up	Hadh_down	Oaf_down	Pygl_down	Aldh1b1_up	Oplah_down	Fads2_up	Osgin1_down	Rsad2_down	Aldh1l2_down
231	A2m_up	Lcp1_up	Hprt1_up	Cct5_up	Cadps2_down	Cxcl14_up	Cited2_down	Hsd11b2_down	Phlda3_up	Ugp2_up	Enpp2_down	Csrp1_down	Btg3_up	Thrsp_down	Pgam5_up	Tubb6_up	Akr1e2_down	Ces1f_down	Ect2_down	Gsn_up
232	Hmgcs1_up	Hmgcs2_down	Gstk1_up	Eif3c_up	Pctp_up	Mbl1_down	Tkt_up	Tp53inp2_down	Cd63_up	Myc_up	Fat1_up	Fat1_up	Serpinb1a_up	Mrpl49_up	Cdca7_up	C8a_down	Cmbl_down	Aldh1l2_down	Zfp189_up	Pank1_down
233	Plekhb1_up	Serpina11_up	Pnp_down	Igf2r_up	Hsd17b4_up	Pkd2_up	Zfp688_up	Pir_up	Ethe1_down	Retsat_down	Thrsp_down	Phlda2_up	Hebp2_up	St6gal1_down	Hnrnph3_up	St6gal1_down	Acadl_down	Insig2_down	Akr1c1_down	Rgs10_up
234	Fcn1_down	RGD1310686_down	Pfkfb1_up	Prkcdbp_up	Lactb2_up	Lcp1_up	Id1_up	Pdk2_down	Nadkd1_down	LOC689064_up	Mcm7_up	Akr1a1_up	Nme1_up	Pck1_down	Cyp4a1_up	Eef1b2_up	Gjb1_down	Rbp7_up	Cyp3a18_up	Papss1_up
235	Ppp1r14a_down	Cyp3a9_down	Khk_down	Gnai1_up	Rnase4_down	Efhd1_up	Hnrph1_up	Xpnpep2_down	Hrsp12_down	Stbd1_up	LOC100363441_down	Wdr77_up	Hdgfrp3_up	Dexi_down	Foxa1_down	Cmtm7_up	Gsta5_down	Inhbc_down	Spink1_down	Dpp7_up
236	Sds_down	Fzd8_down	Rgs3_up	Kmo_down	Cmbl_up	Cd276_up	LOC689064_up	Akr1e2_down	Hbb_up	Hsd3b7_up	Plekhb1_down	Pdk2_down	S100a6_up	Nr1i3_up	Ugt2b7_up	Ptgfrn_up	Slc26a1_down	Asl_up	Hhex_up	Kdelr3_up
237	Gpd1_up	Hmgcs1_down	Grtp1_up	Igfals_down	Slc43a1_down	Ltbp1_up	Snx10_up	Phyhd1_down	Slc10a1_down	Cyp8b1_up	Htatip2_up	Atic_up	Ghr_down	Xdh_down	Egf_down	Cgref1_up	Hgd_down	Pgcp_down	Psmb9_down	Azgp1_down
238	Aspg_down	Lrat_up	Dhrs3_down	Tomm40_up	Abhd4_up	Pgcp_down	Cpt1a_down	Ltc4s_down	Sult2al1_up	Papss2_down	Agt_down	Cct5_up	Cxcr7_up	Hmgcr_up	Car8_up	Hexim1_down	Acat1_down	Cyp3a23/3a1_up	Hes6_down	Sec14l2_down
239	Papss2_down	Ptprd_down	Pter_up	Eif4ebp1_up	Hsd3b5_down	S100a10_up	Pdcl3_up	Ppfibp2_down	Jam3_up	Serpina4_down	Ccl2_up	Sult1c3_down	LOC100362572_down	Acly_down	Ppl_up	Rhob_up	Ass1_down	Rbm3_up	Csad_down	Abhd14b_down
240	Angptl4_up	Acadm_down	Crot_down	Dpys_down	Oaf_down	Depdc7_down	Cry1_down	RGD1310209_down	Abat_down	Aadat_down	Cd276_up	Gclc_up	Itih1_down	Nqo1_up	Mbnl3_up	Hsd17b2_down	Park7_down	RT1-CE5_up	Hao2_down	Rgs5_up
241	RGD1564257_down	Gcat_down	RGD1310209_up	Otc_down	Brp44l_down	Myh14_up	Elovl6_down	Tcp11l2_down	Igfbp7_up	Cyp2t1_down	Nucb2_up	Usp10_up	Avpr1a_down	Eppk1-ps1_down	Cutc_up	Slc22a7_down	Sqrdl_down	Cyp2t1_down	Pnpla3_down	Zfp688_up
242	Lgals3_up	Slc10a1_down	Bri3_up	Nat8_down	Mrpl49_up	LOC100362572_down	Chek1_up	RGD1311186_up	Bmf_down	Slc39a4_up	Hal_down	Flvcr2_up	Phlda3_up	Lipc_down	Ogfr_up	Abcc6_down	Hdac2_down	R3hdm2_down	Cela1_up	Dak_down
243	Cib2_down	Ptms_down	Rgnef_up	Lrp1_down	Hes6_down	Ptms_down	Hsd17b7_up	Stag1_down	Got1_up	Onecut1_down	Nol3_up	Pmm1_up	Acss2_down	Lactb2_up	Pbsn_up	Prmt5_up	Cryl1_down	Igfals_down	Got1_down	Slc26a1_down
244	Akr1b7_down	Cyp7a1_down	H2afj_up	Ccng1_up	Tpst2_up	Cyp2d2_down	Hdac2_down	_down	Tmem184c_up	Npas2_down	Uba5_up	Adi1_down	Il18bp_up	G6pd_up	Ddc_down	Ggh_up	Perp_down	Bmf_down	Gadd45a_down	Soat1_up
245	Elovl2_up	Eef1b2_up	Rcl1_down	Cyb5r3_down	Cfh_down	Efemp2_up	Hsd3b5_down	Amacr_down	Tsku_down	Hebp2_up	Cited2_down	Bdh1_down	Filip1l_up	Bola3_up	Pnpla2_up	Hexb_up	Mocs2_down	Gss_up	Osgin1_up	Ifngr1_up
246	Sgk1_down	Mfsd2a_up	Gstt3_down	Riok3_up	RGD1310209_down	Plscr1_up	Dusp1_down	Ptms_down	Stat3_up	Krt8_up	Gadd45a_up	Adh4_up	Aen_up	Isg15_up	Spink3_up	Enpp2_down	Plekhb1_up	RGD1307603_down	Stac3_up	Ckb_up
247	Pdcd4_up	Me1_down	Rcan1_down	Asah1_up	Cyp2f4_down	Orm1_down	Sels_up	Slc22a18_down	Sult1b1_up	Akr1c1_down	Arhgap11a_up	Eef1d_up	Selenbp1_down	Dap_up	Psmb9_up	Gtpbp2_up	Np4_up	Bpnt1_up	Prkcdbp_up	Ccl2_up
248	Pmvk_up	RGD1562079_up	Aqp9_up	Hes6_down	Mrps18b_up	Serpinh1_up	Rbck1_up	Acot4_up	Pmm1_up	Nipal2_up	Gnai1_up	Ica1_up	Gdf15_up	Gk_down	Ms4a6b_up	Amacr_down	Dcaf11_down	Cyp17a1_up	Bckdhb_down	Lgals3bp_up
249	Hes6_down	Pf4_up	Ubd_down	Gulo_down	Papss2_down	Scarb2_up	Plcd4_up	Sat1_down	Palmd_up	Aass_down	Dnajb11_up	Cdo1_down	Ppp1r3b_down	Nusap1_down	RT1-CE5_up	Gjb1_down	LOC680262_down	Gk_down	Spink1_up	RGD1564614_down
250	Mgst2_up	Impdh2_up	App_up	Insig2_down	Nat5_up	Dcaf11_down	Rdh2_down	Slc40a1_up	Plat_up	Mlc1_down	Lilrb4_up	Asns_up	Inhbc_down	Abcb4_up	Epcam_up	Lrp1_down	Jak3_up	Cxcl12_down	Acot4_down	Xpnpep2_down
251	Comt_down	Ttc36_down	Pcsk6_up	Farsb_up	Zdhhc2_up	Cd53_up	Tmem43_up	Sod3_down	Gdf15_up	Il33_down	Ddx39a_up	Umps_up	Cd151_up	Nat8_up	Plscr1_up	Ppp2r2d_up	Cacybp_down	Ghr_down	Hacl1_down	Btg3_up
252	Wsb1_down	Dmxl2-ps1_down	Rps6_up	Clcn4_down	Rarres2_down	Apoa5_down	Raph1_up	Igfbp1_up	Angptl4_down	Akr1cl1_up	Abat_down	Mpeg1_down	Srxn1_up	Serpina3m_down	Irf7_up	Hadhb_up	Serpina4_down	Id1_up	Rtp3_down	Serpinb6_up
253	Lgals2_up	Fkbp11_up	Klf6_up	Mgmt_up	C4b_down	Cxcl1_up	Akr1d1_up	Dpt_down	Mro_down	Mst1_down	Gpx3_up	Trmt61a_up	Enc1_up	Slc39a4_down	Oaf_down	Dusp16_up	Aspg_down	Akr1c3_down	Pde4b_down	Aadat_down
254	Isg15_up	Bhmt2_down	Armc10_up	Sult1e1_down	Abp1_up	Gcdh_down	Casp3_up	Ethe1_down	Adhfe1_down	Ifit1_down	Acsm5_up	Hacl1_down	S1pr1_down	Akr7a3_up	Ifit1_up	Cxcl16_up	Tmem98_up	Rb1_down	Bcl6_down	Cxcl5_up
255	Lss_up	Twf1_up	Cyp8b1_down	Eif2b3_up	Adra1b_down	Aldh1a7_up	Ppp2r2d_up	Slpi_up	Gpx3_up	Hsd3b7_down	RGD1311422_up	Elovl5_down	Pla1a_up	Slc26a1_down	LOC100361733_down	Cstb_up	Defa_up	Btg2_up	Cdkn1a_down	Anxa1_up
256	Otub2_down	RT1-DMa_up	C4bpa_down	Ppl_up	Cldn2_down	Sema4a_up	Tinf2_up	Manf_down	Nhej1_up	Cldn2_down	Abcc6_down	Enpp3_down	Cyp4f4_down	Slc3a2_up	Nim1_up	Btg2_up	Sec11c_up	Slco1b3_down	Car3_up	C1qc_up
257	Pfkfb1_up	Gadd45b_up	Dusp22_up	Polr2m_up	Fn3k_down	RGD1566401_up	Mpp5_up	Agmat_down	LOC100362572_down	Tusc3_up	Col5a2_up	Setd4_up	Rgs2_up	Hbb_up	Kti12_up	As3mt_down	Igtp_down	Rpp21_down	Ust5r_up	Rdh7_down
258	Nsmce1_up	Pla2g12a_up	Pepd_up	Ppap2c_up	LOC680875_down	Slc25a24_up	Micall2_up	Vamp7_down	Rgn_down	Ddhd1_up	Slc6a6_down	Rtn4_up	Cdo1_down	Gpld1_down	Tnfsf13_up	Tspo_up	Slc22a1_down	Sez6_down	Vnn1_down	Tfpi_up
259	Slc38a3_down	C8g_down	Mbl1_down	Cyp2d3_down	Ehhadh_up	Inhbb_up	Dynlt1_up	Acsm3_up	Pqlc3_up	Hsp90ab1_up	Melk_up	Fam82a1_down	Eef1b2_up	Trib3_up	Trib3_up	RGD1309362_down	RGD1308059_up	Fmo1_up	Lingo4_down	Cxcr4_up
260	Dixdc1_up	Qdpr_down	Ablim3_up	Znrf2_down	Acadm_up	RGD1310495_down	Dao_down	Prtfdc1_up	Apoa2_down	Kynu_down	Enc1_up	C8g_down	Mmp2_up	Nudt7_up	Ptprd_down	Slc27a5_down	Nr3c1_down	Crip2_down	RT1-CE10_down	S100a4_up
261	Slc2a2_down	Gpd1_down	Pim3_up	LOC689574_down	Timm21_up	Cldn7_up	Ccnd1_up	Gpr64_up	Glrx3_up	Hmgn3_up	Snx10_up	Hnrnpab_up	Sulf2_up	Kif20a_down	LOC680656_up	Ebna1bp2_up	Cxcl9_down	Hao1_down	Mafb_down	Tnnt2_up
262	Sc5dl_up	Pank1_down	Gstm3_up	RGD1359127_up	Slc26a1_down	Slc43a1_down	Gas6_up	S100a9_up	Ablim3_up	Ran_up	Slc22a5_up	Tpm3_up	Fads1_down	Rsad2_down	Rnf213_up	Fam82a1_down	Ugp2_down	Hebp2_up	Ccnd1_down	Bloc1s2_up
263	Hsd17b7_up	Cyp4a8_up	Hexb_up	Ikbkap_up	Npdc1_up	Hgf_up	Rangrf_up	Bgn_down	Col4a1_up	Abhd1_down	Cct5_up	Ppp2r2d_up	LOC100361913_up	Htatip2_up	Lhpp_down	Myo5a_up	RT1-Bb_up	Macrod1_down	Rgs3_up	RGD1310507_down
264	C4b_down	Abhd1_down	Eprs_up	Krt8_up	Sdc1_down	Blnk_up	LOC287167_up	Il33_up	Slco2a1_down	Hsd3b5_down	Fam213b_up	Ddc_down	Abhd14b_down	Atp1b1_up	Otc_down	G6pc_down	Aldh2_down	Lrat_down	Fabp7_up	Fblim1_up
265	Slc6a6_down	Sema4g_down	Esrp1_up	Pla2g15_up	Tysnd1_up	Abhd1_down	Rab13_up	Gstt1_down	G6pc_down	Plin2_down	Nuf2_up	Slc27a5_down	Ddx39a_up	Acot2_up	Hint3_down	Csda_up	RGD1565709_up	Fabp4_up	Slc22a8_up	Cdr2_up
266	S1pr1_down	Baat_down	Ppif_down	Fabp2_up	Hadh_up	RGD1306058_up	Cyb5r3_down	Tat_down	Ghr_down	Ttc39a_up	Chpf_up	Eef1b2_up	Bloc1s2_up	Nr3c1_down	Ifi44_up	Inmt_down	Acsf2_up	Ppp1r14a_down	C6_up	Selm_up
267	Prkcdbp_down	Slc44a1_up	Lin7a_down	Nagk_up	Sel1l_down	Rhoc_up	Nrcam_up	Usp18_up	LOC689064_up	Ces1d_up	Oaf_down	Yars2_up	Tagln_up	Hibch_up	LOC100360985_up	Cd151_up	Fkbp11_up	Lin7a_down	Hspb1_up	Tspo_up
268	Rtp4_down	Gmfg_up	Serpina6_up	Manba_up	Eci1_up	Adamtsl2_up	Rrn3_up	RGD1562101_down	Abcb4_up	Ahr_up	Hacl1_up	Acsl1_down	Aldh1l2_down	Phgdh_up	LOC100363441_down	C1qbp_up	Pon1_down	Got1_up	Pim3_down	Fxyd1_down
269	Gpt2_down	Abcc6_down	Impa2_up	Nipal2_up	Mgat2_down	Rbms3_up	Tmem184c_up	Jun_up	Ifi30_up	Sgpl1_up	Neurl3_up	Mtvr2_up	Polg2_down	Lrat_down	Tmem140_down	Trmt1_up	Id2_down	Acsm3_up	Wsb1_up	Alox5_up
270	Ephx1_up	Fbxo3_down	Adipor1_up	Psmg4_up	Itih1_down	Akr1c12_up	Hmgn1_up	Hbb_up	Prnp_up	Cxcl1_down	Dnajb9_up	Mtmr7_down	Gstm7_down	Ppcs_up	Pir_up	Plekhb1_down	Itih4_up	Sparc_down	Fads1_down	Ckap2_up
271	Sel1l_down	Bmf_down	Eif5_up	Atf3_up	RGD1305679_up	Tmem43_up	Neurl3_up	Gss_up	Akr1c1_down	Ugt2a1_up	Akr1c19_up	Itgb1bp1_up	Zmat3_up	Tfrc_up	Polg2_down	Clpx_down	Acy1_down	Agmo_down	RGD1307603_up	Prtfdc1_up
272	Slc25a13_down	Nadkd1_down	Serpina7_up	Lrpprc_up	Ust5r_down	Fam210b_down	Acmsd_up	Ptgis_up	Egf_down	Mgll_up	Fabp7_down	Mrto4_up	Mmp12_up	Gstm4_up	Mki67ip_up	Slc25a39_up	Ramp2_up	Slc38a2_up	Duoxa1_up	Cfh_down
273	St6gal1_down	RGD1311910_down	Pgr_up	Arhgef19_down	Per2_down	Ddx39a_up	Sqle_up	Paox_up	Mmp12_up	RGD1562101_down	Cenpw_up	Mrpl47_up	Pdk1_down	Oat_down	Mrpl49_up	Gstm7_down	Hist1h2bh_down	Olr59_down	Dhcr7_up	Srd5a1_down
274	Gls2_down	Ttpa_down	Klf4_up	Pa2g4_up	Apool_up	Tmem53_down	LOC100361517_up	Cmc1_up	Akr1b8_up	LOC678701_up	Xdh_down	Aldh2_down	RGD1310495_down	Cdk1_down	Ankrd46_down	Hdhd3_down	Gpx4_down	G0s2_down	Elovl5_down	Flna_up
275	Rsad2_down	Ankrd46_down	Cyp2d4_down	Dak_down	Acadl_up	Cd302_down	Acot9_up	Egln3_up	Cd24_up	Trib3_up	Slco1b3_down	Rhoc_up	Nipsnap1_down	Naprt1_up	Echs1_down	Ipo4_up	Kcnn2_down	RGD1311122_down	RGD1308059_down	Tmem123_up
276	Pion_down	Trap1_down	Pgcp_down	Hmgn3_up	Acbd6_up	Rnf39_down	Ebna1bp2_up	Reep5_up	Slc43a1_down	Inmt_up	RT1-S3_down	Id1_up	Flna_up	Ubd_down	RGD1309362_up	Aco2_up	Bmf_down	Ust5r_down	Fgl1_up	LOC686032_down
277	Abcg8_up	Ftcd_down	Usp2_down	Yars2_up	Nipal2_up	Gstm2_down	Aimp1_up	Dab2_down	RGD1562079_up	Mcpt2_up	Acot3_up	Cela1_down	Rab32_up	Ugdh_up	Nol6_up	C4bpb_down	Rbm3_up	Col3a1_down	Idi1_down	Fbn1_up
278	Tspan13_up	Ei24_down	Thrsp_up	R3hdm2_down	Cxcl12_down	Acot9_up	Tubb6_up	R3hdm2_down	Ebp_down	Cyp2a1_up	Basp1_up	Eif2b3_up	Tmem140_down	Acaa1a_up	Prss36_up	Srm_up	Cyc1_down	Pln_up	Itga1_down	Cxcl16_up
279	Apoo_up	Mro_down	Ehhadh_up	Samm50_up	Nol3_up	Vnn1_up	H2afj_up	Qprt_down	Cyp2j3_down	Ms4a6b_down	Adh7_up	LOC100361269_up	Cela1_down	Trim5_down	Palmd_up	C8b_down	Agt_down	Nucb2_down	Xiap_down	Cpb2_down
280	Manf_down	Galm_down	Prkag2_up	Pno1_up	Lrpprc_up	Ifitm1_up	Pias3_up	Cyp27a1_up	Fabp4_up	Ppap2b_down	Pcsk6_up	Aqp7_up	Sgcb_up	Polg2_up	LOC690000_down	Stard5_down	Brp44l_down	RGD1310552_down	Bcmo1_down	Ctse_up
281	Zfp354a_down	Slc9a3r1_up	Ncln_up	Ccdc56_up	Olr59_down	Krt20_up	RGD1305222_up	Gstk1_up	Fcn1_down	Gk_down	Gstt3_up	Pdcd5_up	Mapre1_up	Acaa2_up	Spryd4_up	RGD1562136_up	Cish_down	RGD1311910_down	RT1-CE5_down	F12_down
282	Acyp2_up	Pdk4_down	Ptpn3_down	Nt5e_down	Igfals_down	Fam82a1_down	Scarb2_up	Ddhd1_up	Cyp2a2_down	Cps1_down	Rcan1_down	Gar1_up	Cyp2t1_down	Mgst2_up	Gys2_up	Rangrf_up	Cers2_down	Krt8_up	Hsd3b5_up	Cdo1_down
283	Masp1_down	Pptc7_up	Umps_up	Pygl_down	Hadhb_up	Smox_up	Dixdc1_up	Cyp2t1_down	Fam134b_up	RGD1310209_down	Tyms_up	Xpo1_up	Pklr_down	Selenbp1_up	Crat_up	Amy1a_down	Stab2_up	Slc13a5_up	RT1-S3_down	Sncg_up
284	Slc41a2_down	Gadd45g_down	Anxa4_up	Snx10_up	Usp2_down	Olr59_down	Avpr1a_up	LOC680262_down	Ecm1_down	Eci1_up	Crem_down	Jmjd6_up	Neurl3_up	Cryl1_up	Tle2_down	Eif3d_up	Glud1_down	Lbp_up	Slc25a25_up	Lamc2_up
285	Ebp_up	Mgat4b_down	Gnmt_down	Masp1_down	P4hb_down	LOC100361187_up	Wbp5_up	Serpina7_up	Fcgr2b_down	Slfn3_down	Tagln2_up	Pgam5_up	Rhob_up	Gsr_up	Acot9_up	Rexo2_up	Rgn_down	Atp6v1d_up	Rbp1_down	Pfkp_up
286	Pir_up	Jak3_up	Ywhah_up	Aimp1_up	Arsb_up	Apoa4_down	Pim3_up	Ppa2_down	Sdcbp_up	Sec14l2_down	Ugdh_up	Lgals3_up	Csad_down	Asns_up	Mx2_up	Pmm1_up	Hsp90ab1_down	Impdh2_up	Adh4_down	Clic1_up
287	Ctsc_down	Cyp26b1_up	Abca8a_down	Rcan1_down	Sepw1_down	Lamb1_up	Omd_down	Pctp_up	Apoc2_down	Ddhd1_down	Pkib_up	Fzd8_down	F12_down	Hmox1_up	Aqp7_up	Unc5b_up	Lrrc8b_down	Slc6a6_down	Atf5_down	Iqgap1_up
288	Mrpl49_up	Dpt_down	Gucy1b2_down	Myo1c_up	Fam96b_up	Slc39a8_down	Fkbp5_up	RGD1563547_up	Stab2_down	Kcnn2_down	_up	RGD1309437_up	Acsl1_down	Fkbp11_up	Cidea_up	Tmem140_down	Sdhd_down	Ctsl1_up	Cela1_down	Ebp_down
289	Abcb4_up	Egf_down	Myc_up	Naca_up	RGD1308114_up	Unc93b1_up	Gpr64_up	Hspa5_down	Aadac_down	Fabp4_up	Slbp_up	Fam3c_up	Cyp2a2_down	Ect2_down	Minpp1_up	Aadat_down	H6pd_up	Mgat4b_down	Rab2b_down	Fabp1_down
290	Mmp14_down	Acy1_down	Mknk2_up	Gnmt_down	Apoo_up	Serpina11_down	Cyp4a1_up	Otc_down	Dhcr7_down	Slpi_up	Wbscr22_up	Sdad1_up	Wbp5_up	Oasl_up	Cyp39a1_down	Cyp39a1_down	Mro_down	Slc6a13_down	Ehhadh_up	Cyp51_down
291	Stradb_up	Creld2_up	Pcdh18_up	Anp32b_up	Akr1c14_down	Ddc_down	Cryab_up	Acsl3_down	Btg3_up	Acss2_up	Hspb8_up	Vps36_up	Ppp1r2_up	Cdkn1a_down	Hibch_up	Acyp1_up	Ndufb6_down	Pdk4_down	Aspg_up	Itgb6_up
292	Xiap_down	Id4_down	Galk1_up	Tmem53_down	Fads2_up	Arg1_down	Ppil3_up	Phyh_up	LOC299282_down	Vwf_up	Papss2_down	Nfe2l2_up	Ttpa_down	Coq10b_down	Coq3_up	Gars_up	RGD1311910_down	Xpo1_up	Fads2_down	Lamc1_up
293	RGD1308059_down	Yipf1_up	Hsd17b12_down	Foxa1_down	S1pr1_down	Sec16b_down	Igf2bp3_down	Bst2_up	Pxmp2_down	Slc6a13_down	Mad2l1_up	Akr1c1_down	Slc25a4_up	Mgll_down	Slc16a13_up	Mvp_up	Psmc6_down	Dnase1l3_down	Cidea_up	RGD1310495_down
294	Ppp1r3b_down	Vim_up	Ppp2r2d_up	Adhfe1_down	Hacl1_up	Rcbtb2_down	Ubac1_up	Tsku_down	Agtr1a_down	Cxcr7_up	Tardbp_up	Slc22a17_down	Acad10_down	Ifit2_up	Mterfd2_up	Asnsd1_up	Gpld1_down	Znrf2_down	Cdc73_down	Filip1l_up
295	Msmo1_down	Plac8_up	Prom1_up	LOC688786_down	Fgfr4_down	Saa4_down	Slc4a4_up	Nucb2_down	Scp2_down	Pygl_down	RGD1311747_up	Ugdh_up	Dmgdh_down	Reep6_up	Hagh_down	Ica1_up	Pgcp_down	Cidec_down	Bckdhb_up	Adhfe1_down
296	RGD1566239_up	Elovl2_down	Cct2_up	Pus1_up	Cr1l_up	Abcc4_up	Dpysl2_up	Dsg2_up	Enpp2_down	Igf2bp3_down	Ptgr1_up	Nupr1_down	Mccc2_down	Mtmr7_down	Hebp2_up	Nit2_down	Aqp8_down	P2ry2_down	Thrsp_up	Aadac_down
297	Usp2_down	Slc11a2_up	Tmem106b_up	Dexi_down	Acad11_up	Agmat_down	Abcc4_up	Acy3_down	RGD1308059_up	Dpt_up	Got1_down	Taf9_up	Cryab_up	Csrp2_up	Ndufaf4_up	Cyp3a9_down	Dhcr7_down	Colec11_down	Srebf1_down	Ifi30_up
298	Errfi1_down	Acpl2_down	Igf1_down	Dnajc13_up	Ces1e_down	St8sia3_down	Csda_up	Gstm4_up	Mgll_down	Parp1_up	Ccne2_up	Ftcd_down	Ran_up	Cd74_down	Shpk_down	Nip7_up	Gnmt_down	Akr1b8_up	Irf9_down	Fmo2_up
299	Bcl6_up	Hsd17b10_down	Slc20a1_up	H19_up	Cd46_up	Marcksl1_up	Heph_up	Aldh1b1_up	Pcolce_up	Egf_down	Xpnpep2_down	Srm_up	Plscr1_up	RGD1305928_up	Lgals3_up	Clcn3_up	RGD1310552_down	Hsdl2_up	Edem1_up	Ngfrap1_up
300	March6_down	Akr1e2_down	Ran_up	Fam188a_down	Asgr2_down	Gpd1_down	Eef1d_up	Mme_down	Slc39a8_down	Klf6_up	Eef1d_up	Hsd17b4_down	Igfals_down	Anxa7_up	Dpt_down	Gnai1_up	Sdha_down	RGD1310209_down	Psmb9_up	Klf6_up

## Sheet: 29days
Rank	Topic1	Topic2	Topic3	Topic4	Topic5	Topic6	Topic7	Topic8	Topic9	Topic10	Topic11	Topic12	Topic13	Topic14	Topic15	Topic16	Topic17	Topic18	Topic19	Topic20
1	Acot1_up	Cyp26a1_up	Cyp3a2_down	Trib3_up	Acot1_up	Rup2_down	Cyp1a1_up	Cyp2c11_down	Car3_down	Gsta5_up	Ugt2b7_up	Stac3_down	Mmd2_down	Dhrs7_down	Ca2_up	Acot1_up	A2m_up	Car3_down	Aldh1a1_up	Rup2_down
2	Vnn1_up	Lcn2_up	Car3_down	Cyp4b1_up	Fabp3_up	Bex1_up	Aldh1a1_up	Car3_down	Stac3_down	Aldh1a1_up	Stac3_down	Gstm3_up	Aldh1a1_up	Slc22a8_down	Stac3_down	Car3_down	Stac3_down	Hbb_down	Gsta5_up	Cyp2c11_down
3	Aig1_up	Fads1_down	Sult1e1_down	Ddit3_up	Apoa4_down	Cyp3a23/3a1_down	Stac3_down	Stac3_down	Dhrs7_down	Ces2c_up	Gstm3_up	Rbp7_up	Cyp17a1_up	Stac3_down	A2m_up	Spink1_down	Lcn2_up	Gsta5_up	Ugt2b1_up	Acot1_up
4	Apoa4_down	Dhrs7_down	Rbp7_up	Dhrs7_down	Cpt1b_up	Sult1e1_down	Gsta5_up	Dhrs7_down	Cyp2c11_down	Akr7a3_up	Pycr1_up	Aldh1a1_up	Stac3_down	Car3_down	Isg15_up	Rab30_up	Serpina7_up	Apoa4_down	Aldh1a7_up	Bex4_up
5	Aldh1a1_up	LOC360228_up	Cd9_up	Apoa4_down	Hdc_up	Cyp2c11_down	Dhrs7_down	Scd1_down	Gstm3_up	Aldh1a7_up	Isyna1_up	Akr1b8_up	Hspb1_up	Akr1b7_up	Aldh1a7_up	Cyp2c11_down	Lbp_up	Aldh1a1_up	Scd1_down	Slc10a1_down
6	Cyp4a1_up	Lbp_up	Cyp2c11_down	Phgdh_up	Vnn1_up	Apoc1_down	Ces2c_up	Slc22a8_down	Aldh1a1_up	Ugt2b1_up	Akr7a3_up	Dhrs7_down	Rbp7_up	RGD1562323_up	Aldh1a1_up	Cyp4b1_up	Dhrs7_down	LOC689064_down	Sult2al1_up	Bex1_up
7	Ehhadh_up	Fads2_down	Cyp3a18_down	Stac3_down	RGD1305928_up	Cyp2a2_down	Nhej1_up	Cyp17a1_up	Lcn2_up	Stac3_down	Phgdh_up	S100a10_up	Dao_down	Sult2al1_up	RGD1584021_up	Hsd3b5_down	Cyp2c11_down	Igfbp2_up	Ces2c_up	Sult1e1_down
8	Eci1_up	Igfbp1_up	Sult1c3_down	Acot2_up	Cyp2c11_down	Acot1_up	Mgmt_up	Akr1b7_up	Tsx_up	Abcc3_up	Nupr1_up	Oat_down	Epcam_up	Rdh2_down	Sez6_down	Stac3_down	Spink3_up	Serpina7_up	Zfp354a_up	Car3_down
9	Acaa1a_up	RGD1307603_down	Ust5r_down	Asns_up	Chrna2_up	Tdo2_down	Ccng1_up	Akr1b8_up	Apoa4_down	Cyp1a1_up	Gstp1_up	Anxa2_up	Serpina7_up	Cyp1a1_up	Gsta5_up	Gsta5_up	LOC360228_up	Cyp2c11_down	LOC367746_down	Slc25a4_up
10	Hdc_up	Hao2_down	Stac3_down	Scd1_down	Aqp7_up	Slc10a1_down	Atp6v1d_up	Apon_down	Serpina7_up	Gstm3_up	Tmed3_up	Cyp2c11_down	Cdkn1a_up	Prlr_up	LOC100361444_up	Pycr1_up	S100a9_up	Sult1c3_down	Cyp1a2_up	Thrsp_down
11	Acot2_up	Sds_up	Slc22a8_down	Gstm2_down	Aig1_up	Cyp4b1_up	Apoa4_down	Aadac_down	Slc22a8_down	LOC367746_down	Fkbp11_up	Gsta5_up	Ca2_up	Hao2_down	Apoa4_down	Dennd2d_up	Car3_down	Slc22a8_down	Akr1c12_up	Gpx3_up
12	Stac3_down	Fabp1_down	Hsd3b5_down	Hbb_down	Scd_up	Cox6a2_up	Gstm3_up	Nat8_down	Rtn4_up	Ephx1_up	Trib3_up	Bex1_up	Oat_down	Ust5r_down	Aldh1l2_down	Apcs_down	Alox15_up	Stac3_down	Fam111a_down	Tspan8_up
13	Ech1_up	Btg2_up	A1bg_up	Nupr1_up	LOC100361007_up	Serpind1_down	Mdm2_up	Adck3_down	Pla1a_up	Oat_down	Gsta5_up	Scd1_down	Ccng1_up	Olr59_down	Gstm3_up	Ca2_up	Cxcl1_up	Ces2c_up	Cdh17_down	Cd24_up
14	Acsm5_up	Bdh1_down	Mme_up	Smox_up	Pdk4_up	Bex4_up	RGD1307603_down	Gpld1_down	Ust5r_down	Me1_up	Vnn1_up	Fam25a_up	Mgmt_up	Dmxl2-ps1_down	Hmgn3_up	Acot2_up	Hamp_down	Gstp1_up	Acsm5_up	LOC100359743_up
15	LOC100361007_up	Hsd17b2_down	Cyp2a2_down	Casp4_up	RGD1562284_up	Akr1b8_up	Cyp1a2_up	Akr1c3_down	Krt8_up	Sds_down	Igfbp1_up	Sez6_down	Hmox1_up	Cyp2c11_down	Car1_up	Asns_up	Cyp3a9_down	Dhrs7_down	Zfp354a_down	Lcn2_up
16	Me1_up	Aldh1l2_down	Spink1_down	Acot1_up	Crat_up	Serpina4_down	Akr7a3_up	Trib3_up	Gsta5_up	Ca2_up	Anxa2_up	Ugt2b7_up	Vnn1_up	Gsta5_up	Cyp3a9_down	Trib3_up	Pcolce_up	Aldh1a7_up	Prlr_up	Krt19_up
17	Cidea_up	Cxcl1_up	Cited4_up	Hao2_down	Dhrs7_down	C8g_down	Ugt2b1_up	Hmox1_up	Cyp1a2_down	Vnn1_up	LOC367746_down	Ca2_up	Eppk1-ps1_up	Sez6_down	Tmem184c_up	Serpina4_down	S100a8_up	LOC299282_down	Gstt3_up	Serpina3k_down
18	Rtn4_up	Rbm3_up	Dhrs7_down	Igfbp1_up	Stac3_down	Cyp2d3_down	Serpina7_up	Asns_up	Fat1_up	Nqo1_up	Ube2c_up	Srxn1_up	Srd5a1_down	Tmem30b_up	Slc6a13_down	Csrp2_up	Nupr1_up	Pla1a_up	RGD1309362_down	Slco1b3_down
19	Dhrs7_down	Igfbp2_up	Gsta5_up	Ca2_up	Acot3_up	Ftcd_down	Aldh1l2_down	LOC689064_down	Lbp_up	Mgst2_up	Asns_up	Neurl3_up	Ephx1_up	Ppp2r1b_up	Tff3_up	Dhrs7_down	Oat_down	Igfbp1_up	Dmxl2-ps1_down	S100a10_up
20	Pex11a_up	Fst_up	Klk1c9_up	Enpp2_down	Cidea_up	Car3_down	Inhbc_down	Apoa4_down	Neurl3_up	App_up	S100a10_up	Tusc3_up	Prodh_down	Acsm2a_up	Ftcd_down	App_up	Fgl1_up	Serpina6_down	Sgk1_down	LOC299282_down
21	Serpina7_up	Junb_up	Akr1b7_up	Arhgef2_up	Nim1_up	Cyp3a2_down	Cidea_up	Mgll_down	Ces2c_up	Pir_up	Tes_up	Cyp1a1_up	Slc6a6_up	Pla2g16_up	Fam195a_up	Ftcd_down	Ddc_down	Bdh1_down	RT1-Bb_up	Lgals2_up
22	Decr1_up	Nupr1_up	Hao2_down	App_up	Aldh1a1_up	LOC100360270_down	Cdkn1a_up	Hdhd3_down	Hal_down	Gstt3_up	Zfp354a_up	Wbp5_up	Igfbp1_up	Scd_up	Slco2b1_down	Slc22a8_down	C5_up	Elovl5_down	RGD1309362_up	Prom1_up
23	RGD1305928_up	Rgn_down	Gdf15_up	Rab30_up	C1s_down	Lgals2_up	Akr1b8_up	Slc22a7_down	Slc4a4_up	Phgdh_up	Reep5_up	Cyp1a2_down	Akr7a3_up	Slc27a5_up	Aspdh_down	Ust5r_down	RGD1562323_up	Sult2al1_up	Ltc4s_down	Fxyd3_up
24	RGD1562323_up	Igfals_down	Anxa5_up	Cyp17a1_up	Hsd3b6_up	Otc_down	Acsm5_up	Dao_down	App_up	Car3_down	Ssr4_up	Ccng1_up	Zfp354a_down	Dusp1_down	RT1-A2_down	Dpp7_up	LOC367746_down	Csrp1_down	Mfsd2a_up	Mgp_up
25	Ces2c_up	Stac3_down	Hsd11b1_down	Fgf21_up	Aqp3_up	Ttc36_down	Ca2_up	Lrat_down	Igfbp1_up	Cidea_up	Lgals3_up	Phgdh_up	Cyp3a9_down	LOC360228_up	Rnase4_down	Sez6_down	LOC689064_up	Slc22a7_down	Gadd45g_down	Klkb1_down
26	LOC367746_down	Hes6_down	Gulo_down	Serpina4_down	Asns_up	Apom_down	Hsd17b2_down	Dak_down	RGD1562323_up	Mtmr7_down	Aldh1a1_up	Vnn1_up	B4galt5_up	Gadd45g_down	Mbnl3_up	Manba_up	LOC100363476_up	Fads1_down	Inmt_up	Akr1b8_up
27	Scd_up	Ets2_up	Ces1d_down	RGD1564614_down	Spp2_down	Reg3b_up	Abhd2_down	Ust5r_down	RGD1307603_down	Gpx2_up	Oat_down	Ces1d_down	Gsta5_up	G6pc_down	Tardbp_up	S100a10_up	Hmox1_up	Slc46a1_down	Slpi_down	Ces1c_down
28	Hsdl2_up	Ces1c_down	RGD1562323_up	Car3_down	Apoa2_down	Csrp2_up	Sez6_down	Cyp2f4_down	Epcam_up	Slc6a6_down	Lrrc59_up	Akr1c19_up	Inmt_down	Omd_down	Lgals3bp_up	Ttc36_down	Igfbp2_up	Prkcdbp_down	Sds_down	Cyp2d3_down
29	Hadhb_up	Ptpn2_up	Gstm7_down	Inmt_down	Me1_up	RGD1307603_down	Slc6a13_down	Kynu_down	S100a10_up	Scd1_down	Csrp2_up	Dennd2d_up	Rpesp_up	Slc25a25_down	Spink3_up	Sds_down	LOC287167_up	Cyp2j3_down	Nqo1_up	Baat_down
30	Crat_up	Hmox1_up	Sez6_down	Sars_up	Pex11a_up	Ndrg2_down	Jam3_up	Sult1e1_down	Thrsp_down	Cryl1_up	App_up	Car3_down	Gpnmb_up	Acot4_up	Cyp1a1_up	Bbox1_down	Hbb_up	Aldh1l2_down	LOC689064_up	S100a6_up
31	Gsta5_up	Got1_up	Rtn4_up	Gsta5_up	Cyp3a9_down	Ca2_up	Csrp1_down	Serpina3m_down	Ccng1_up	Zdhhc2_up	Gpnmb_up	Cyp2d3_down	Cyp4a1_down	R3hdm2_down	Mtmr7_down	Slc10a1_down	C4b_up	Csad_down	Comt_down	Timp1_up
32	Aldh1a7_up	Stat3_up	Apon_down	Slc20a1_up	Ucp3_up	Gpx2_up	Igfbp1_up	Elovl5_down	Gpx2_up	Hal_down	Hmgn3_up	Akr7a3_up	Dpyd_down	Ech1_up	Fads2_down	Phgdh_up	Gas6_up	Hao2_down	Dusp1_down	Fads2_down
33	Acot4_up	Cxcl12_down	RGD1307603_down	Serpina7_up	Cyp1a2_down	Wbp5_up	Mtmr7_down	Pla2g12a_up	Anxa2_up	Cyp1a2_up	Vldlr_up	Rnase4_down	Cxcl12_down	Slc6a6_down	Acsm5_up	Tsx_up	Dmxl2-ps1_down	Pla2g12a_up	RGD1562323_up	Ifitm2_up
34	Spink3_up	Fam134b_up	Ctr9_up	Ndufaf4_up	Hsdl2_up	Thrsp_down	Cyp2t1_down	Slc3a2_up	Dao_down	Reep6_up	Inhbc_down	Prodh_down	RT1-CE5_up	Csrp1_down	Pcp4l1_up	Tusc3_up	Gpt_down	Ugt2b1_up	Slc25a25_down	Kmo_down
35	Cyp2j4_up	Dpys_down	Fabp7_down	Arsb_up	Ech1_up	Hao2_down	Pln_up	LOC100362572_down	Igfbp2_up	Mfsd2a_down	Cxcl12_down	Csrp2_up	Pgcp_down	Hdc_up	Tomm6_up	Pitrm1_up	Stat3_up	Ccng1_up	Ubd_up	Apoa2_down
36	Crot_up	Spink3_up	Inhbc_down	Gstm7_down	Aqp9_down	Afm_down	Pla2g12a_up	Slc46a1_down	Slc46a1_down	Tfrc_up	Car3_down	Aldh1a7_up	Anxa2_up	Aacs_up	Serpina7_up	Neurl3_up	Akr7a3_down	C6_down	Fam111a_up	Cyp1a2_down
37	Acat1_up	Scly_down	Cela1_down	Cyp3a23/3a1_down	Phgdh_up	Gstp1_up	Pqlc1_down	Serpina6_down	Anxa5_up	Apoa4_down	Ddit3_up	Cyp4f4_down	RGD1564865_down	Nupr1_up	Mrps36_up	S1pr1_down	Ccl21_up	Cyp2t1_down	Stac3_down	Dpys_down
38	Nim1_up	Cyp3a18_down	Ca2_up	Rbm3_up	Acot7_up	Hsd3b5_down	Slc37a4_down	Hao1_down	Aldh1a7_up	Cyp3a9_down	Wbp5_up	Hebp2_up	Tnfrsf9_up	Aldh1a7_up	Akr7a3_up	Slc20a1_up	Fmo1_down	Abcc3_up	Akr1c12_down	Mmp2_up
39	Nudt7_up	Pptc7_up	Prkcdbp_up	Fkbp5_up	Spink3_up	Ldhb_up	Gdf15_up	Cyp3a18_down	Klf6_up	Acsm2a_up	Tubb6_up	Hsd3b5_down	RGD1308114_down	Chmp4c_up	Apoc2_down	Dao_down	Cd63_up	Nupr1_up	Slc6a6_down	Scd1_down
40	Acot3_up	Wsb1_up	Reep6_up	Hexb_up	Rab30_up	Ust5r_down	Serpina4_down	Acadm_down	Ets2_up	Akr1c12_down	Dhrs7_up	Cidea_up	Papss2_down	Crem_down	Gbp4_up	Fabp7_down	Xpnpep2_down	Nox4_down	Pklr_down	Gstp1_up
41	Hsd3b6_up	Ppdpf_down	Zdhhc2_up	Csrp2_up	Slc22a5_up	Kynu_down	Slc3a2_up	Bbox1_down	Inmt_down	Nox4_down	Rab3d_up	Dao_down	Pla2g12a_up	Akr1c3_down	Abcc6_down	Ndrg2_down	Pla1a_up	Acsm5_up	Retsat_down	Fads1_down
42	Decr2_up	Coq10b_up	Rgn_down	Apex1_up	Acsm5_up	Reg3g_up	Gpx2_up	Cited2_down	Abcc3_up	Dap_up	Serpina7_up	RT1-CE5_up	Tyrobp_up	Sds_down	Oasl_up	Pter_up	Dcn_up	Cdh17_down	Ubd_down	Serpinb1a_up
43	Cpt1b_up	Tgm2_up	S100g_up	Abcb1a_up	Ugt2b1_down	Slc25a4_up	Pklr_down	Igfbp3_down	Tagln2_up	Acsm5_up	Ttc39a_up	Tyms_up	Lgmn_up	Slc22a5_up	C1qbp_up	Vnn1_up	Tnfrsf9_up	Epcam_up	Nr0b2_up	Sult1c3_down
44	Cyp4a3_up	Ccl2_up	Cryab_up	RGD1305222_up	Pnpla2_up	Lipc_down	Fabp4_up	Dpp7_up	Akr1c3_down	R3hdm2_down	Prlr_down	Inmt_down	LOC100359529_down	Pc_down	Plscr1_up	Gstp1_up	Mtmr7_down	Serpina3k_down	UST4r_up	Lipc_down
45	Cpt2_up	Gamt_down	Prlr_up	Impdh2_up	Rgn_down	Apon_down	Fam210b_down	Rab30_up	Ifitm3_up	Ubd_up	Lbp_up	Apoa4_down	Akr1c1_down	Abcc3_up	Vnn1_up	Epcam_up	Pcsk6_up	Dmxl2-ps1_down	Car3_down	Wbp5_up
46	Elovl6_up	Gpnmb_up	Enpp2_down	Minpp1_up	Nudt7_up	Slc6a13_down	RT1-CE5_up	Ptprd_down	Nfe2l2_up	Gsr_up	Ssr2_up	Cyp3a9_down	Atp6v1d_up	Psat1_up	Adh4_up	Casp4_up	Mettl7b_down	Cyp7a1_up	Dhrs7_down	Ces1e_down
47	RGD1308772_up	Esm1_up	Slco2a1_up	Trmt61a_up	C1r_down	Hal_down	Vnn1_up	Plekhb1_down	Npdc1_up	Por_up	Acot1_up	Gstm5_up	Lgals3_up	Gulo_down	Ubd_up	Apoc2_down	Lgals3_up	Pgcp_down	Idi1_up	Rtn1_up
48	Abhd1_up	Tgm1_up	Cyp3a9_up	Abcc3_up	Pik3c2g_up	Aspg_down	Abhd4_up	Id1_up	Cxcl16_up	RGD1562323_up	Srm_up	Tubb6_up	Pik3c2g_down	Abcb1a_up	Afp_up	Gpx3_up	Igfbp1_up	Asl_up	Comt_up	Slc12a2_up
49	Cyp17a1_up	Insig2_down	Lifr_up	Iars_up	Hpgd_up	Bbox1_down	Pmm1_up	Fam82a1_down	Sptan1_up	Asns_up	Gpx2_up	Gpx2_up	Lcp1_up	Cpt2_up	Pklr_down	Hrsp12_down	Rgs5_up	Inhbc_down	LOC100361444_up	Hao2_down
50	Hibch_up	Mfsd2a_up	Csrp1_down	C6_down	Slc27a1_up	Scd1_down	Sds_down	Khk_down	Prtfdc1_up	Retsat_up	RGD1309362_down	Acot1_up	Cd163_up	Apoa4_down	Cxcl12_down	Thrsp_down	Insig2_down	Scd1_down	Aldh1b1_down	Srxn1_up
51	Asns_up	Lgals3_up	Nt5e_down	Xdh_down	Serpina4_down	Asns_up	Fahd1_down	Tp53inp2_down	Ppp1r3b_down	Psat1_up	Chid1_up	Slc20a1_up	Fcn1_up	Hsdl2_up	Pir_up	Anxa2_up	Ces1d_down	Kynu_down	Acsm2a_up	Procr_up
52	Acsm2a_up	Ccng1_up	Fkbp8_up	LOC100360406_up	Acsl3_up	Epcam_up	Lcn2_up	Cyp4f6_down	Tes_up	Epcam_up	Anxa5_up	Pqlc3_up	Npdc1_up	Gpnmb_up	Prdx6_up	Gpt_down	Pklr_down	Abhd2_down	Igfbp1_up	Gbe1_down
53	Pkib_up	Slc38a2_up	Gas6_up	Umps_up	Aass_down	Slc27a5_down	Npdc1_up	Fabp7_down	Apon_down	Hamp_down	Cd276_up	Ppl_up	Laptm5_up	Sqle_up	Oplah_down	Apon_down	Ccnd1_down	Tp53inp2_down	Retsat_up	Cryab_up
54	Aldh1l2_down	Por_up	Aqp9_down	Gtpbp2_up	Vldlr_up	C4bpb_down	RGD1310209_down	Ppp1r14a_down	Spink1_down	RGD1309362_up	Sdf2l1_up	Ces2c_up	Cd68_up	Aldh1a1_up	Eppk1-ps1_up	Smox_up	Olr59_down	Spink3_up	RT1-Bb_down	Col4a1_up
55	Fabp3_up	Nnmt_up	Inmt_up	Nfu1_up	Alg8_up	Aadac_down	LOC691083_down	Cxcl12_down	Cxcl12_down	Dmxl2-ps1_down	Ddost_up	Slc25a4_up	Ccnd1_up	Ces2c_up	Zfp354a_up	Ces1d_down	Junb_up	Pqlc1_down	Tsku_up	Tubb6_up
56	Aqp7_up	Ugt2b1_down	Orm1_up	Wdr77_up	LOC100361568_up	Ngfrap1_up	RGD1562323_up	Cyp3a2_down	Atp6v1d_up	Cyp3a23/3a1_up	Rexo2_up	Tmem184c_up	Hbb_down	Igfbp2_up	Xpnpep2_down	Ezr_up	Rcan1_down	Cyp2f4_down	Akr1b7_up	Id1_up
57	Hspb1_up	Aqp8_down	Sult2al1_up	Dpt_down	Dao_down	Prom1_up	Hacl1_down	Slc39a4_down	Mgmt_up	Anxa7_up	RT1-A2_down	Acot9_up	Il33_down	Esm1_up	Tspo_up	RGD1307603_down	Sqle_up	Nat8_down	Spink3_up	Igfals_down
58	RGD1311078_up	LOC689574_down	Gpt2_down	Gpnmb_up	Xpnpep2_down	Rnase4_down	Hebp2_up	Abhd1_down	Dpysl2_up	Sult2al1_up	Sds_up	Pc_down	Tmem184c_up	Pla2g12a_up	LOC367746_down	Polr3g_up	Sez6_down	Arl6ip1_down	Aldh1a7_down	Arl11_up
59	Aco1_up	Pcolce_up	Agmo_down	Psat1_up	Chkb_up	Gnmt_down	Pgcp_down	Hagh_down	Lgals3_up	Ugdh_up	Spc25_up	Lgals2_up	Hck_up	Acsm5_up	Macrod1_down	LOC100360270_down	R3hdm2_down	Afm_down	Mfsd2a_down	Ehhadh_down
60	Aqp3_up	Atp1b1_up	Myh14_up	RGD1310209_down	Acaa1a_up	Spink1_down	Hao2_down	Hsd3b5_down	Krt19_up	Gstm4_up	Acot2_up	Plekhb1_down	Ctsd_up	Slc46a1_down	RGD1564614_down	Celf5_up	Inmt_down	Igfals_down	Serpina7_up	Adra1b_down
61	Cyp1a2_down	Thrsp_down	Scd_up	Map2k1_up	Ces2c_up	Rarres2_down	Angptl4_down	Tgfbi_down	Lgmn_up	Igfbp1_up	RGD1307603_down	Klf6_up	Rhoc_up	Adora2b_down	Pxmp2_down	Fgf21_up	Sult2al1_up	RGD1309362_down	Mlc1_down	Rgs2_up
62	Acad11_up	G0s2_down	Lmcd1_up	Fam195a_up	Fgf21_up	RGD1564614_down	Rgn_down	Cyp2d4_down	Gpt_down	Pklr_down	Ces1c_down	Avpr1a_down	Macrod1_down	RT1-Bb_down	Hist1h3f_up	Cidea_up	Slc46a1_down	Slc16a10_up	Nox4_down	Lgals1_up
63	Impa2_up	Akr1c12_down	LOC100362572_down	Unc5b_up	Impa2_up	Phgdh_up	Egln3_up	LOC100360270_down	Map3k1_up	Sgk1_down	Atpif1_up	Mdm2_up	Scfd2_down	Sdr42e1_up	Cyp2d3_down	Pla2g12a_up	Fam213b_up	Ces1f_down	Ccrn4l_down	Nat8_down
64	Sds_down	Sat1_up	Hmgn3_up	Aco2_up	Acot2_up	Gpx3_up	Hdgfrp3_up	Olr59_down	Anxa4_up	Tsx_up	Edem2_up	Pter_up	Cadps2_down	RGD1309362_down	Ogfrl1_up	Hal_down	Ces2c_up	Thrsp_down	Slc22a8_down	Col5a2_up
65	Nipal2_up	Ddc_down	Fads2_down	Csda_up	Abhd1_up	Cbs_down	Gpld1_down	Amy1a_down	Cidea_up	Cd14_up	Nucb2_up	Ugt2b1_up	Lgals2_up	RGD1310209_down	Acbd4_down	Rnase4_down	Ces1f_down	RGD1562323_up	Tsku_down	Clec7a_up
66	Miox_up	Car3_down	Cyp4a8_up	Pter_up	Gpd2_up	Cyp3a18_down	App_up	Slc29a1_down	RT1-A2_down	Gstp1_up	Ltc4s_down	Apon_down	Cr1l_up	Cd14_up	Msmo1_up	Cyp2a2_down	Mgll_down	Gss_up	Apoa4_down	Cfb_down
67	Slc25a20_up	Gadd45a_up	Elovl6_up	Rangrf_up	RGD1566368_up	Adhfe1_down	Acsm2a_up	Npas2_down	Tspan8_up	Zfp354a_down	Scd1_up	Epcam_up	Insig2_down	Npas2_down	Dcakd_up	Nat8_down	Aldh1a1_up	Pc_down	Slc27a5_up	Ednrb_up
68	Epcam_up	S100a9_up	Akr7a3_up	Sez6_down	Cyp17a1_up	Aspdh_down	Abcc3_up	Bst2_down	G0s2_down	Htatip2_up	Srd5a1_down	Gnai1_up	Pcca_down	Cyp17a1_up	Mrps18b_up	Cyp2d3_down	Spink1_up	Lect2_down	R3hdm2_down	Dcn_up
69	Sez6_down	Alad_down	Akr1b8_up	Srm_up	Trib3_up	Gls2_down	Rnase4_down	Akr1c12_down	Rdh2_down	Gpr64_up	Mmp12_up	Kynu_down	Fgf21_up	Cyp8b1_up	RT1-Bb_up	Ptprd_down	RGD1564865_down	Dexi_down	RGD1307603_down	Anxa5_up
70	Fads2_up	Afm_down	Isyna1_up	Inhbc_down	Ces1c_down	Serpina3n_down	Gstp1_up	Akr1c1_down	Tnfrsf12a_up	Rgn_down	Tsx_up	Pla2g12a_up	Cyp4a8_down	Phlda3_down	RGD1310209_down	Aass_down	Tfrc_up	Rcan1_down	Oat_down	Amy1a_down
71	Pklr_down	Tat_up	Gls2_down	Ebna1bp2_up	Dhdds_up	Lcat_down	Mgat4b_down	Cela1_down	Nipal2_up	Cyp26a1_up	Aadac_down	Tes_up	Suclg2_down	UST4r_up	Dak_down	Adck3_down	Asns_up	Akr1b8_up	Hamp_up	Lamb1_up
72	Mgat4b_down	Gsta5_up	Rdh2_down	Ipo7_up	RGD1308772_up	Mettl7b_down	Nox4_down	Nt5e_down	Cyp2d4_down	Dusp1_down	Uggt1_up	Gpld1_down	Rgs3_down	Ptprf_down	Acot4_up	Abcc4_up	Scd1_down	Hdac2_down	Akr7a3_up	Cd9_up
73	Cyp3a9_down	Ptprf_down	Bdh1_down	Ipo4_up	Mgll_up	Vtn_down	Pik3c2g_down	Mpdz_down	Cyp3a18_down	Slc25a25_down	Ccng1_up	Serpina4_down	Fars2_down	Agt_down	Avpr1a_down	Wbp5_up	Aadac_down	RGD1307603_down	Cyp4a8_up	Tacc1_up
74	Zdhhc2_up	Nqo1_up	Arrdc2_up	Xpot_up	RGD1311078_up	Cyp4f4_down	Agt_down	Csrp1_down	Cyp8b1_down	Gadd45g_down	Arsb_up	Krt8_up	RGD1561849_up	Ces1f_down	LOC100361269_up	Kynu_down	Tmed3_up	Lipc_down	Hhex_down	Itih1_down
75	Rab30_up	Gadd45b_up	Phyh_down	Slc3a2_up	Oat_down	Trib3_up	LOC689574_down	Aim1l_down	Scd_up	Rpesp_up	Slc3a2_up	Asns_up	Pctp_up	Por_up	LOC680097_up	Lgals2_up	Cyp2d4_down	Id1_up	Igfbp1_down	Lgals3_up
76	Scd1_up	Slc39a14_up	Fmo1_down	Scarb2_up	P2ry14_up	Abat_down	Gls2_down	Rgs5_up	Btg2_up	C6_down	Cyp4b1_up	Pgcp_down	Stbd1_down	RGD1310769_up	Nim1_up	Abcb1a_up	Ces1c_down	Fcn1_down	Nr1d1_up	Maob_down
77	Acaa2_up	Aldh3a2_down	Me1_up	Pak1ip1_up	Xdh_down	Ambp_down	Pc_down	Ctsl1_up	Myadm_up	Gclm_up	Pkib_up	Btg3_up	Msra_down	Ahr_up	Cyp2t1_down	RGD1562136_up	Cyp3a18_down	Fads2_down	Inmt_down	Rgn_down
78	Tusc3_up	Apoc2_down	Nox4_down	Dhdds_up	Myo5b_up	Dlk1_up	Gk_down	Spink3_up	Pcsk9_up	Sez6_down	Impdh2_up	Abcc6_down	Fkbp5_up	Aldh1b1_down	Tusc3_up	Egln3_up	Crem_down	Bmf_down	LOC689064_down	Pld3_up
79	Chchd6_up	Mgll_down	Tmem98_up	Yars_up	Hal_down	Dpt_down	Csrp2_up	Gprc5c_down	Zdhhc2_up	Tsku_up	S1pr1_down	Anxa7_up	Vcam1_up	Gadd45b_up	Dhrs1_up	Acot9_up	Serpina10_up	Rpesp_up	Rab30_up	Ppic_up
80	Dak_down	Irak3_up	Nat8_down	Gar1_up	Slc4a4_up	Dhrs7_down	Slc22a8_down	Pklr_down	Fabp1_down	Elovl6_up	Manba_up	Npdc1_up	Ung_down	Mgat4b_down	Tfr2_down	Sult1c3_down	Rsad2_up	Ppp2r1b_up	LOC500300_down	Igfbp7_up
81	Csrp1_down	Cyp4f1_down	Cyp4a1_down	Atp6v1d_up	Krt23_up	Dpys_down	LOC367746_down	Pygl_down	Rbm3_up	Abhd2_down	Anxa7_up	PVR_up	Ugdh_down	Ctsd_up	Dpys_down	Dpt_down	Idi1_up	Rbm3_up	Cidea_up	Serpinf1_down
82	Rpesp_up	Hmgcs2_down	Cidea_up	C1qbp_up	Fbp2_up	LOC100359743_up	Fam89a_down	Adhfe1_down	Got1_up	Tat_down	Pla2g12a_up	Adhfe1_down	Egf_down	Ablim3_up	Umps_up	Ppp1r3b_down	Sds_down	Gstm4_up	Cyp4a1_up	Col6a1_up
83	Tsx_up	A2m_up	Nqo1_down	Myo5b_up	Acot4_up	Fabp1_down	Arl6ip1_down	Cdh17_down	Aldh1l2_down	Atpif1_up	Akr1c1_down	Pklr_down	C1qa_up	Pck1_down	Atrn_down	Srxn1_up	Slc22a8_down	Got1_up	G6pc_down	Ramp1_up
84	RT1-Bb_down	Serpina4_down	Serpina7_up	Gnai1_up	Bbs2_up	Xpnpep2_down	Acsl3_up	Mbl2_down	Pgcp_down	LOC678701_up	Me1_up	Thnsl1_up	Usp2_down	Hhex_down	Slc27a5_down	Gchfr_down	Igha_up	Prlr_up	Cyp3a9_up	Gpx2_up
85	Nox4_down	Ehhadh_down	Acsm5_up	Riok3_up	Hao2_down	Adck3_down	Rgs3_down	Pgcp_down	Mvp_up	Cryab_up	Srxn1_up	Cbs_down	Hsdl2_up	Lgals3_up	S1pr1_down	RT1-CE5_up	Hal_down	Sds_up	Rcan1_down	Ccng1_up
86	Abhd2_down	Gpd1_down	Esm1_up	Mki67ip_up	Abat_down	Sccpdh_down	Igfals_down	S1pr1_down	Afm_down	Rexo2_up	Nol3_up	Nefl_up	Fmo1_down	Igfbp1_up	Pik3c2g_down	Pqlc3_up	Elovl5_down	Acsm2a_up	Fmo1_up	Hsd17b2_down
87	Hal_down	Nsdhl_down	Cyp2d3_down	Stbd1_up	Ugt2b15_down	Ptprd_down	Mrps18b_up	Hadh_down	Nat8_down	Csrp1_down	Cidea_up	Agt_down	RGD1564865_up	Tsx_up	Asns_up	Slc6a13_down	Akr1c3_down	Ifitm3_up	Hbb_up	Phlda2_up
88	Gpx2_up	Ddit4_up	C1r_down	Sult1e1_down	Sdf2l1_down	Marc1_down	C4b_down	Baat_down	Asl_up	Cyp2j4_up	Tmem184c_up	Ddx39a_up	C1qc_up	Srebf1_down	Cyp17a1_up	Fgl1_down	Lipc_down	Reep6_up	Cish_down	Mfge8_up
89	Xdh_down	Tes_up	Igfbp2_up	Bdh1_down	Aco2_up	Amy1a_down	Ddah1_up	Phgdh_up	Cyp3a9_down	Cish_down	Pgcp_down	Raph1_up	Sgk1_up	Cyp3a23/3a1_up	Rb1_down	Gpld1_down	RGD1310769_up	Insig2_down	Sgk1_up	Pxmp2_down
90	Anxa7_up	Pon3_down	Igfbp1_up	RGD1309534_down	Slc2a2_down	Upb1_down	RGD1309362_down	Agmo_down	Bdh1_down	Aox1_up	Timp1_up	Cd276_up	Ces2c_up	C6_down	Lrpprc_up	Srsf6_up	Akr1c1_down	Ube2c_down	LOC100361444_down	Acsl1_down
91	Cyp4a8_down	Lrat_up	Aldh1b1_down	Wee1_up	Psat1_up	Mmp12_up	Crem_down	Pbsn_up	Ccnd1_up	Snx10_up	Rab30_up	Akr1b7_up	Asns_up	Msmo1_up	Lcat_down	Cyp1a1_up	Rdh2_down	Cyp3a2_down	Cyp7a1_down	Acss2_down
92	Slc22a5_up	S100a8_up	Ifitm3_down	S100a10_up	Acot8_up	Crp_down	Lgals2_up	Omd_down	Cd24_up	Slpi_down	Cdc20_up	Slc27a5_down	Kynu_down	Ccrn4l_up	Epcam_up	Inhbc_down	Slc13a3_up	Ehhadh_up	Mtmr7_down	Ghr_down
93	Akr1c12_down	Inhbb_up	Gng12_up	Fbxo30_up	Rtn4_up	Orm1_down	Bmf_down	Sez6_down	Hao2_down	Lbp_up	Cdk1_up	Ptprd_down	Cyp8b1_down	Elovl5_down	Fxyd1_down	Snx10_up	Kynu_down	Il33_up	Ccrn4l_up	Ezr_up
94	Slc25a25_down	Maob_down	Fkbp4_up	Hexim1_down	Colq_up	Klkb1_down	Oaf_down	Cyp2a2_down	Igfals_down	Hibch_up	LOC100359743_up	Ngfrap1_up	Ifitm1_up	Nat8_down	Car5a_down	Arf6_up	Pla2g2a_up	Angptl4_down	Hao2_down	Anxa2_up
95	Oaf_down	Abcc6_down	Pfkfb1_up	Fxyd1_down	Elovl6_up	C6_down	Enc1_up	Slc39a8_down	B4galt5_up	Acss2_up	Pqlc3_up	Nox4_down	Sez6_down	Nbn_up	Tyms_up	Tmem184c_up	RGD1309534_down	Hdhd3_down	Sds_up	Eci3_down
96	Acot8_up	Pcgf5_up	St6gal1_up	Abca8a_down	Eci2_up	LOC100361122_up	Nr3c1_down	Cd44_up	Rgn_down	Oaf_down	Hspb1_up	Tnfrsf12a_up	Apoa4_down	Ddhd1_up	Krt19_up	Pgcp_down	Enc1_up	Fam134b_up	Csrp1_down	Mug1_down
97	Acsl3_up	Akr7a2_down	Tsx_up	Eif2b3_up	Slc27a5_down	Apoa5_down	Dexi_down	Pgpep1_down	Sds_up	Manba_up	Snx10_up	Ldhb_up	Ctla2a_up	Coq10b_down	F10_down	Fat1_up	Cry1_down	Acsf2_down	Cyp7a1_up	Dcdc2_up
98	Cyp2t1_down	Tubb6_up	Fads1_down	Rcan1_down	Fam195a_up	Slc22a8_down	Anxa5_up	RGD1562323_up	Insig2_down	RGD1310209_down	R3hdm2_down	Scarb2_up	Cd53_up	Enc1_up	Coq10a_down	Ggh_up	Slc6a6_down	R3hdm2_down	Gstt3_down	Dynlt1_up
99	Bbs2_up	Dsc2_up	Aacs_up	Ablim3_up	Enpp3_down	Dpp7_up	Nr1i3_up	Ptgr1_down	Serpina6_down	Krt8_up	Col1a1_up	Fggy_down	Capg_up	Abcb4_up	Fmo1_up	Sars_up	Ptprd_down	Gstm7_up	Csad_down	Cygb_up
100	Zfp354a_down	Baat_down	Hao1_down	LOC689574_down	Hsd3b5_down	Hao1_down	Cdh13_up	Col3a1_down	Oat_down	Inmt_down	Cyp2t1_down	Lgals3_up	Gpx2_up	Rcan1_down	RGD1564257_down	C8g_down	Hao2_down	Slc19a2_down	Ifit1_down	Slc23a1_down
101	Pnpla3_up	Hgd_down	Prep_up	LOC100361733_down	Snx10_up	Slco2a1_down	Slc17a2_down	Wnt4_up	Sez6_down	Hao2_down	Ifit1_down	Tmem120a_up	Csrp1_down	Hmgcr_up	Slc22a7_down	Igf2r_up	Retsat_down	Nhej1_up	Aldh1a1_down	Col6a2_up
102	Adh7_up	Fkbp4_down	Bpnt1_up	Mrps18b_up	Nol3_up	Avpr1a_down	Epcam_up	Gulo_down	Hmox1_up	Hmgn3_up	Ect2_up	Inhbc_down	RT1-DMa_up	Afm_down	Sel1l_down	Prodh_down	Ltc4s_up	Resp18_up	Usp2_up	Pon1_down
103	Ccrn4l_down	Sod2_up	App_up	Pgam5_up	Sds_down	Ppp1r3b_down	Macrod1_down	Nox4_down	Gnai1_up	Ccrn4l_up	Ccl2_up	Fxyd1_down	Vim_up	Slfn3_down	Slc3a2_up	Lcat_down	Ethe1_down	Fn1_down	Thrsp_down	Col4a2_up
104	Slc46a1_down	RGD1562323_up	Cnn3_up	RGD1359127_up	RGD1562323_up	Cd44_up	Cxcl12_down	Phlda3_down	Rhoc_up	Aldh1a7_down	Atp6v1d_up	RGD1305222_up	Aif1_up	Aqp8_down	Pnpla2_up	Hmgn3_up	Ephx1_down	Abhd1_down	Cd14_up	Pklr_down
105	Mfsd2a_down	Serpinb1a_up	Pgpep1_up	Slc25a39_up	Sez6_down	Fgl1_down	Slc2a5_down	Nadkd1_down	Pla2g12a_up	Pc_down	Slc20a1_up	Pik3c2g_down	Retsat_down	Ubd_down	Tnfsf13_up	Aadac_down	Igf2bp3_down	Flad1_up	Elovl6_up	Txnip_up
106	Cela1_up	Cxcr7_up	Krt8_up	Ctps_up	Crip2_down	Lcn2_up	Tpst1_down	Srebf1_down	Cd151_up	Usp2_down	Gstm7_down	Dbp_up	Pycard_up	Rab30_up	Rhobtb1_down	Rcbtb2_down	Tsku_down	Ddx58_down	Me1_up	RGD1566401_up
107	Adh4_up	Fabp4_up	Aldh1l2_down	Pla2g15_up	Dpt_down	Gpld1_down	Hexim1_down	Gucy1b2_down	Ablim3_up	Nipal2_up	UST4r_down	Ccnd1_up	Nox4_down	Isg15_up	Idi1_up	Tacc2_up	Aig1_up	Bdh2_up	Ccnd1_down	Ctla2a_up
108	RT1-Bb_up	Ube2g2_up	Fgl1_down	Gars_up	Cpt2_up	Rpp21_down	Bdh1_down	Cyp4f1_down	Dsp_up	Acaa1a_up	Gpx3_up	Ebna1bp2_up	Rtn4_up	G6pd_up	Nupr1_down	Plscr1_up	Sema4a_up	LOC287167_down	Herpud1_up	Pqlc3_up
109	Hmgcl_up	Slc17a2_down	Csad_down	Wbscr22_up	Ttc36_down	Pxmp2_down	Nim1_down	Ces1d_down	Sdf2l1_down	Nat8_up	RGD1311422_up	Adck3_down	Sds_down	Pygl_down	Fdft1_up	Zc3h14_up	Acsm5_up	Agt_down	Slpi_up	Fabp4_up
110	Fabp7_up	Slc4a4_up	Eprs_up	RGD1305679_down	Slc25a4_up	Akr1b1_up	Ephx1_up	Rb1_down	Acsl1_down	Ltc4s_down	Krt8_up	S1pr1_down	Cotl1_up	Gls2_down	Acpp_up	Kdelc1_up	Acly_down	Gnpnat1_down	Fads2_up	Rxrg_down
111	RGD1307603_down	Dact2_up	Mgat4b_down	Tomm20_up	Slc38a3_down	Slc20a1_up	Ddhd1_down	Ces1f_down	Mdm2_up	Cndp2_up	Nusap1_up	Slc46a1_down	Plac8_up	Slc4a4_up	Dph5_up	Npdc1_up	Scg2_up	Coq10a_down	Msmo1_up	Tspan3_up
112	Lpcat3_up	RGD1560015_down	Sptan1_up	Dph5_up	Slc3a2_up	Ces1d_down	Glrx3_up	Sult1c3_down	Atp1b1_up	Selenbp1_up	Hsdl2_up	Itih1_down	Napsa_up	Hbb_up	Cyp2a2_down	Cd276_up	Phgdh_up	LOC100360270_down	Gpt_down	Hdgfrp3_up
113	Apom_down	Enc1_up	Pepd_up	Nsun2_up	Hes6_down	F12_down	Cyp2c11_down	Sgk1_down	Plat_up	Mmgt1_up	Cela1_down	Lrp1_down	Csf1r_up	Aldh1l2_down	Krt8_up	Slc25a39_up	Adhfe1_down	RT1-S3_down	UST4r_down	Tm7sf2_down
114	Ugp2_down	H6pd_up	Pnpla2_up	Ipo5_up	Acbd4_down	Pc_down	Lgals3_up	Serpina7_up	Ndrg2_down	Sema3c_up	Fam3c_up	Anxa5_up	Clec4a3_up	Csrp2_up	Lmf1_down	Aig1_up	Acadm_down	Rgs3_down	Srd5a1_up	Loxl1_up
115	C6_down	Abat_down	Pctp_down	Ikbkap_up	LOC678701_up	Aadat_down	Tspan8_up	Sult2al1_up	Itgb1_up	Crem_down	Spink3_up	Hspb1_up	Crip1_up	Tm2d3_up	St3gal6_down	Ngfrap1_up	C1qc_up	Dbp_up	Acsm5_down	Serpine2_up
116	Pdk4_up	Slc26a1_down	Tmem106b_up	Tmem147_up	Txnip_up	Mbl2_down	R3hdm2_down	RGD1359529_down	Gpnmb_up	Gls2_down	Fabp4_up	Igfbp2_up	Unc93b1_up	Aco2_up	Ppl_up	Fkbp11_up	Ahsp_up	Fitm2_down	Scd1_up	B3galnt1_up
117	Cdh17_down	Angptl4_down	Ppif_down	Igfals_down	RGD1310209_down	Akr1c12_up	Cldn2_down	Bphl_down	Hadh_down	Cyp4a8_up	Cdkn3_up	Olr59_down	Sh3bgrl3_up	Cdkn1a_down	Cdca7_up	Pafah1b3_up	Me1_down	Usp2_up	Aox1_up	Mbl2_down
118	Retsat_up	Orm1_up	Ascl1_up	Txndc12_up	Tmem120a_up	Iyd_down	Afm_down	Sectm1b_down	Ephx1_up	Idi1_up	Ccnb1_up	RT1-S3_down	Fcer1g_up	Arl6ip1_down	Ddx39a_up	Cpt1b_up	Aldh1a7_up	Sgk1_down	Adh4_up	S100a8_up
119	F5_down	Cpne8_up	Ces2c_up	Snx10_up	Slco1b3_down	Cyp2a1_down	Dmxl2-ps1_down	Sema3c_up	Ifi27l2b_up	Fam111a_up	Slpi_up	Atp6v1d_up	Rbm3_up	Dak_down	Mbl1_down	Mbl1_down	Gstm2_down	Sytl2_down	Il6r_up	Plat_up
120	Gstt3_up	Tnfrsf1a_up	Ptprf_down	Pold4_up	Cyp3a23/3a1_down	Igf1_down	Gnmt_down	Afm_down	Mgp_up	Agxt_down	Basp1_up	Dusp16_up	Ifi30_up	Fam195a_up	Mrpl50_up	Cfb_down	Sec11c_up	LOC367746_down	Cela1_up	Lhfp_up
121	Tspo_up	Ugp2_down	Omd_down	Eif4ebp1_up	Ppp2r2d_up	Dcdc2_up	Slc25a13_down	Marc1_down	RGD1562079_up	LOC689064_up	Polr3g_up	Tmem14a_up	MGC112715_up	Tubb2a_down	Cidea_up	Lrp1_down	Cfd_up	Slc13a5_up	Dhrs7_up	Fhl2_up
122	Xpnpep2_down	Khk_down	Cyp2t1_down	Mrto4_up	Fetub_down	Cldn8_up	Nupr1_down	Prkcdbp_up	Acat1_down	Ptgis_up	Hal_down	Rab3d_up	Hopx_up	Pgcp_down	Slc23a1_down	Insig2_down	RGD1305679_down	C1qa_down	Nupr1_down	Slc6a13_down
123	Snx10_up	C4bpb_up	Ephx2_up	Abcc4_up	Apom_down	Ednrb_up	Cd63_up	Bmf_down	Hsd17b2_down	Cltb_up	Chchd6_up	C8b_down	Ifi204_up	Cyp8b1_down	Sqle_up	Fam210b_down	Csda_up	Slc43a1_down	Prlr_down	Mdm2_up
124	Dact2_up	Cyp8b1_down	Akr1c3_down	Ifrd2_up	Kmo_down	Rab30_up	Ptprf_down	Echdc1_down	Ddc_down	Akr1c12_up	Rps5_up	Pxmp2_down	Ms4a6b_up	Amd1_up	Thnsl2_down	Cd24_up	Dsc2_up	Nr1i3_up	Cela1_down	Epcam_up
125	Car5a_down	Cyb5r3_down	Spink3_down	Plekha1_up	Abca8a_down	Hp_down	LOC678701_up	Ech1_up	Dap_up	Fabp7_down	Acot9_up	Rangrf_up	Coro1a_up	Avpr1a_down	LOC500420_up	Ddit3_up	G0s2_down	Slc26a1_down	Hsd3b7_down	Ttpa_down
126	Aim1l_down	Slc16a10_up	RGD1564865_down	Asl_up	Dap_down	Rdh7_down	Slc46a1_down	Acly_down	Idi1_up	Cxcl12_down	Smox_up	F10_down	Prkcdbp_down	Txnip_up	Ggh_up	Gyg1_up	Perp_down	Chmp4c_up	Phlda3_down	Sord_down
127	Fam111a_up	Slc23a1_down	Hist1h4b_down	Yars2_up	Acot12_up	Psat1_up	Acaa1a_up	Myo7b_up	Wbp5_up	Fkbp11_up	Abcb1a_up	Dak_down	Itgb2_up	Gk_down	Itih4_down	Pklr_down	Abhd3_up	LOC100362572_down	Acot4_up	Ces1d_down
128	LOC100361444_up	Fahd1_down	Slc7a7_up	Igfbp2_up	Pex19_up	Arg1_down	Slc39a8_down	St8sia3_down	Msln_up	Kcnn2_down	Creld2_up	Cd24_up	Ifngr1_up	Bmf_down	H2afj_down	Cyp4f4_down	Fam111a_up	Pklr_down	Cyp3a23/3a1_up	Clcn4_down
129	Inmt_down	Pecr_down	Hamp_up	Mtmr7_down	Agmat_down	Cd24_up	Cyp2a2_down	As3mt_down	Tubb6_up	Ccnd1_down	Chpf_up	Gstm7_down	Tspo_up	Flvcr2_up	Cadps2_down	Ngrn_up	Gls2_down	Gk_down	Nupr1_up	Col1a1_up
130	C1r_down	Steap4_up	Sepw1_up	Slco2b1_down	Hspb1_up	RGD1308742_down	Aspg_down	Gsta5_up	RGD1309362_down	Dhdds_up	Tusc3_up	RGD1310495_down	Tspan13_up	Dhdds_up	Slc13a5_up	Chpf_up	Fam82a1_down	Slc20a1_up	Marveld1_down	Cfhl1_down
131	Ptprf_down	Lipc_down	Slc3a1_up	Slc25a33_up	Slc12a2_up	Gstm2_down	Hist1h4b_up	Stat3_up	R3hdm2_down	Rprm_down	Kif20a_up	Crip2_down	Tagln2_up	Apex1_up	Polg2_down	Tmem147_up	Gpd1_down	Oaf_down	Ifit1_up	Cidea_up
132	Acly_up	Hmgcs1_down	Hbb_down	Spg21_up	Lpcat3_up	Fetub_down	Usp38_down	Ddah1_down	Ccl2_up	LOC360228_up	Prc1_up	Mbl1_down	Folr2_up	Rgn_down	Mrps34_up	Oplah_down	Phlda3_down	Dnaja1_down	Hsd17b2_up	C4bpa_down
133	Slc27a2_up	Efna1_up	Cxcl9_down	Crip2_down	Alcam_down	Afp_up	Inmt_down	Nxt2_down	Nox4_down	Rbp1_down	Npdc1_up	Abca8a_down	Sqrdl_up	Dact2_up	Sds_down	Thumpd3_up	Rtp3_down	Armc9_up	Sult2al1_down	Emp1_up
134	Igfbp1_up	Ndrg2_down	Pla2g16_up	RT1-S3_down	Rarres2_down	St14_up	Psmb4_up	Plscr1_up	Serpina4_down	Gnmt_down	Slc25a39_up	Aspdh_down	Igsf6_up	Manba_up	Tmem205_down	Ldhb_up	Arl6ip1_down	Slc27a5_up	Nqo1_down	Khk_down
135	Cxcl12_down	Nfkbiz_up	Impdh2_up	Znrf2_down	Cfi_down	RGD1564865_down	Atpif1_up	Usp38_down	Igf2r_up	Srebf1_down	Rsad2_up	Oaf_down	C1qb_up	Cdh17_down	Ifit1_up	Acbd4_down	Hsd11b2_down	Clec4f_down	Igha_down	Adh4_down
136	RGD1308114_up	Tnfrsf9_up	Ltc4s_down	Rarres2_down	Creb3l3_up	Mfsd2a_down	Nqo1_up	Hsd11b2_down	Inhbc_down	Wfdc2_down	Olr59_down	Asnsd1_up	Gngt2_up	Kynu_down	Pdlim1_up	Otc_down	Gbe1_down	Slc6a13_down	Fgl1_up	St14_up
137	Tsku_down	Eef1b2_up	Olr59_down	LOC688786_down	Pank1_up	Cyp3a9_down	Ablim3_up	Slc23a1_down	Fads1_down	Aldh1b1_down	Lcn2_up	Cxcl12_down	Sema3c_up	Abcc6_down	Acsl3_up	C6_down	F5_up	Gulo_down	Psmb9_down	Itm2c_up
138	Sdf2l1_down	Ppp1r3b_down	RT1-Bb_up	Dennd2d_up	Serpine2_up	Abcc4_up	Srebf1_down	Ccdc80_down	RT1-CE5_up	Tm7sf2_up	Hyou1_up	Glrx3_up	Lta4h_up	Ppp2r2d_up	RGD1307603_down	Bex4_up	RGD1310209_down	Ca2_up	RT1-A2_down	C8a_down
139	Dmxl2-ps1_down	Aass_up	Ppp2r1b_up	Xpnpep2_down	Rcan1_down	Sec14l2_down	Gucy1b2_down	Igtp_down	Timp1_up	Csad_up	Ica1_up	C5_down	Gstm5_up	Phtf1_down	Bmf_down	Bex1_up	Prodh_down	Slco1b3_down	G6pc_up	Bdh1_down
140	Pir_up	Nudt4_up	Tsku_up	Anxa5_up	Plin2_up	Dab2_up	Slc22a7_down	Dsc2_up	F11r_up	Uggt1_up	Apon_down	Dpyd_down	Fgl2_up	Fdx1_up	Apex1_up	Anxa5_up	RGD1309362_down	Hao1_down	Pla2g2a_up	Cd44_up
141	Cry1_down	Inmt_down	S100a10_up	Zfp259_up	Dhrs4_up	Dao_down	LOC360228_up	Nme3_down	Ppap2c_up	Psmd14_up	Eci1_up	F12_down	Arhgdib_up	Myadm_up	Ndufaf4_up	Ddx39a_up	Aim1l_down	Hadh_down	Akr1c1_up	Lgmn_up
142	Chrna2_up	Slc13a3_up	Slc6a13_down	Eif3c_up	Serpinf2_down	Ccl2_up	Fat1_up	Ppdpf_down	Retsat_down	Hmox1_up	Igha_up	Sult1c3_down	Cfp_up	Acbd6_up	Serpina4_down	Tmem120a_up	Ccrn4l_down	Gstt3_up	Serpina7_down	Hagh_down
143	Ddhd1_up	Gstm7_down	Mgmt_up	Adi1_down	Thumpd3_up	Spp2_down	Nt5e_down	Fggy_down	Dpys_down	Ptgr1_up	Ces1d_down	Fam210b_down	Psat1_up	Csad_down	Rcbtb2_down	Rhoc_up	Fam134b_up	Rpp21_down	Acss2_up	Mbl1_down
144	Comt_up	Dcn_up	Cd97_up	Rps5_up	Slc22a1_down	Junb_up	RGD1561849_up	Aox1_up	Ppl_up	Fgl1_down	Neurl3_up	Fgl1_down	RT1-Db1_up	Mlycd_up	Polr3g_up	PVR_up	Tubb2a_down	Col3a1_down	Ephx2_up	Fam101b_up
145	Oat_down	Cyp2t1_down	C4bpb_down	Abcd1_down	Mbl2_down	Hrsp12_down	Hsdl2_up	Acpl2_down	Fmo1_down	Gstt1_up	Cyp4a1_up	Vdac2_up	Gmfg_up	Maob_down	Itih1_down	Nr2c1_up	Otc_down	Acsm3_up	Oaf_down	Ces2c_up
146	Insig2_down	Hamp_up	RGD1309534_down	Pxmp2_down	Cdh2_down	Prss8_up	Btg3_up	Tnfrsf21_up	Ywhah_up	Eci1_up	Slc35b1_up	Slco1b3_down	Pbsn_up	Extl1_down	RGD1310495_down	Atp6v1d_up	Igfals_down	Slc38a2_up	Akr1b7_down	Pla2g12a_up
147	Pex19_up	Twf1_up	Xdh_down	Chchd3_up	Enc1_up	Prodh_down	Car3_down	Hells_down	Elovl5_down	Pcp4_up	Sec11c_up	Rhoc_up	Fcgr1a_up	Herpud1_up	Yars2_up	Fuca2_up	RT1-S3_down	Osgin1_down	Ugt2b1_down	Agmo_down
148	Nr0b2_up	Icam1_up	Dao_down	Pla2g12a_up	Hexim1_down	Pfkp_up	Igfbp2_up	Agxt_up	Rhob_up	Plekhb1_down	Gpd2_up	Slc22a8_down	Tes_up	Htra1_down	Gadd45g_up	Mgmt_up	Dak_down	Pdk4_down	Acsm3_up	Pla1a_up
149	LOC100362572_down	Akr7a3_down	Ces1f_down	Pgcp_down	Hdhd3_down	Pla2g12a_up	Sult2al1_up	Rcn1_up	Prlr_up	Slc43a1_down	Htatip2_up	Aimp2_up	Srgn_up	Mthfd1_up	Pc_down	Slco2b1_down	Cela1_down	Nr1d1_up	Tm7sf2_up	Cldn7_up
150	Mgll_up	Fgl1_up	Sult1a1_down	Hspa9_up	Ptprf_down	App_up	Gsr_up	Hdac2_down	Slc25a13_down	Lipc_down	Pck2_up	Car5a_down	Ifitm2_up	Pctp_up	Kynu_down	Cd44_up	Cyp4a1_down	Ptprf_down	Hsd3b7_up	Aox1_down
151	Acot12_up	Klf6_up	Slc40a1_up	Ces1d_down	Apex1_up	Gstm7_down	Srxn1_up	Klf6_up	Adra1b_down	Hacl1_down	Fat1_up	Sult2al1_up	Sdf2l1_down	LOC689064_down	Cdh17_up	Lipc_down	Npas2_down	Sult1e1_down	Ddhd1_up	C8b_down
152	Hsd3b5_down	Asl_up	Net1_up	Ddc_down	Slc25a42_up	Dennd2d_up	Slc6a6_down	Lgals3_up	Nupr1_up	Gpld1_down	Ptprd_down	Pno1_up	Col5a2_up	Hspb1_down	RGD1305721_down	Slc25a4_up	Gulo_down	RGD1310552_down	Wfdc2_down	Pcsk9_down
153	Slc43a1_down	Aox1_down	Cryl1_up	Gabarapl2_down	RT1-S3_down	Enpp3_down	Hbb_up	Pla1a_up	Mmp12_up	Crot_down	Wee1_up	C4b_down	Gbp2_up	Dexi_down	Igfbp2_up	Aldh1a1_up	Nox4_down	Crot_down	RGD1564865_down	Atp6v1d_up
154	Dhrs4_up	RGD1310209_down	Nrd1_up	Aimp1_up	Slc25a20_up	Ppp2r2b_up	Abcb1a_up	Oaf_down	LOC367746_down	Nr0b2_down	Tmem120a_up	Zdhhc2_up	Aldh1b1_up	Nat8_up	Acad11_down	Mlec_up	LOC689574_down	Tmem106b_up	Acly_down	Ptprd_down
155	Pank1_up	Cd63_up	Ephx1_up	Thop1_up	Slc39a8_down	Kmo_down	Tsku_up	Avpr1a_down	Cr1l_up	Pla2g16_down	Hspb8_up	Ran_up	Ets2_up	Tmem123_down	Abhd1_down	Masp1_down	Fkbp11_up	Plin2_down	Prkcdbp_down	Folr2_up
156	Suclg1_up	Cdh1_down	Lgals3_up	Polr3g_up	Dact2_up	Akr1c3_down	Phlda3_up	Hao2_down	Tax1bp3_up	Fmo1_up	Enpp3_down	Npas2_down	Fcgr3a_up	Fcgr2b_up	Nbn_up	Irak1bp1_up	Ivd_down	Rdh2_down	Il33_up	Abat_down
157	Tnfrsf9_up	Ccl21_up	S1pr1_down	Vldlr_up	Itih4_down	Cftr_up	Por_up	Lims2_down	Jam3_up	Msmo1_up	Slco1b3_down	As3mt_down	Ptgs1_up	Adh5_up	Cyp2d4_down	Cbs_down	Cyp2f4_down	Cidec_down	Cdh17_up	Btg2_up
158	Brp44_up	Elovl5_down	Mphosph8_up	Slc4a4_up	Ass1_down	S1pr1_down	Elovl5_down	Dmxl2-ps1_down	Enc1_up	Cyp2t1_down	Gadd45a_up	Cyp2a2_down	Psmb8_up	Abhd6_up	Pmm1_up	Ppl_up	Bbox1_down	Mgmt_up	Hes6_down	Atpif1_up
159	Hpgd_up	LOC100361684_up	Serpina3m_down	Rsad2_up	Mlycd_up	Hoga1_down	Tyms_up	Isoc1_down	RGD1309537_up	Fgf23_up	Calu_up	Mtmr7_down	Rac2_up	Trim5_down	Cutc_up	Surf2_up	Abat_down	Rtn4_up	Acsl5_up	Plscr1_up
160	RGD1311251_up	Il1rn_up	Slc43a1_up	Pnpla2_up	Ifitm3_down	Ptprz1_up	Rb1_down	Hamp_up	Hagh_down	Aim1l_down	Adh4_up	Ndrg2_down	Acsm2a_down	Rcan2_up	Fastkd2_up	Scarb2_up	Efemp2_up	Macrod1_up	Cyp2j4_up	Pdzk1ip1_up
161	Acadl_up	Acsl1_down	Mbl2_down	Btbd11_down	Tm7sf2_down	Cyp2f4_down	Ust5r_down	Mknk1_up	Ctsl1_up	Cmc1_up	Fam134b_up	Id1_up	Hsd3b6_up	Oasl_up	Bphl_down	Akr1b8_up	Vwf_up	Slc25a25_down	Aox1_down	Nadkd1_down
162	Apcs_down	Pgcp_down	Gk_down	Ica1_up	Abhd16a_up	Asgr2_down	Masp1_down	Pc_down	Fabp7_down	Igfbp1_down	Fgl1_down	Csad_down	Psmb9_up	Msra_down	RGD1565257_down	Cs_up	Macrod1_down	Adh7_up	Abcg5_up	Cp_down
163	Cyp7a1_up	Rnf217_up	Apcs_down	Yae1d1_up	Il33_down	Hacl1_down	Hadh_down	Tnfrsf9_up	Tgif1_up	Slc39a4_up	Cxcl16_up	Slco2b1_down	Lgals3bp_up	Junb_down	Ms4a6b_up	Arhgef2_up	Timp1_up	Tmem30b_up	Mlc1_up	Gamt_down
164	Idi1_down	Pdlim1_up	Abcc3_up	Enc1_up	Chchd6_up	Lgals4_up	Dhdds_up	Rcan1_down	RGD1562136_up	Cxcl9_up	Uba5_up	Hmgn3_up	Cited2_down	Atp6v1g1_up	Ifi44_up	Avpr1a_down	Il7_up	Cldn2_down	Cpt1a_up	RGD1307603_down
165	Fgf21_up	Otc_down	Crem_down	Hrsp12_down	Nupr1_up	Gsta5_up	Hspb1_up	Ddc_down	Ces1f_down	Ech1_up	Pttg1_up	Pmm1_up	Ccl5_up	Atp1b1_up	Hsdl2_up	Kmo_down	Msmo1_up	Saa4_down	Pnpla3_down	Acaca_down
166	Gpr64_up	Apoa5_up	Slc22a7_down	Flvcr2_up	S100a10_up	F10_down	Lipc_down	Tmem106b_up	Hmgn1_up	Prlr_down	Enc1_up	Dynlt1_up	Creld2_down	Gas6_down	Gstm7_down	Fbxo30_up	Plin2_down	Cd74_down	Osgin1_down	Avpr1a_down
167	Ugt2b1_down	Cyp4a1_up	Gstm3_up	Eif3g_up	Plekhb1_up	Fundc2_up	Oat_down	Hhex_down	Arsb_up	Fam111a_down	Rcn1_up	LOC100360406_up	Slco1b3_down	Limk2_up	Vdac2_up	C5_down	Ppa1_down	Cdkn1a_up	Fads2_down	S100a9_up
168	Comt_down	Cyp2a2_down	Mpeg1_down	Srxn1_up	Nap1l1_up	Aldh4a1_down	Hal_down	Fam210b_down	Gnai2_up	RGD1307603_down	Pla2g16_down	Ggh_up	Prkcb_up	Nr1d1_up	Abat_down	Asah1_up	Cbs_down	Usp38_down	Srebf1_down	Wnt4_up
169	Alcam_down	Gnmt_up	Pla2g12a_up	Epcam_up	Pgrmc2_up	Cyp2j3_down	Krt19_up	RGD1310552_down	Nhej1_up	Trib3_up	Cyp1a2_down	Mgat4b_down	Gstm3_up	Polg2_up	Fdx1l_up	Eif4ebp1_up	Ramp2_up	Dcn_up	Avpr1a_up	Bhmt2_down
170	Acot7_up	RGD1310686_down	Stc2_up	C2cd2_down	Vtn_down	Spint1_up	C6_down	LOC690000_down	Ifi30_up	Zfp354a_up	Sec61a1_up	Pak1ip1_up	Anxa1_up	Cyp2t1_down	Sat2_down	Rhob_up	Col3a1_up	Hprt1_up	Ddhd1_down	Tes_up
171	Mme_up	Il1r1_up	Slc25a13_down	Eif4b_up	Rangrf_up	Slc44a4_up	Ergic1_down	Pon3_down	Hrsp12_down	Slpi_up	Ssr1_up	Phlda2_up	Aldh1a7_up	Rxrg_up	Hsd17b7_up	Slco2a1_down	Omd_down	Ttc36_up	Spink1_up	Slc17a2_down
172	Cyp7a1_down	Plin2_down	Tnfrsf9_up	Vnn1_up	Cpt1a_up	Cxcl16_up	Sdf2l1_down	Ltc4s_down	Serpinb9_up	Adh4_up	Prodh_down	Wee1_up	R3hdm2_down	Dbp_up	Mrpl53_up	Gpx2_up	Hdc_up	Akr1c3_down	Zfp189_up	Inhbc_down
173	Ifit1_up	C4b_up	Lipc_down	Mgat4b_down	Cyp2f4_down	Esrp1_up	Sytl2_down	Herpud1_up	Srd5a1_down	Olr59_down	Tagln2_up	Rbbp7_up	Idi1_down	Ifit2_up	Ces2c_up	Polr1e_up	Tat_down	Slfn3_down	Hamp_down	RT1-DMa_up
174	Colq_up	Gclm_down	Reep5_up	Vdac2_up	C8a_down	Tsx_up	Ddit3_up	Pnpla7_up	Glrx3_up	Cdh17_up	Xpnpep2_down	Proc_down	Rgs5_up	St6gal1_down	Hebp2_up	RGD1560873_up	Acsm2a_up	Xpo1_up	Msmo1_down	Plg_down
175	Acyp2_up	Gdf15_up	Ddah1_down	mrpl24_up	Acadvl_up	Haao_down	Procr_up	Aldh1l2_down	Adhfe1_down	UST4r_up	Clcn3_up	Fabp2_up	Cyp1a2_down	Lipa_up	Slc16a13_up	Slc3a2_up	Cps1_down	Echdc1_up	LOC678701_up	Abp1_up
176	Igfbp1_down	Pcsk6_up	Agt_up	Ddx58_down	Hmgcl_up	Cdh13_up	Crip2_down	Pigp_down	Slc10a1_down	Mgat4b_down	Gnai1_up	Ndufaf4_up	Car3_down	Acot1_up	Fkbp11_down	Khk_down	Srebf1_down	Nr3c1_down	RT1-S3_down	Ucp2_up
177	Por_up	C5_up	Igfbp3_down	Bri3bp_up	Car5a_down	Rbbp7_up	Reep6_up	Meis1_down	Ivd_down	Ugt2a1_up	Pla2g2a_down	Yars2_up	Nqo1_up	Naprt1_up	Mterfd2_up	Farsb_up	Cp_up	Pold4_up	C6_up	Rab13_up
178	Hist1h4b_down	Pc_down	Ldlr_up	Cct4_up	Apoo_up	Dact2_up	Tmem55a_up	RGD1311186_up	Rps5_up	Gstm7_down	Papss2_down	Atpif1_up	Timp1_up	Lactb2_up	Slc22a1_down	Abat_down	Ddhd1_up	Psat1_up	Rprm_down	Cgref1_up
179	Nqo1_up	Aig1_up	Hacl1_down	Hes6_down	Fam210b_down	Cth_down	Hdhd3_down	Cobl_down	Clu_up	Fam82a1_down	Acaa1a_up	Srprb_down	Arpc1b_up	Cdo1_down	Gbe1_down	Rgn_down	Tm7sf2_up	Fabp1_down	Onecut1_down	Sparc_up
180	Dap_down	Pla1a_up	Ddc_down	Brk1_up	Ugp2_down	Anxa2_up	Mgst2_up	Decr2_down	Nfkb2_up	Hbb_down	Col5a2_up	Hexim1_down	Hao2_down	Hbb_down	Prss36_up	Nupr1_up	Tmem30b_up	RT1-CE5_up	Pla2g12a_up	Pmm1_up
181	Hbb_down	Cxcl11_down	Xpnpep2_down	Ces1c_down	Gas6_down	Pdgfra_up	Cyp3a23/3a1_up	Lipc_down	Sqle_up	Slc27a5_down	Lilrb4_up	R3hdm2_down	Dpys_down	Irx1_up	Pbsn_up	St6gal1_down	Cyp2d3_down	Npas2_down	Crot_down	Gcat_down
182	Pnpla2_up	Acadm_down	Asl_up	Ppp1r15a_up	Dgat1_up	Fxyd1_down	RT1-S3_down	Msrb2_down	Slc19a2_down	Dhrs7_up	Aurkb_up	Ppp2r1b_up	Lcn2_up	Gbe1_down	Npas2_down	Abcc3_up	Ifi27l2b_down	Rb1_down	Spink1_down	Gsn_up
183	Akr1c1_down	Serpinf1_down	Rarres2_down	Aldh2_down	Dak_down	Gas2_down	Slc10a1_down	Col1a2_down	Slc22a7_down	Usp14_up	Il33_down	Ica1_up	Nt5e_down	Ier2_down	LOC680656_up	Dbndd2_up	Sord_down	Inmt_up	Ctps2_down	Rgs10_up
184	Fam111a_down	Cyp26b1_up	Hes6_down	Trim2_down	Enpp1_down	Ctbp2_up	Akr1c12_up	Angptl4_down	Hmgcr_up	Aldh3a1_up	Lcp1_up	Rtn4_up	Pln_up	Spsb4_up	Rangrf_up	Nars_up	Mbl2_down	RGD1310209_down	Stac3_up	Azgp1_down
185	Ppcs_up	Cp_up	Cyp4f1_down	Cfhl1_down	Dpys_down	Cfb_down	Polr2m_up	Ergic1_down	Sult2al1_up	Akr1b7_down	Ptgr1_up	LOC100362572_down	Fabp2_up	Chek1_up	Atad3a_up	Pcgf5_up	Lgals3bp_up	Rangrf_up	Elovl6_down	Rab3d_up
186	Phlda3_down	Gjb1_down	Nudt4_up	C8g_down	Ctsc_down	Tubb6_up	Btg2_up	LOC685203_up	Abat_down	Ms4a6b_down	Hmmr_up	Ftcd_down	Scd1_down	Cln8_up	Ergic1_down	LOC100361841_down	Cyp2t1_down	Nqo1_up	Tat_down	Soat1_up
187	G6pc_down	Nox4_down	Limk2_up	H19_up	Klkb1_down	RGD1562284_up	Gss_up	Gpd1_down	C6_down	Tmem184c_up	Prkcdbp_up	Apex1_up	Dcn_up	Crat_up	RGD1311747_up	Scd1_down	Col1a2_up	Fabp4_up	RGD1564865_up	Slc22a7_down
188	Usp2_down	Pf4_up	Polr3g_up	Nagk_up	Gsdmd_down	Cyp39a1_down	Acad9_up	Fundc2_up	Slc17a2_down	Ttc39a_up	Casp4_up	Ppp2r2d_up	Slc22a8_down	Pgpep1_down	LOC100360406_up	Eif3s6ip_up	Ugp2_down	Dusp1_down	Eci1_up	Mro_down
189	_down	G6pc_down	C5_down	Lgals2_up	RGD1310495_down	Kifc3_up	Stx2_down	Clcn4_down	Cyp2a2_down	Serpina3m_down	Reep6_up	Vps36_up	Fam25a_up	Lrtm2_down	Dpt_down	Cgref1_up	Pon3_down	Fahd1_down	Sqle_up	Ckb_up
190	Cyp26a1_up	Jam2_up	Slc4a4_up	Ppp2r1b_up	Arsb_up	Aass_down	Cyp4f4_down	Sec16b_down	Cd63_up	Herpud1_down	Hadhb_up	Xpo1_up	Thrsp_down	Smox_up	Jmjd6_up	Enc1_up	C4bpb_up	Tmem140_down	Car3_up	Gcgr_down
191	Acsf2_up	Procr_up	Sds_up	Ccdc56_up	LOC100362572_down	Ezr_up	Tmem120a_up	Pim3_up	Gdf15_up	Sec14l2_down	Ostc_up	LOC100361269_up	Fat1_up	Map2k3_up	Chpt1_down	Lin7a_down	Cryl1_down	Krt8_up	Hbb_down	Tagln2_up
192	Akr1c12_up	Sord_down	Anxa4_up	Btg3_up	Npdc1_up	Trim35_up	Cdh17_down	Sptan1_up	Pawr_up	Mafb_down	Ipo5_up	C8g_down	Gbp4_up	Dmgdh_down	Osgin1_up	Gucy1b2_down	Npdc1_up	Impdh2_up	Nim1_down	Serpinb6_up
193	Car3_down	Selenbp1_down	Pim3_up	Asah1_up	Hmgcs2_up	Etnk2_down	Htatip2_up	Ei24_down	Cxcl1_up	Tmed3_up	Ppp1r3b_down	Ccne2_up	Aqp7_up	Bola3_up	Timm17a_up	Olr59_down	Ifit1_up	P2ry2_down	A1bg_down	Asah1_up
194	Hao2_down	Ces1f_down	Slc46a1_down	Pus1_up	Adra1b_down	Tacc2_up	Zmat3_up	RGD1304592_up	Wdr1_up	Ces1d_up	Dnajc3_up	Spink3_up	Mdm2_up	Slc48a1_up	Extl1_down	Adhfe1_down	Tmem98_up	Htra1_down	Gsta5_down	Anxa1_up
195	RGD1310209_down	Ablim3_up	Cyp2f4_down	Ces1f_down	Ndufa3_up	Vim_up	Cyp17a1_down	Grtp1_down	Fam210b_down	Dhcr7_up	Traf4af1_up	Wbscr22_up	Tubb6_up	Agmat_down	Prodh_down	Serpinf2_down	Gpnmb_up	Selenbp1_up	LOC500300_up	Cxcl5_up
196	Aldh1b1_down	C8g_down	Spsb4_up	Sels_up	Sdc2_down	Fbp1_down	Eci1_up	Cyp8b1_up	Mro_down	Slc22a7_down	Cct5_up	Acsl1_down	Id1_up	Acly_down	Apon_down	Slc25a33_up	Apon_down	Cxcl12_down	Cib2_down	Tnnt2_up
197	Ndufa3_up	Gbe1_down	Baiap2l1_up	Eef1b2_up	Sec24d_down	Stac3_down	Anxa7_up	Loxl2_down	Comt_down	Ube2c_down	Nim1_up	Pdcl3_up	Hapln3_up	Hspa1b_up	Hist1h2bh_up	Kif3a_up	Enpp2_down	Me1_down	Rtp4_down	Mmp12_up
198	Acss2_up	Gstm2_down	Rpo1-3_up	Prmt3_up	Itih1_down	Npdc1_up	Insig2_down	Car8_down	Apoc2_down	Myc_up	Vim_up	Ppap2b_down	Acly_down	Slc2a2_down	Prodh2_down	Acsl1_down	Pf4_up	RGD1562101_down	Slc46a1_down	Fblim1_up
199	Slc27a5_down	Irs2_up	Igf1_down	Atad3a_up	Lcat_down	Ampd3_up	Scd_up	Slc22a1_down	Fam3c_up	Acly_down	Ppapdc1b_up	Manba_up	G6pc_down	Hist1h4b_down	Foxa1_down	Adra1b_down	Ces1e_down	Acaa1a_up	Ly6e_down	Kdelr3_up
200	Nr1d1_up	Fzd8_down	Cyp4f4_down	Rcc2_up	Acbd6_up	Car5a_down	Skap2_up	Insig2_down	Cnn3_up	Serpina7_up	Dcn_up	Trmt61a_up	Ccl2_up	Lbp_up	Aldh6a1_down	Ola1_up	Tyrobp_up	Phlda3_down	Duoxa1_up	RGD1310507_down
201	Rgn_down	Slc22a1_down	Grtp1_up	Cyp2t1_down	Hrsp12_down	Cxcl14_up	Cd24_up	Ptprf_down	LOC100360270_down	Acmsd_up	Hacl1_up	Tspo_up	Gbe1_down	Eppk1-ps1_down	Spryd4_up	Pqlc1_down	Col4a1_up	RGD1311910_down	Cited2_down	Ddc_down
202	Apeh_up	Fam213b_up	Akr1c1_down	RGD1564257_down	Gchfr_down	C4bpa_down	Crat_up	Abcb1a_up	Gucy1b2_down	Nupr1_down	Tmem66_up	Josd2_up	Fabp4_up	Nucb2_down	Me1_down	Aspg_down	RT1-Bb_up	Acadl_down	Crot_up	Cdr2_up
203	Pdcd4_up	Pank1_down	Mbl1_down	Dhrs3_down	Cyp4f1_down	Cfhl1_down	Nrg1_up	Cish_down	Acot9_up	Gadd45a_up	Ednrb_up	Ddit3_up	LOC689288_up	Cyp2j4_up	Lgals3_up	Hebp2_up	Slc13a5_up	Fam210b_down	Fabp7_up	Cxcr4_up
204	LOC678701_up	Gclc_down	Rps5_up	Myo1c_up	Mgat4b_down	Pkd2_up	Alox15_up	Rdh5_down	Pter_up	Serpinb1a_up	Ccnd1_up	Masp1_down	Slc20a1_up	Stbd1_up	Galm_down	Gjb1_down	Pik3c2g_down	RT1-Bb_down	Me1_down	Masp1_down
205	Hsd11b1_down	Abhd1_down	Pc_down	Ppap2c_up	Lactb2_up	Hexb_up	Extl1_down	St3gal6_down	RGD1308059_up	Mrpl49_up	Krtcap2_up	RGD1564614_down	Nhej1_up	Enpp2_down	Ogfr_up	Tnfrsf12a_up	Gpt2_down	Cxcl9_down	Ptprf_down	Tmem123_up
206	Cyp51_up	Gulo_down	Ces1c_down	Farsb_up	Ddc_down	Igha_up	Aen_up	Sdad1_up	Gls2_down	Txnrd1_up	Aldh1b1_up	C8a_down	Btg2_up	Ifitm3_up	Irf7_up	Slc37a4_down	Egf_down	Lrat_down	RT1-CE10_up	Rbm3_up
207	Enc1_up	Pnpla2_up	Bri3_up	Nipal2_up	Abp1_up	Ccdc92_up	Aig1_up	Gnl3_up	RT1-Bb_down	RGD1562101_down	Hes6_down	Ifi30_up	Pmm1_up	Slc26a1_down	Mrto4_up	Lgals3_up	Ptgr1_down	Gpld1_down	Nr1i3_up	Gpr155_down
208	Herpud1_up	Ttc36_down	Slc22a5_up	Tmem53_down	Nsmce1_up	Ltbp1_up	S100a10_up	Prkaca_down	Ugp2_down	Cyp8b1_down	Igfals_down	Bmf_down	Tyms_up	Pnpla2_up	Coq3_up	Dcakd_up	Rgs4_up	Btg2_up	Efna1_up	Fbn1_up
209	Cd46_up	Apon_down	Uba52_up	Trmt1_up	Cxcl12_down	Enpp2_down	Ddx58_down	Bdh2_up	Pkdcc_up	Echdc1_up	Mgp_up	Ppil3_up	Comt_up	Colq_up	Kti12_up	Atpif1_up	Col5a2_up	Comt_down	C6_down	Ctse_up
210	Hmgcs2_up	Pkdcc_up	Esrp1_up	Dsp_up	LOC681186_up	Ghr_down	Chdh_down	LOC100361913_down	Mmp2_up	Slc25a13_down	RGD620382_up	Nupr1_down	S100a10_up	Rb1_down	Rnf213_up	Cd151_up	Qdpr_down	Mdm2_up	Cyp3a2_up	Otc_down
211	Elovl2_up	Dpp4_down	Lin7a_down	Cyb5r3_down	Sorl1_up	Efhd1_up	Sgcb_up	Casp3_down	Gss_up	Plin2_down	Wbscr22_up	Slc37a4_down	Jam3_up	Vnn1_up	Sult2al1_up	Tspan8_up	LOC100359743_up	Tyms_up	Pde4b_down	Selm_up
212	Got1_down	Tnfrsf21_up	Cd63_up	Polr2m_up	Prodh_down	Hgd_down	Phyh_down	Slco2a1_down	Impa2_up	Onecut1_down	Net1_down	Pgam5_up	Hsd17b2_down	Hsd3b7_down	Myadm_up	Krt8_up	Dap_up	Scd_up	Gadd45a_down	Slc25a24_up
213	Fbxo3_up	Spp2_down	Klf4_up	Cirh1a_up	Nat5_up	Proc_down	Comt_up	Ephx1_down	Apoa2_down	Tmem97_up	Dad1_up	Wdr77_up	Slc46a1_down	Isg15_down	Rdh5_down	Cinp_up	Ednrb_up	Pigp_down	Prkcdbp_up	Ldhb_up
214	Nat8_down	Etnk1_up	Ppp2r2b_up	Foxa1_down	Apoa5_down	Lgals3bp_up	LOC680097_up	RGD1309779_up	G6pc_down	Apom_down	Dap_up	Gucy1b2_down	Skap2_up	Hal_down	Avpi1_up	Pc_down	Jam2_up	Lgals3_up	_down	Sncg_up
215	P2ry2_down	Fabp7_down	RT1-S3_down	Anp32b_up	Apcs_down	LOC691259_up	Slc20a1_up	Ndst1_down	RGD1310209_down	Abcb1a_up	C4bpb_down	Akr1c1_down	Dynlt1_up	Gpt_up	LOC680875_down	Cox6a2_up	Jak3_up	Atpif1_up	Ehhadh_up	Tnfrsf12a_up
216	Lin7a_down	Fxyd1_down	Slc22a1_down	RGD1309437_up	Adcy10_up	Aqp9_down	Cpt1a_down	Ppox_down	Cnp_up	Glrx_up	Btg3_up	Thumpd3_up	Pqlc3_up	Dap_up	Hist1h4b_up	Igfbp1_up	Bphl_down	S1pr1_down	Dhcr7_up	Lamc2_up
217	RGD1564865_down	Cldn1_down	Ostc_down	Hnrnpab_up	Smox_up	Tes_up	Acot4_up	Eaf1_up	LOC100362572_down	Aldh1l2_down	Ifitm3_down	Man2b1_down	Ckap2_up	Acot7_up	Etfb_down	Ddx18_up	Stab2_up	Mgat4b_down	Srd5a1_down	LOC686032_down
218	RGD1309410_down	Nampt_up	Dusp22_up	LOC100361939_down	Mbl1_down	Aldh18a1_up	Gstm4_up	Tmem19_down	RT1-Bb_up	Slc6a9_up	Slc13a3_down	Aqp7_up	Nudt5_up	Acaa2_up	Acy3_up	Klf6_up	Fxyd1_down	Fmo1_up	Plekhb1_down	Itgb6_up
219	Acmsd_down	Mapkapk2_up	Hexb_up	Slc22a17_down	Pmm1_up	PVR_up	Gnai1_up	Mab21l3_down	Fam134b_up	Aadat_down	Aspg_down	Taf1d_up	Ndrg2_down	Pik3c2g_down	Dusp1_down	Slc25a13_down	Vnn1_up	Ptprd_down	Dnajb9_up	Iqgap1_up
220	Acadvl_up	Mgat4b_down	Pcsk6_up	Ran_up	Sdc1_down	Slc23a1_down	G0s2_down	Eif5_up	Arpc1b_up	Lcn2_up	Prnp_up	Fastkd2_up	Bcl2a1d_up	Pklr_down	Hagh_down	Dpys_down	Serpinh1_up	Mgst2_up	Ifi27l2b_down	Cyp39a1_down
221	R3hdm2_down	Acpl2_down	Id1_up	Ddit4_up	F5_down	Efemp2_up	Tbcb_up	Cav2_down	Limk2_up	Slc35e3_up	Igf2bp3_down	Cct2_up	Tmem120a_up	Cidea_up	Man2b1_down	Cmtm7_up	Ndrg2_down	Omd_down	Adh7_up	Flna_up
222	Hacl1_up	Depdc7_down	Kmo_down	Abhd2_down	Timm21_up	Serpinh1_up	LOC689288_up	Prdx4_down	Bcl10_up	Per2_down	Sepw1_up	Prmt5_up	Glrx3_up	Hao1_down	Acad10_down	Ifi30_up	S1pr1_down	Gnat1_up	Isg15_down	Pfkp_up
223	Sgk1_down	Ptpn3_up	LOC689574_down	Tomm40_up	Inmt_down	Pklr_down	Fam49a_up	Fam129a_up	Serpinb1a_up	Inhbc_down	Avpr1a_down	Srebf1_down	Ddit3_up	Ube2c_down	Tmem219_down	Gnmt_down	Gpx2_up	St3gal6_down	Mug1_down	Rnase4_down
224	Ccnd1_down	Ifitm2_up	Traf4_up	Mcee_down	Caprin1_up	Inhbc_down	Hapln3_up	Ghr_down	Ctsd_up	Spink1_down	Aass_down	RGD1309437_up	Rab13_up	S1pr1_down	Mrps25_up	Trmt1_up	Khk_down	Rprm_up	Cpt1a_down	Pank1_down
225	Abca8a_down	Dpt_down	Igfals_down	Wbp5_up	C6_down	Khk_down	Mme_up	Prkra_down	RGD1563547_up	Hebp2_up	Tspan12_down	Atic_up	LOC100362572_down	Mafb_down	RGD1561849_up	Riok3_up	Fmo3_down	Macrod1_down	Nfe2_up	Lamc1_up
226	Pter_up	Cyp2f4_down	Rtp4_down	Pa2g4_up	Gale_up	Cyp2d2_down	Serpinb1a_up	RGD1566239_down	RGD1309534_down	Cdkn1a_up	Klf6_up	Slco2a1_down	Procr_up	Slc39a4_down	Ran_up	RGD1309437_up	Mbnl3_down	Slc6a6_down	Cyp8b1_down	Akr1c3_down
227	Slc37a4_down	Pklr_down	Atoh8_up	Ttc36_down	Igfals_down	Krt19_up	Lbp_down	Cd82_down	Ghr_down	Coq10b_up	Gars_up	Akr1a1_up	Phlda2_up	Prkcdbp_up	Fgl1_down	F10_down	Apoc2_down	Gpx2_up	Pxmp4_up	Ifngr1_up
228	Gstm3_up	Nme3_down	Serpina6_down	Nr3c1_down	Casp4_up	RGD1566401_up	Ghr_down	Cyp4a8_down	Fabp4_up	S1pr1_down	Arhgef2_up	Slc39a10_up	Serpinb1a_up	Zfp354a_up	Nol6_up	Fxyd1_down	Slc23a1_down	Znrf2_down	Ddah1_down	Npy_up
229	Sorl1_up	Cd163_up	Ptpn3_down	Carhsp1_down	Abhd6_up	Acot2_up	Serpina6_down	Oaz2_down	Bmf_down	Cyp7a1_down	Mfap4_up	Enc1_up	Ppap2b_down	Eci1_up	Pgam5_up	Akr1c1_down	Igfbp3_down	Ccdc80_down	Mst1_down	Papss1_up
230	Mrpl49_up	Dmxl2-ps1_down	R3hdm2_down	Lrpprc_up	Slc31a1_down	Cldn7_up	Vps36_up	Igf1_down	Ifngr1_up	Akr1c1_down	Nr0b2_down	Hsd3b6_up	Pglyrp1_up	Oaf_down	Pdk1_down	Xpo1_up	Slc39a4_down	Cyp3a9_up	Tle1_up	RT1-CE5_up
231	Enpp1_down	Cadm1_down	Pgcp_down	Mbl1_down	Gls2_down	Arhgef2_up	Idi1_up	Serpinh1_down	Tusc3_up	Tusc3_up	Map2k1_up	Mfge8_up	Btg3_up	Abhd2_down	Slc22a18_down	Slc35e3_up	Slc25a25_down	Hdc_up	Angptl4_down	Sdc2_down
232	Dgat2_down	RGD1308059_up	Ablim3_up	Cct5_up	Nat8_down	Tusc3_up	Slc5a6_up	Fzd4_down	Mgll_down	Lin7a_down	Riok3_up	Omd_down	Atpif1_up	Sel1l_down	Oat_down	C4b_down	Hist1h4b_down	Tubb2a_down	Slc16a10_up	LOC100362572_down
233	LOC360228_up	C9_up	Gucy1b2_down	Ppp2r2d_up	S1pr1_down	Pkib_up	Adipor2_down	Atp11a_down	Scp2_down	Comt_up	Hsd11b2_down	Tomm40_up	Pla1a_up	Igfals_down	Btbd11_down	Ipo7_up	Cyp4f1_down	Ghr_down	Ugt2a1_up	Coro1a_up
234	Slc2a2_down	Palmd_down	Gpt_up	Cyp1a2_down	Apool_up	Papss1_up	Rtp3_down	Prkd3_down	Tmem55a_up	Slc27a5_up	Cdh17_up	Umps_up	Oaf_down	Nt5e_down	Rab30_up	Sdcbp_up	Gadd45g_down	Lbp_up	Plk2_down	Ppp1r3b_down
235	Aqp9_down	Tuba4a_down	Gga2_up	Rpl18a_up	Tfpi_up	Blnk_up	Zak_up	Lsr_down	Myh10_up	Rtp4_down	Serp1_up	Ust5r_down	Hebp2_up	Serpina6_down	Car8_up	Prmt3_up	_up	Aadac_down	Spink3_down	C1qc_up
236	Apoc2_down	Ces2c_up	Slco3a1_up	Myo5a_up	Slc9a3r1_down	Slco1b3_down	Acot7_up	Sppl2a_down	Clpx_down	Mlc1_down	Mlc1_down	Cirh1a_up	Zfp688_up	Ppcs_up	Atf5_down	Ccnd1_up	Hadh_down	G0s2_down	Ube2c_down	RGD1309537_up
237	Abcc3_up	Ppl_up	LOC678701_up	Rpl11_up	Eif4ebp1_up	Hgf_up	Gstm7_down	Ccl9_down	Arhgdia_up	Ugp2_up	Osgin1_down	Mtvr2_up	Enc1_up	Hacl1_up	Ocel1_down	Btg2_up	RGD1307603_down	Hebp2_up	Rdh2_up	Filip1l_up
238	Hmgcs1_up	Klf9_up	Psmb8_down	Abat_down	Pon3_down	LOC100361841_down	Hdac2_down	Ltv1_up	Asah1_up	Rgs3_down	Slc6a6_up	Rg9mtd3_up	Gdf15_up	Retsat_up	Cryab_up	Cxcl12_down	Agmo_down	Xpnpep2_up	Hspa1b_up	Sec14l2_down
239	Fcn1_down	Acsm3_up	Gstk1_up	Igf2r_up	Apon_down	Rbms3_up	Fxyd1_down	Nolc1_up	Cryab_up	Hbb_up	Tmem150c_up	Ddx24_up	Hdgfrp3_up	Inmt_up	Nop58_up	Uri1_up	Comt_down	Pxmp2_down	Nr0b2_down	Glrx3_up
240	Casp4_up	Dpyd_up	Cyp3a23/3a1_down	Tubb6_up	C8g_down	Epdr1_up	LOC100359743_up	Trim6_down	Cd47_up	Got1_down	Cyp3a9_down	Ola1_up	Inhbc_down	Sgk1_down	Vamp7_down	Xpnpep2_down	Btg2_up	Fkbp5_up	Pim3_up	Rbms3_up
241	Tmem106b_down	F5_up	Klf6_up	Trim5_down	Anxa7_up	Slc25a13_down	Gclc_up	RGD1307704_up	Dhrs4_down	Nol3_up	Sts_up	Zfp259_up	S100a6_up	Slc2a5_down	Ddc_down	Glrx3_up	Dao_down	Cidea_up	Cyp3a18_up	Slco2a1_down
242	Pkdcc_down	Eci3_up	Elovl5_down	Pes1_up	Gpd1_up	Sema4a_up	Smox_up	Tspan8_up	Btg3_up	Comt_down	Net1_up	Rps5_up	Avpr1a_down	Slc16a10_up	Ctps_up	Raph1_up	Rbm3_up	RGD1309534_down	Gulo_down	Cyp2c23_down
243	Nsmce1_up	Idh2_down	Nucb1_up	Apoo_up	Cldn2_down	Egln3_up	Pcsk7_up	Slc6a6_down	Cd276_up	Il33_down	LOC100359478_down	Otc_down	Ppp1r3b_down	Bbox1_down	Scd1_down	Hsd11b1_down	Cyp8b1_down	Maob_down	Col3a1_down	RGD1310587_down
244	Fads1_up	Rcbtb2_down	Rgnef_up	Ywhag_up	Csrp1_down	Neurl3_up	Coq10a_down	Mettl23_down	Flvcr2_up	Vwf_up	Cdc73_down	Txnrd1_up	Ghr_down	Cpt1a_up	Mx2_up	Acyp1_up	Cdh17_down	Gclm_down	Hacl1_down	Lgals3bp_up
245	Btbd11_down	Hspb1_up	Il33_down	Nmd3_up	Agtr1a_down	Srd5a1_down	Cry1_down	Prlr_up	C5_up	Akr1cl1_up	Rdh2_up	Lin7a_down	Itih1_down	Idi1_up	Mpst_up	Cyp39a1_down	Zfp354a_down	Eid1_down	Gpt_up	Slc26a1_down
246	Gcdh_up	LOC100362733_down	Cyp8b1_down	Zfp354a_up	Rdh10_down	Pde3b_down	Rps6_up	Pex19_down	Ezr_up	RT1-S3_down	Acsm5_up	Chordc1_up	Nme1_up	Slpi_down	Fam82a1_down	Map2k1_up	Sult1e1_down	Ddc_down	Isg15_up	Cfh_down
247	Hmgn3_up	Lyve1_up	Col3a1_down	Cyp39a1_down	Hsd11b1_down	Tmem43_up	Polb_up	Polr1b_up	Sord_down	Hhex_down	Oaf_down	Oplah_down	Acss2_down	LOC287167_down	Masp2_down	Crip2_down	Nim1_down	Pgrmc2_down	Got1_down	Bloc1s2_up
248	Psmd1_up	Pdk4_up	Acat1_down	Apcs_down	Gulo_down	Insig2_down	Serpinf2_down	RGD1305347_down	Pmm1_up	Retsat_down	Dusp1_down	Tmem140_down	Cela1_down	Rbm3_up	Gpx2_up	Slc27a5_down	RatNP-3b_up	Cd14_up	Cxcl9_down	Lmo4_up
249	Igfbp3_down	Cela1_down	Impa2_up	Timm8a1_up	Mrps18b_up	RGD1311558_up	Aldh1a7_down	LOC361128_up	Tmem30b_up	Nr3c1_down	Nqo1_up	Thrsp_down	S1pr1_down	Nr0b2_up	Gys2_up	Akr7a3_up	Got1_down	Arsb_up	Osgin1_up	Abhd14b_down
250	Psma1_up	Slco2a1_down	Ywhah_up	LOC689064_down	Fitm2_up	Adamtsl2_up	Trim5_down	Mmgt1_down	Dak_down	Npas2_down	Sult2al1_up	Hsp90ab1_up	Filip1l_up	Mpst_down	Gprc5c_down	Omd_down	Cxcl12_down	Ust5r_down	Angptl4_up	Dak_down
251	Wsb1_down	Id1_up	Slc10a1_down	Hadhb_up	Acat1_up	Snx10_up	Hist1h2bh_up	Heatr1_up	Tmem98_up	Prodh_down	Slc25a25_down	Nop58_up	Cyp4f4_down	Acot3_up	LOC689574_down	Npas2_down	Herpud1_up	Pla2g16_up	Hacl1_up	Avpi1_up
252	Ephx2_up	Elovl2_down	Cldn2_down	Dnajc13_up	Brp44l_down	Krt20_up	Tubgcp2_up	Esm1_up	Pf4_up	Dhrs7_down	H1f0_down	Cct5_up	Phlda3_up	RGD1307603_down	Minpp1_up	Anp32b_up	RGD1562101_down	Gabarapl2_down	Akr7a3_down	Rdh7_down
253	Ebp_up	Chac1_up	Cct5_up	Aimp2_up	Rcl1_down	Tfpi_up	Sulf2_up	Nadk_down	Fnta_up	Fam134b_up	Akr1b8_up	Impdh2_up	Cxcr7_up	Ergic1_down	Dhdds_up	Asgr1_down	Cyp1a2_up	Col14a1_down	Mafb_down	Cyp2t1_down
254	Abcb1a_down	Hal_down	Mecr_up	Fam188a_down	Cd14_down	Apoh_down	Cfhl1_down	Ankrd46_down	Hmgcs2_down	G6pc_down	Cyp2c11_down	Cdo1_down	Aldh1l2_down	Lgals3bp_down	RGD1305222_up	Impdh2_up	Ifitm3_up	Ctsl1_up	Ltc4s_up	Fam195b_up
255	Dexi_down	Slc3a2_up	Pgr_up	Prmt7_up	Aldh2_down	Prodh2_down	Pfkfb1_down	Gpx3_up	Slc25a24_up	Serpina6_down	Dhrs7_down	Sdad1_up	Gars_up	Thumpd1_down	Slc6a6_up	Mad2l2_up	Prtfdc1_up	Oplah_down	Gbp2_down	Prnp_up
256	Tfrc_down	Hsd17b10_down	Chmp4c_up	Fastkd2_up	Fgfr4_down	Lamb1_up	Slc43a1_down	Cyp2d3_down	Abhd2_down	Cyp1a2_down	Xpo1_up	Atp6v1c1_up	Il18bp_up	Mgll_down	Hsd11b2_down	Nrg1_up	Csrp1_down	Letm1_down	Myc_up	Dab2_up
257	Cpt1a_up	Gcat_down	Acot1_up	LOC691083_down	Akr1c14_down	Fxyd3_up	Hsd17b7_up	Siae_down	Asns_up	Igfbp3_down	Fads2_up	Jmjd6_up	Gstm7_down	Pim3_up	Rdh7_down	Aspdh_down	Cyp2a2_down	Lcp1_down	Gpnmb_down	Rgs5_up
258	Acot9_up	Ankrd46_down	Adipor1_up	Tmem184c_up	Kcnn2_down	Elovl2_down	Lect2_down	Thnsl2_down	Itm2c_up	Scd_up	H19_up	Ctps_up	Srxn1_up	C1qc_down	Map2k2_down	Cideb_down	Angptl4_down	Abca8a_down	A2m_down	Dpp7_up
259	Pbsn_up	Gk_down	C4bpa_down	Nop58_up	Serpina11_down	Slco2b1_down	Tkt_up	Aldh1a1_up	Efhd1_up	Mrps18b_up	Sds_down	Fkbp11_up	Selenbp1_down	Scd1_down	C8a_down	RGD1562323_up	Akr1c12_down	Dnase1l3_down	Cry1_down	Tfpi_up
260	Aqp8_down	Akr1c3_down	Ccdc80_down	Atf3_up	Iars_up	Wars_up	Pdk4_down	Afp_down	Dusp16_up	Slc3a2_up	Sez6_down	Itgb1bp1_up	Cd151_up	Decr1_up	Slc39a8_down	Btg3_up	Cd74_down	Olr59_down	Pdk4_up	Atp1b1_up
261	Yars2_up	Bhmt2_down	Slc20a1_up	Map2k1ip1_up	Hsd17b4_up	Ifitm1_up	Slc25a16_down	March2_down	Slco2a1_down	Pnpla3_up	Aldh1a7_up	Fam195a_up	Fads1_down	Map7d1_up	Srsf9_down	Tdo2_down	Acaa1a_down	Cyp8b1_up	Cdk1_down	Cldn4_up
262	Mrps36_up	Galm_down	Cd47_down	Pno1_up	Miox_up	Ttpa_down	Tnfrsf9_up	Crcp_up	Slc20a1_up	Dao_down	Tardbp_up	Slc25a28_up	Polg2_down	Fkbp11_up	Enpp3_up	Agfg1_up	Tfr2_up	Akr1c19_up	Acmsd_up	Slc38a3_down
263	Nr0b2_down	Gtf2ird1_up	Lgals9_down	Arf5_down	Apeh_up	LOC500300_down	C8g_down	Fam173a_down	Aadat_down	Abcg5_down	C1qbp_up	Ephx1_up	Rgs2_up	Akr7a3_down	Ccnd1_up	Serpina3n_down	Ddx58_down	RT1-Da_down	Ect2_down	Npl_up
264	Atf5_down	Ctsl1_up	Ctps_up	Naca_up	Pctp_up	Marcksl1_up	Slc39a4_up	Tnfsf13_down	Sdcbp_up	LOC100363484_up	Scd1_down	Fmo4_up	Cdo1_down	Aadac_down	Srd5a1_down	Csda_up	Gstt3_down	Atp6v1d_up	Dusp1_up	Mboat1_up
265	Slc26a1_down	Hbb_down	H2afj_up	Crem_down	Hibch_up	Pqlc3_up	RGD1565257_down	Ube2j1_up	Capn2_up	Serpina4_down	Ust5r_down	Cyp2t1_down	Abhd14b_down	Cyp7a1_down	Pno1_up	Tmem14a_up	Gpr146_up	Nnt_down	Fmo1_down	Tspo_up
266	A2m_up	Rxrg_down	Pter_up	Slc43a1_down	Slc23a1_down	null	Npas2_down	Stk16_down	Ethe1_down	Ddc_up	Ca2_up	Azgp1_down	Gls2_down	Cyp4a1_up	Cyb5r3_down	Acot3_up	Fahd1_down	Crip2_down	Eci1_down	Aldh1l2_down
267	Slpi_down	Lgmn_up	Psmb9_down	Alkbh3_up	Slc26a1_down	null	Rnf39_down	Pon2_down	Id1_up	Ctsh_down	Inmt_down	Procr_up	Eef1b2_up	Cd163_up	Pxdc1_down	Zfp703_up	Serpina4_down	Bpnt1_up	Sez6_up	Pnpla2_up
268	Pmvk_up	Trap1_down	Smyd2_up	Ctsc_down	Fmo1_down	Agxt_down	Phtf1_down	Surf2_up	Olr59_down	Dexi_down	Acot4_up	Ccrn4l_up	Ddx39a_up	LOC100361568_up	Acaa1a_up	Ddc_down	Avpr1a_up	Mgp_down	Cxcl1_down	Tax1bp3_up
269	Lgals2_up	Gda_up	Decr2_down	Ddhd1_down	Aco1_up	Aldh1a7_up	Ces1d_up	Nt5dc1_down	Pqlc3_up	Psmb4_up	Mgst2_up	Abat_down	Bloc1s2_up	Ugt2b1_up	Nhej1_up	Cct8_up	Aldh1b1_down	Slc17a2_down	Mettl7b_down	Efemp2_up
270	Sc5dl_up	Map3k12_up	Sdc2_down	Tex2_down	Ppcs_up	Nupr1_up	Znrf2_down	Igfbp1_up	Shmt2_down	Aspg_down	Abcc3_up	Aadac_down	Csad_down	Hgd_down	Pla1a_up	Pgam5_up	UST4r_up	RGD1308114_down	Akr1c1_down	Clstn1_up
271	Dusp1_down	Impdh2_up	Rps6_up	Pmm1_up	LOC680875_down	B4galt6_up	Abat_down	Sulf2_down	Acsm5_up	Alox15_up	Fam195a_up	Mgp_up	Car5a_down	Cyp2f4_down	Dhodh_up	Hexim1_down	Dmgdh_down	Ppp1r3b_down	Slc22a8_up	Pxdn_up
272	LOC685203_up	Reln_up	Pnp_down	Ppl_up	Maob_down	Vopp1_up	Car4_up	Ppap2a_up	Tat_up	Map3k1_down	Gpld1_down	Hspb8_up	Mmp2_up	Serpina3m_down	Tle2_down	Sec16b_down	Abcg5_down	Rtp4_down	Stbd1_up	St3gal6_down
273	RGD1310769_up	Nat8_down	Ets2_up	Kmo_down	Btbd11_down	null	Nxt2_down	Nr0b2_up	Prom1_up	LOC498606_up	RT1-Bb_up	Tardbp_up	Neurl3_up	Pnpla7_up	RGD1308772_down	Dhrs7b_up	Cyp7a1_up	LOC100360985_down	Acsf2_up	Scd_up
274	Psmd2_up	Idi1_up	Mknk2_up	Afm_down	Gpld1_down	null	Dmgdh_down	LOC688637_up	Enpp2_down	Rtn4_up	Pbk_up	Clcn4_down	Nipsnap1_down	Impa2_up	Lipc_down	Pxmp2_down	Gstm1_down	Cdk1_down	Cmc1_down	Pglyrp1_up
275	Gadd45g_down	RGD1562079_up	Khk_down	Cxcl12_down	Cadps2_down	Pgm2_up	Ltc4s_down	Pafah1b1_up	Map1lc3a_up	Cxcl1_up	Lipc_down	Adi1_down	LOC100361913_up	Tmem11_up	Tmem79_up	Tmem53_down	Dcaf11_down	RGD1584021_up	Wfdc2_up	Col1a2_up
276	Nol3_up	Tkt_down	Dhrs3_down	Nars_up	Eci1_up	Rragd_up	Apoc1_down	Abcc5_up	Ccl9_up	Ramp2_up	Cyp1a1_up	Asgr1_down	Aen_up	Plekhb1_up	Fam213b_down	Txnrd1_up	Coq10a_down	Arntl_down	LOC367746_up	RGD1562284_up
277	Akr7a3_down	Pnrc1_up	Plbd1_up	Dpys_down	Apip_up	Mmd_up	Prom1_up	Atp1a1_down	Slc2a2_up	Mcpt2_up	Abcc6_down	Pgrmc2_down	Pdk1_down	Selenbp1_up	Hibch_up	Nit2_down	Acsf2_up	Unc119b_down	Xiap_down	Cpb2_down
278	Il17ra_down	Eif1a_up	Ppp2r2d_up	Otc_down	Igfbp3_down	Apoa4_down	Slco2b1_down	Jun_down	Lsr_up	Enc1_up	Gadd45g_down	Mrto4_up	Mapre1_up	RT1-S3_down	Rbm3_up	Myo5a_up	Steap4_up	Sdc1_up	Eppk1-ps1_down	Clic1_up
279	Lss_up	Ntpcr_down	Prom1_up	Ndrg2_down	Chchd3_up	Saa4_down	Klkb1_down	Fmo3_up	Reep5_up	Klf6_up	Mcm6_up	Cldn2_down	Flna_up	Cyp27a1_up	Palmd_up	Clcn3_up	Park7_down	Akr1c3_up	Sqrdl_up	Fnta_up
280	Ergic1_down	Entpd5_down	Prss32_up	Eef1d_up	Fam96b_up	Id1_up	Hook1_down	Nfe2l2_down	Slc38a2_up	Cyp2a1_up	Sult1c3_down	Sel1l_down	RGD1310495_down	Hist1h2bh_down	Tinf2_up	C8a_down	Selenbp1_down	Tspan13_down	Acot4_down	LOC100361568_up
281	Sepw1_down	Ppp1r3c_down	C1s_down	Lyst_down	P4hb_down	Myo5a_up	Amacr_down	Tmem160_down	Msmo1_up	Avpr1a_down	Slc22a8_down	Dusp1_down	Zmat3_up	Ocln_up	Atp6v1d_up	Psat1_up	Itih4_up	Junb_up	Marveld1_up	Rcn2_up
282	Mospd2_up	Slc27a5_up	Cd302_down	Nat5_up	Apoc2_down	Sds_down	Srd5a1_down	Mrpl47_up	Car5a_down	Igf2bp3_down	Tfrc_up	Bdh1_down	Pklr_down	Bst2_down	UST4r_down	Mdm2_up	Plekhb1_up	Khk_down	Ust5r_up	Xpnpep2_down
283	Pcp4_up	Crem_up	Hprt1_up	Ccng1_up	Retsat_up	Reln_up	Il17ra_down	Abcc3_up	Impdh2_up	Wsb1_down	Tubb5_up	Egln3_up	Rab32_up	Gpld1_down	Mki67ip_up	Mrpl55_up	Mmgt1_down	Pcolce_up	RGD1308059_down	F12_down
284	Mafb_down	Wasl_up	Tp53inp2_down	Tmem30b_up	Hdgfrp3_up	Rdh5_down	March6_down	Wdr46_up	Rps6_up	Cpt1a_down	Akr1b7_up	Gnl2_up	Cyp2a2_down	Sparc_down	Otc_down	Dtd1_up	Akr1e2_down	Nucb2_down	Vim_down	Cxcl16_up
285	Igha_down	Socs3_up	Eif5_up	Fbl_up	Papss2_down	Slc22a18_down	Eci3_down	Alg12_up	Phlda3_up	Cdkn1a_down	Hao2_down	Fat1_up	F12_down	Aig1_up	LOC100363441_down	Krt19_up	Ephx2_down	Pfkfb1_down	A1cf_down	Ccl2_up
286	G0s2_down	Srebf1_down	Gjb2_up	Lrp5_down	C1qbp_up	Fga_down	LOC688786_down	Scara5_up	Lin7a_down	Cpd_down	Smc2_up	App_up	Tmem140_down	Clec14a_up	Ptprd_down	Asnsd1_up	Dusp1_down	Nucks1_up	RT1-CE5_down	Slc25a3_up
287	Slc39a8_down	Tmem205_down	Eif4a2_up	Sh3glb1_up	Slc25a13_down	Cyp4a8_down	Ftcd_down	Sorl1_down	Aadac_down	Psma1_up	RGD1562323_up	Ccdc68_up	Tagln_up	Mrpl49_up	Rasal3_down	Clpx_down	Cyp2e1_down	Fcer1g_down	Hhex_up	Wls_up
288	Gulo_down	Gnat1_up	Rcan2_up	Asgr1_down	Srsf6_up	LOC100363441_down	Tspo_up	Dnase2b_up	Egf_down	Zfp189_down	Rangrf_up	Setd4_up	Dmgdh_down	Psmb8_down	Lhpp_down	Gtpbp2_up	Aspg_down	Tsku_down	Elovl5_down	Ebp_down
289	Psmb7_up	Slc9a3r1_up	Fbxo3_up	Psmg4_up	Pion_down	Cxcl1_up	Prkab1_down	C1galt1c1_down	Abp1_up	Cxcr7_up	Bub1_up	Hsd11b1_down	Mmp12_up	Asns_up	Echs1_down	Fam82a1_down	Cacybp_down	Avpr1a_down	Aldh1b1_up	Fabp1_down
290	Cib2_down	Tcea3_down	C9_down	Sytl2_down	Lrpprc_up	Tnfrsf21_up	H6pd_down	Sepw1_up	Pon1_down	Lect2_down	Pcna_up	Gk_down	Sgcb_up	Nqo1_up	Mrpl46_up	RGD1309537_up	Slc7a7_up	Agmo_down	Slc27a5_down	Pgcp_down
291	Bmp7_up	Ei24_down	Ncln_up	Ubd_down	Fam136a_up	RT1-DMa_up	Xkr8_down	Ephb6_down	Wsb1_up	Gclc_up	Rfc4_up	Phyhd1_down	Acsl1_down	Rprm_down	Hint3_down	Pold2_up	Cish_down	Slc22a23_down	Ppp1r3b_down	Marcksl1_up
292	Timm21_up	Ecm1_down	LOC100361733_down	Smyd5_up	Cfh_down	Plscr1_up	Stat2_down	RGD1302996_up	Aim1l_down	Atl3_up	Gstt3_up	Polr3g_up	Plscr1_up	Acot12_up	Nr1i3_up	Dusp16_up	Sqrdl_down	Igfbp3_down	Rtn4_down	Gja1_up
293	Akr1c3_down	Hsd17b13_down	Hsd17b12_down	Nxt1_up	Nipal2_up	Serpina3m_down	Abcc6_down	Eif1a_up	Trio_up	Rcan2_up	Zdhhc2_up	Ddc_down	Slc6a13_down	Aco1_up	Trib3_up	Elovl5_down	Ass1_down	Lims2_down	Abcg8_up	Krt20_up
294	Thumpd1_down	Myd88_up	Rcl1_down	Sds_down	Mospd2_up	Coro1a_up	Mbnl3_down	Cetn2_down	Rpo1-3_up	Sqle_up	Hsd3b5_down	Usp10_up	Ttpa_down	Chchd10_up	Mrpl49_up	Heatr2_up	Tkt_down	Kmo_up	Bckdhb_down	Cdo1_down
295	Spp2_down	Yipf1_up	Cyp4f6_down	Cadm1_down	Gpc4_down	Cd276_up	Scfd2_down	null	Ppp2cb_up	Acad9_up	Insig2_down	Srm_up	Wbp5_up	Xdh_down	Cmtm8_down	Cct7_up	Mocs2_down	Tspo_up	Itga1_down	LOC100361122_up
296	Polg2_down	RGD1305464_up	Slc6a9_up	Tacc2_up	Hadh_up	Gpd1_down	F2r_up	null	Reln_up	Ddhd1_down	Plekhb1_down	Htra1_down	Slc25a4_up	Tfrc_up	Smpd1_up	Smyd2_up	Cmbl_down	Phtf1_down	Acsf2_down	Fam176b_up
297	Fetub_down	Limk2_up	Galk1_up	Ethe1_down	Pgcp_down	Qprt_down	Apom_down	Dgat1_up	Smc2_up	Bckdhb_down	Ckap2_up	RGD1311122_down	Cyp2t1_down	Slc3a2_up	Dnase2b_up	Hexb_up	Cars_up	Irf9_down	Mmd2_up	Ceacam1_down
298	Aco2_up	Tnfrsf12a_up	Ptprd_down	Gjb1_down	Pon2_down	Bckdha_down	Abca8a_down	Flad1_up	Ctgf_up	Parp1_up	Npas2_down	Znrf2_down	Cryab_up	Oat_down	Csrp1_down	RGD1308059_up	Trpm4_up	Stx2_down	Cyp4a3_down	RGD1310495_down
299	Abp1_up	Fh_up	Oat_up	Nip7_up	Abhd12_up	Napsa_up	Cnot6l_down	Slc25a15_up	Sdc2_down	Sdf2l1_up	Ivd_down	Lipc_down	Rhob_up	Hmox1_up	Bdh1_down	Rg9mtd3_up	Gjb1_down	Chchd6_down	Fcgr3a_down	C5_down
300	Mbl1_down	Tbc1d15_up	Tgm2_up	Eif3d_up	Acadl_up	Mab21l3_down	Slc1a2_up	C1r_down	Sgk1_down	Sgpl1_up	Serpina4_down	Nop16_up	Igfals_down	Mtmr7_down	LOC100360985_up	Stard5_down	Ptms_down	Akr1c12_down	Coq10b_up	Fah_down
