# Supplementary material for: Application of dynamic topic models to toxicogenomics data
Source: BMC Bioinformatics. 2016 Oct 6;17(Suppl 13):368. doi: 10.1186/s12859-016-1225-0 (PMC5073961; doi:10.1186/s12859-016-1225-0)
Supplement: Additional file 3: Table S3. — Functional analysis results for each topic at 4 time points: Fisher’s exact test with a p value cut-off of 0.05 was used in KEGG and GO. (XLSX 82 kb) [file 12859_2016_1225_MOESM3_ESM.xlsx]

## Sheet: 4days
Topic 1			Topic 2			Topic 3			Topic 4			Topic 5			Topic 6			Topic 7			Topic 8			Topic 9			Topic 10
Function category	P value		Function category	P value		Function category	P value		Function category	P value		Function category	P value		Function category	P value		Function category	P value		Function category	P value		Function category	P value		Function category	P value
Fatty acid metabolism	2.84156e-18		Metabolic pathways	5.50526e-12		Metabolic pathways	1.35747e-08		Ribosome	1.26425e-05		PPAR signaling pathway	2.22045e-16		Drug metabolism - cytochrome P450	2.30885e-10		Metabolism of xenobiotics by cytochrome P450	2.76446e-14		Metabolic pathways	1.41931e-12		Tryptophan metabolism	4.56246e-07		Metabolism of xenobiotics by cytochrome P450	2.22045e-16
Metabolic pathways	6.34116e-18		Arginine and proline metabolism	9.78072e-10		Drug metabolism - other enzymes	6.25735e-08		Aminoacyl-tRNA biosynthesis	0.000110979		Fatty acid metabolism	2.88658e-15		Complement and coagulation cascades	2.33313e-09		Drug metabolism - cytochrome P450	1.33016e-12		Tryptophan metabolism	2.5593e-07		Drug metabolism - cytochrome P450	2.74689e-05		Drug metabolism - cytochrome P450	2.12053e-14
Peroxisome	8.88178e-16		Tryptophan metabolism	2.83316e-09		Metabolism of xenobiotics by cytochrome P450	7.95852e-08		Biosynthesis of unsaturated fatty acids	0.000447631		Metabolic pathways	5.10703e-15		Arginine and proline metabolism	5.29522e-08		Ascorbate and aldarate metabolism	1.03143e-08		Drug metabolism - cytochrome P450	2.67193e-07		Metabolism of xenobiotics by cytochrome P450	3.2021e-05		Glutathione metabolism	2.73004e-12
PPAR signaling pathway	6.61693e-14		Propanoate metabolism	5.16188e-08		Drug metabolism - cytochrome P450	1.06685e-07		Arginine and proline metabolism	0.000877581		Peroxisome	5.77316e-15		Metabolic pathways	5.59711e-08		Fatty acid metabolism	1.60463e-08		Arginine and proline metabolism	5.51481e-07		Nitrogen metabolism	5.6246e-05		Ascorbate and aldarate metabolism	1.8532e-08
Biosynthesis of unsaturated fatty acids	1.02207e-12		Drug metabolism - cytochrome P450	6.11385e-08		Steroid hormone biosynthesis	1.25022e-07		Complement and coagulation cascades	0.00100499		Valine, leucine and isoleucine degradation	3.88886e-11		Nitrogen metabolism	1.31619e-07		Retinol metabolism	1.60463e-08		Biosynthesis of unsaturated fatty acids	4.01651e-06		Bile secretion	6.53582e-05		Fatty acid metabolism	3.70239e-08
Terpenoid backbone biosynthesis	3.83293e-12		Valine, leucine and isoleucine degradation	6.14904e-07		Bile secretion	3.60568e-07		Ascorbate and aldarate metabolism	0.00124252		Ascorbate and aldarate metabolism	5.08097e-10		Metabolism of xenobiotics by cytochrome P450	2.35571e-07		Glutathione metabolism	5.29851e-08		Steroid hormone biosynthesis	4.81725e-06		Fat digestion and absorption	6.56495e-05		Retinol metabolism	3.70239e-08
Valine, leucine and isoleucine degradation	7.74332e-10		Glycine, serine and threonine metabolism	3.0321e-06		Ribosome	1.10708e-06		Drug metabolism - cytochrome P450	0.00190764		Biosynthesis of unsaturated fatty acids	7.99994e-10		Tryptophan metabolism	2.41009e-07		Biosynthesis of unsaturated fatty acids	3.84881e-06		beta-Alanine metabolism	1.71268e-05		Ascorbate and aldarate metabolism	0.000168703		Tryptophan metabolism	4.09542e-08
Ascorbate and aldarate metabolism	2.33558e-08		Linoleic acid metabolism	3.0321e-06		Linoleic acid metabolism	4.30712e-06		Valine, leucine and isoleucine biosynthesis	0.0022765		Propanoate metabolism	3.43205e-09		Drug metabolism - other enzymes	2.41009e-07		PPAR signaling pathway	9.59671e-06		Pantothenate and CoA biosynthesis	1.82829e-05		Histidine metabolism	0.000196866		Pentose and glucuronate interconversions	7.39218e-08
Tryptophan metabolism	5.55447e-08		Pyruvate metabolism	3.53749e-06		Retinol metabolism	4.95416e-06		Sulfur metabolism	0.0022765		Complement and coagulation cascades	5.60675e-08		Glycine, serine and threonine metabolism	1.81339e-06		Pentose and glucuronate interconversions	1.76269e-05		Glycine, serine and threonine metabolism	2.33953e-05		Glycerolipid metabolism	0.000256942		Tyrosine metabolism	5.14064e-07
Propanoate metabolism	7.22931e-08		Nitrogen metabolism	3.9636e-06		Biosynthesis of unsaturated fatty acids	0.000103058		Alanine, aspartate and glutamate metabolism	0.00245956		beta-Alanine metabolism	1.49823e-07		Linoleic acid metabolism	1.81339e-06		Linoleic acid metabolism	2.24431e-05		Drug metabolism - other enzymes	2.66263e-05		Arginine and proline metabolism	0.000359479		Metabolic pathways	1.22329e-06
Butanoate metabolism	1.21868e-07		Metabolism of xenobiotics by cytochrome P450	4.1433e-06		Caffeine metabolism	0.000208223		p53 signaling pathway	0.00459968		Tryptophan metabolism	4.82365e-07		Steroid hormone biosynthesis	4.56988e-06		Metabolic pathways	2.39899e-05		Starch and sucrose metabolism	4.16307e-05		PPAR signaling pathway	0.000530799		Bile secretion	1.68342e-06
Retinol metabolism	5.10186e-07		Alanine, aspartate and glutamate metabolism	8.22647e-06		Ascorbate and aldarate metabolism	0.000210249		ABC transporters	0.00460776		Pentose and glucuronate interconversions	1.59174e-06		Retinol metabolism	1.49845e-05		Nitrogen metabolism	3.83086e-05		Nicotinate and nicotinamide metabolism	7.77157e-05		Glutathione metabolism	0.000552832		Histidine metabolism	1.91845e-05
Metabolism of xenobiotics by cytochrome P450	6.71578e-07		Histidine metabolism	1.84513e-05		Steroid biosynthesis	0.00030438		Terpenoid backbone biosynthesis	0.00462432		Steroid hormone biosynthesis	8.39795e-06		Bile secretion	3.64894e-05		Steroid hormone biosynthesis	4.0338e-05		Vitamin digestion and absorption	7.77157e-05		Antigen processing and presentation	0.000664536		PPAR signaling pathway	1.94231e-05
Synthesis and degradation of ketone bodies	2.67307e-06		beta-Alanine metabolism	2.56073e-05		Nitrogen metabolism	0.000780906		Tryptophan metabolism	0.0060732		Histidine metabolism	1.91845e-05		Histidine metabolism	0.000135356		Valine, leucine and isoleucine degradation	0.000160592		Retinol metabolism	0.000116884		Lysine degradation	0.000917312		Nitrogen metabolism	5.81646e-05
beta-Alanine metabolism	2.73372e-06		Fatty acid metabolism	2.59015e-05		alpha-Linolenic acid metabolism	0.00179226		Thyroid cancer	0.00609808		Butanoate metabolism	1.91845e-05		Pantothenate and CoA biosynthesis	0.000250466		Pyruvate metabolism	0.000168058		Ascorbate and aldarate metabolism	0.000126018		Viral myocarditis	0.00167543		Steroid hormone biosynthesis	6.84943e-05
Drug metabolism - cytochrome P450	5.66552e-06		Lysine degradation	0.000148934		Butanoate metabolism	0.00208412		Arachidonic acid metabolism	0.00710232		Retinol metabolism	2.71656e-05		Glutathione metabolism	0.000365859		Tryptophan metabolism	0.000206461		Sulfur metabolism	0.000136691		Pyruvate metabolism	0.00169469		Glycolysis / Gluconeogenesis	7.3553e-05
Steroid hormone biosynthesis	1.06654e-05		Ascorbate and aldarate metabolism	0.000168703		Synthesis and degradation of ketone bodies	0.00246214		Ribosome biogenesis in eukaryotes	0.00714183		Pyruvate metabolism	3.40705e-05		Biosynthesis of unsaturated fatty acids	0.000606753		Arginine and proline metabolism	0.000225771		Histidine metabolism	0.000140213		Drug metabolism - other enzymes	0.00200147		Proteasome	8.4978e-05
Pentose and glucuronate interconversions	3.17808e-05		Butanoate metabolism	0.000196866		PPAR signaling pathway	0.00317514		RNA transport	0.00722328		Fatty acid elongation in mitochondria	4.06919e-05		Pyruvate metabolism	0.00119272		p53 signaling pathway	0.000225771		Metabolism of xenobiotics by cytochrome P450	0.000140481		beta-Alanine metabolism	0.00209388		beta-Alanine metabolism	0.000265802
Pantothenate and CoA biosynthesis	3.17808e-05		Glycolysis / Gluconeogenesis	0.000422024		Primary bile acid biosynthesis	0.00319622		Vitamin B6 metabolism	0.00744315		Arginine and proline metabolism	6.09954e-05		beta-Alanine metabolism	0.0015489		Glycolysis / Gluconeogenesis	0.000265695		Valine, leucine and isoleucine degradation	0.000167873		Steroid hormone biosynthesis	0.00273896		Pyruvate metabolism	0.000265987
Pyruvate metabolism	4.20788e-05		Tyrosine metabolism	0.000529183		Staphylococcus aureus infection	0.00345942		beta-Alanine metabolism	0.00852999		Glyoxylate and dicarboxylate metabolism	7.34833e-05		Arachidonic acid metabolism	0.00218552		Glycerolipid metabolism	0.000972802		Pyruvate metabolism	0.000174882		Caffeine metabolism	0.00334007		Valine, leucine and isoleucine degradation	0.000267661
Fatty acid elongation in mitochondria	4.56797e-05		Arachidonic acid metabolism	0.000664536		Sulfur metabolism	0.00381448		Glycine, serine and threonine metabolism	0.0099533		Synthesis and degradation of ketone bodies	9.18661e-05		Caffeine metabolism	0.00275099		DNA replication	0.00119272		Linoleic acid metabolism	0.000237075		Pentose and glucuronate interconversions	0.00348058		Vitamin B6 metabolism	0.000274702
Glycolysis / Gluconeogenesis	9.2364e-05		Biosynthesis of unsaturated fatty acids	0.000827705		Glutathione metabolism	0.00400496		Ether lipid metabolism	0.0099533		Lysine degradation	0.00015525		Sulfur metabolism	0.00275099		Histidine metabolism	0.00125074		Peroxisome	0.00100145		Bladder cancer	0.0037019		Arginine and proline metabolism	0.000374311
Histidine metabolism	0.00023875		Selenocompound metabolism	0.00150722		Pentose and glucuronate interconversions	0.00411918		Linoleic acid metabolism	0.0099533		Drug metabolism - cytochrome P450	0.000173778		Alanine, aspartate and glutamate metabolism	0.00327959		Drug metabolism - other enzymes	0.00141189		Bile secretion	0.00112627		Alanine, aspartate and glutamate metabolism	0.00439384		Phenylalanine, tyrosine and tryptophan biosynthesis	0.000665725
Drug metabolism - other enzymes	0.000389827		alpha-Linolenic acid metabolism	0.00150722		Alanine, aspartate and glutamate metabolism	0.00535977		alpha-Linolenic acid metabolism	0.0101757		Glycerolipid metabolism	0.000267661		Fructose and mannose metabolism	0.00387001		Complement and coagulation cascades	0.00154167		Butanoate metabolism	0.00128703		Propanoate metabolism	0.00439384		Propanoate metabolism	0.000678465
Linoleic acid metabolism	0.000400933		Synthesis and degradation of ketone bodies	0.00215268		D-Glutamine and D-glutamate metabolism	0.00544403		Long-term depression	0.0114621		Pantothenate and CoA biosynthesis	0.000353691		Lysine biosynthesis	0.00434297		beta-Alanine metabolism	0.0015489		Riboflavin metabolism	0.00180226		Lysine biosynthesis	0.00496573		Biosynthesis of unsaturated fatty acids	0.000850437
Arginine and proline metabolism	0.000456191		PPAR signaling pathway	0.00237347		Terpenoid backbone biosynthesis	0.00766525		Starch and sucrose metabolism	0.0132421		Bile secretion	0.000368629		D-Glutamine and D-glutamate metabolism	0.00434297		Propanoate metabolism	0.00327959		Primary bile acid biosynthesis	0.0021517		D-Glutamine and D-glutamate metabolism	0.00496573		ABC transporters	0.00146954
Bile secretion	0.000457756		Glutathione metabolism	0.00317619		Proximal tubule bicarbonate reclamation	0.0079243		Bile secretion	0.0136452		Terpenoid backbone biosynthesis	0.000499371		Glycolysis / Gluconeogenesis	0.00708549		D-Glutamine and D-glutamate metabolism	0.00434297		Pentose and glucuronate interconversions	0.00278291		Graft-versus-host disease	0.0051733		Glycerolipid metabolism	0.00150025
Lysine degradation	0.00112923		Pentose and glucuronate interconversions	0.00348058		Asthma	0.0079243		Fatty acid metabolism	0.0137524		Proximal tubule bicarbonate reclamation	0.000850437		Vitamin B6 metabolism	0.0084655		Bile secretion	0.0048037		Alanine, aspartate and glutamate metabolism	0.0033713		Fatty acid metabolism	0.00545979		Phenylalanine metabolism	0.00154096
Glyoxylate and dicarboxylate metabolism	0.00123		Porphyrin and chlorophyll metabolism	0.00440655		Systemic lupus erythematosus	0.0107793		Pentose and glucuronate interconversions	0.0184037		Drug metabolism - other enzymes	0.00206315		Glyoxylate and dicarboxylate metabolism	0.00964179		Non-homologous end-joining	0.0055674		Propanoate metabolism	0.0033713		Retinol metabolism	0.00545979		Butanoate metabolism	0.00174009
Glycerolipid metabolism	0.0017771		Cyanoamino acid metabolism	0.00496573		Thyroid cancer	0.0114369		Prion diseases	0.0193504		Linoleic acid metabolism	0.00262522		Staphylococcus aureus infection	0.0102855		Vitamin digestion and absorption	0.00641587		Lysine degradation	0.00354491		Cell cycle	0.00582366		Glycine, serine and threonine metabolism	0.00262522
Steroid biosynthesis	0.00306571		D-Glutamine and D-glutamate metabolism	0.00496573		Complement and coagulation cascades	0.011823		Pyrimidine metabolism	0.0217704		Fat digestion and absorption	0.00282218		Phenylalanine metabolism	0.0121834		Vitamin B6 metabolism	0.0084655		Lysine biosynthesis	0.00439791		Valine, leucine and isoleucine degradation	0.00697009		Linoleic acid metabolism	0.00262522
Caffeine metabolism	0.00369217		Retinol metabolism	0.00545979		Tryptophan metabolism	0.0127778		Nitrogen metabolism	0.0254404		Staphylococcus aureus infection	0.00282218		Selenocompound metabolism	0.0121834		Arachidonic acid metabolism	0.00970731		Glycerolipid metabolism	0.00517762		Allograft rejection	0.00701723		Starch and sucrose metabolism	0.00379811
Arachidonic acid metabolism	0.00390644		Glycerolipid metabolism	0.00697009		Mineral absorption	0.0127778		Gap junction	0.0289891		Citrate cycle (TCA cycle)	0.00317276		Peroxisome	0.0139949		Staphylococcus aureus infection	0.0102855		Terpenoid backbone biosynthesis	0.0056677		ABC transporters	0.00809266		Alanine, aspartate and glutamate metabolism	0.00450712
Tyrosine metabolism	0.00430654		Vitamin digestion and absorption	0.00814245		Glyoxylate and dicarboxylate metabolism	0.0131822		Drug metabolism - other enzymes	0.0298366		Proteasome	0.00327201		Lysine degradation	0.0161215		Glycine, serine and threonine metabolism	0.0124803		PPAR signaling pathway	0.00668644		Vitamin digestion and absorption	0.00814245		D-Glutamine and D-glutamate metabolism	0.00502435
Starch and sucrose metabolism	0.00430654		Vitamin B6 metabolism	0.00966158		Histidine metabolism	0.0135153		Caffeine metabolism	0.0315733		Caffeine metabolism	0.00339722		Tyrosine metabolism	0.0165405		Tyrosine metabolism	0.0165405		Vitamin B6 metabolism	0.00857115		p53 signaling pathway	0.00876233		Peroxisome	0.00610227
Nitrogen metabolism	0.00621449		Drug metabolism - other enzymes	0.0105767		Small cell lung cancer	0.0141268		Fat digestion and absorption	0.0361253		Starch and sucrose metabolism	0.00379811		Primary bile acid biosynthesis	0.0183156		Starch and sucrose metabolism	0.0165405		Glyoxylate and dicarboxylate metabolism	0.00981186		Autoimmune thyroid disease	0.00927747		Terpenoid backbone biosynthesis	0.00684457
Vitamin B6 metabolism	0.0103452		Glyoxylate and dicarboxylate metabolism	0.0116113		Fat digestion and absorption	0.0163035		Glutathione metabolism	0.0395355		Porphyrin and chlorophyll metabolism	0.00450163		Propanoate metabolism	0.0188467		Bladder cancer	0.0165405		Arachidonic acid metabolism	0.010001		Glyoxylate and dicarboxylate metabolism	0.0116113		Ribosome	0.00684457
Fat digestion and absorption	0.0155793		Fat digestion and absorption	0.0135382		Antigen processing and presentation	0.0164402		Glycosphingolipid biosynthesis - ganglio series	0.0396444		Alanine, aspartate and glutamate metabolism	0.00450712		Pentose and glucuronate interconversions	0.0219148		One carbon pool by folate	0.0183156		Glutathione metabolism	0.0118829		Type I diabetes mellitus	0.0119954		p53 signaling pathway	0.00901173
Renin-angiotensin system	0.0198524		Staphylococcus aureus infection	0.0135382		Selenocompound metabolism	0.0165991		Histidine metabolism	0.0432361		Lysine biosynthesis	0.00502435		Cysteine and methionine metabolism	0.0240324		Alanine, aspartate and glutamate metabolism	0.0188467		Phenylalanine metabolism	0.012396		alpha-Linolenic acid metabolism	0.0146426		Pentose phosphate pathway	0.00994207
Citrate cycle (TCA cycle)	0.020348		Phenylalanine metabolism	0.0146426		Renin-angiotensin system	0.0204648		Butanoate metabolism	0.0432361		D-Glutamine and D-glutamate metabolism	0.00502435		Riboflavin metabolism	0.0274435		Fatty acid elongation in mitochondria	0.020108		Selenocompound metabolism	0.012396		Glycine, serine and threonine metabolism	0.0157047		Maturity onset diabetes of the young	0.00994207
Primary bile acid biosynthesis	0.0240491		Toxoplasmosis	0.0179466		Bladder cancer	0.0241517					Nitrogen metabolism	0.0056026		Galactose metabolism	0.0301852		Fructose and mannose metabolism	0.0213428		Tyrosine metabolism	0.0168965		Linoleic acid metabolism	0.0157047		Drug metabolism - other enzymes	0.0108363
African trypanosomiasis	0.0264228		Peroxisome	0.0196759		Peroxisome	0.0247167					Metabolism of xenobiotics by cytochrome P450	0.00636126		Vitamin digestion and absorption	0.0398715		Carbohydrate digestion and absorption	0.0213428		Fatty acid metabolism	0.0183173		Metabolic pathways	0.0172274		Arachidonic acid metabolism	0.0136659
Fructose and mannose metabolism	0.029826		One carbon pool by folate	0.0219245		Taurine and hypotaurine metabolism	0.024968					ABC transporters	0.00829458		Fat digestion and absorption	0.0443635		Systemic lupus erythematosus	0.0216119		Steroid biosynthesis	0.0186285		Cell adhesion molecules (CAMs)	0.0190803		Fat digestion and absorption	0.0138649
Carbohydrate digestion and absorption	0.029826		Fatty acid elongation in mitochondria	0.0228655		Fatty acid metabolism	0.0277919					Systemic lupus erythematosus	0.00870983		Pentose phosphate pathway	0.0452349		Prion diseases	0.0240324		Fatty acid elongation in mitochondria	0.0203522		Taurine and hypotaurine metabolism	0.0228655		Selenocompound metabolism	0.0148793
Adipocytokine signaling pathway	0.0312205		Bile secretion	0.0247985		Pertussis	0.0303131					Glycolysis / Gluconeogenesis	0.0100486					Porphyrin and chlorophyll metabolism	0.0258716		Taurine and hypotaurine metabolism	0.0203522		Phagosome	0.0255415		Lysine degradation	0.0215261
Riboflavin metabolism	0.0332558		Cysteine and methionine metabolism	0.029926		Fructose and mannose metabolism	0.0309398					Arachidonic acid metabolism	0.0136659					ABC transporters	0.0300036		Porphyrin and chlorophyll metabolism	0.026304		Pantothenate and CoA biosynthesis	0.0261808		Primary bile acid biosynthesis	0.0222709
Galactose metabolism	0.0392726		Complement and coagulation cascades	0.0312996		Carbohydrate digestion and absorption	0.0309398					Glycine, serine and threonine metabolism	0.0160217					Caffeine metabolism	0.0356743		Synthesis and degradation of ketone bodies	0.0277722		Cysteine and methionine metabolism	0.029926		Ubiquinone and other terpenoid-quinone biosynthesis	0.0231239
ABC transporters	0.0415285		Allograft rejection	0.0334504		Graft-versus-host disease	0.0309398					Primary bile acid biosynthesis	0.0222709					Nicotinate and nicotinamide metabolism	0.0398715		ABC transporters	0.0306203		Intestinal immune network for IgA production	0.029926		Taurine and hypotaurine metabolism	0.0231239
Sulfur metabolism	0.0431103		Sulfur metabolism	0.0404208		Allograft rejection	0.0387441					Prion diseases	0.0305012					Peroxisome	0.0434614		Nitrogen metabolism	0.0306842		Synthesis and degradation of ketone bodies	0.0311506		Cysteine and methionine metabolism	0.0305012
			Autoimmune thyroid disease	0.0411971		Arginine and proline metabolism	0.0399655					Riboflavin metabolism	0.0314975					Fat digestion and absorption	0.0443635		Caffeine metabolism	0.0360958		Galactose metabolism	0.035919		Allograft rejection	0.034087
			Proximal tubule bicarbonate reclamation	0.0413924		Galactose metabolism	0.0404257					Galactose metabolism	0.0364669											Glycolysis / Gluconeogenesis	0.0366439		Galactose metabolism	0.0364669
			Asthma	0.0413924		ABC transporters	0.0430309					Sulfur metabolism	0.0408642											DNA replication	0.0411971		Caffeine metabolism	0.0408642
			Antigen processing and presentation	0.0465559		Pyruvate metabolism	0.0475744					Nicotinate and nicotinamide metabolism	0.0479639											Biosynthesis of unsaturated fatty acids	0.0413924		Sulfur metabolism	0.0408642
			Nicotinate and nicotinamide metabolism	0.04726		Autoimmune thyroid disease	0.0475744																	Proximal tubule bicarbonate reclamation	0.0413924		Autoimmune thyroid disease	0.0419653
			Type I diabetes mellitus	0.0498773																				Asthma	0.0413924
																								Toxoplasmosis	0.0460357
																								Glioma	0.0465559
Topic 11			Topic 12			Topic 13			Topic 14			Topic 15			Topic 16			Topic 17			Topic 18			Topic 19			Topic 20
Function category	P value		Function category	P value		Function category	P value		Function category	P value		Function category	P value		Function category	P value		Function category	P value		Function category	P value		Function category	P value		Function category	P value
Metabolism of xenobiotics by cytochrome P450	2.17863e-11		Drug metabolism - cytochrome P450	7.00006e-06		Metabolism of xenobiotics by cytochrome P450	1.76156e-06		Ascorbate and aldarate metabolism	2.44413e-08		Propanoate metabolism	2.38092e-07		Arginine and proline metabolism	4.58268e-08		Metabolic pathways	7.7736e-10		Staphylococcus aureus infection	2.90162e-08		Steroid hormone biosynthesis	5.89078e-10		Complement and coagulation cascades	5.82267e-10
Drug metabolism - cytochrome P450	5.93629e-09		Metabolism of xenobiotics by cytochrome P450	9.17814e-06		p53 signaling pathway	3.53617e-06		Pentose and glucuronate interconversions	2.01652e-06		Metabolic pathways	1.31593e-06		Tryptophan metabolism	2.39613e-06		Arginine and proline metabolism	1.59112e-08		Pertussis	5.74603e-07		Retinol metabolism	3.98696e-09		Tryptophan metabolism	4.46599e-06
Retinol metabolism	3.23623e-08		beta-Alanine metabolism	9.27604e-06		Propanoate metabolism	4.08177e-06		Proteasome	1.4356e-05		Tryptophan metabolism	1.62392e-06		Metabolic pathways	3.06284e-06		Alanine, aspartate and glutamate metabolism	6.84077e-08		Systemic lupus erythematosus	6.25841e-06		Drug metabolism - cytochrome P450	8.10691e-08		Staphylococcus aureus infection	7.61475e-06
Ascorbate and aldarate metabolism	4.72411e-07		Glycerolipid metabolism	1.13323e-05		Ascorbate and aldarate metabolism	6.06629e-06		Metabolic pathways	2.17047e-05		Steroid biosynthesis	8.078e-06		beta-Alanine metabolism	1.50961e-05		Drug metabolism - cytochrome P450	7.20755e-07		Protein processing in endoplasmic reticulum	5.02086e-05		Metabolic pathways	4.54368e-07		Biosynthesis of unsaturated fatty acids	7.67898e-05
Pentose and glucuronate interconversions	1.46811e-06		Glycine, serine and threonine metabolism	1.27102e-05		Drug metabolism - cytochrome P450	1.20445e-05		Pyruvate metabolism	4.38567e-05		beta-Alanine metabolism	1.11244e-05		Metabolism of xenobiotics by cytochrome P450	1.67383e-05		Histidine metabolism	1.7705e-06		Arachidonic acid metabolism	5.74995e-05		Drug metabolism - other enzymes	5.68784e-07		ECM-receptor interaction	8.5384e-05
Fatty acid metabolism	3.07545e-06		Tryptophan metabolism	1.34696e-05		Pentose and glucuronate interconversions	1.5191e-05		Steroid hormone biosynthesis	8.78157e-05		Pyruvate metabolism	1.28845e-05		Glycine, serine and threonine metabolism	2.0635e-05		Linoleic acid metabolism	3.78388e-06		Metabolism of xenobiotics by cytochrome P450	0.000112033		Arginine and proline metabolism	1.29769e-06		PPAR signaling pathway	9.95588e-05
Steroid hormone biosynthesis	7.61475e-06		Glutathione metabolism	2.68199e-05		Tryptophan metabolism	2.10469e-05		Bile secretion	9.24532e-05		Biosynthesis of unsaturated fatty acids	3.87878e-05		Drug metabolism - other enzymes	2.31468e-05		Fatty acid metabolism	4.23983e-06		Linoleic acid metabolism	0.000198679		PPAR signaling pathway	3.6943e-06		Drug metabolism - cytochrome P450	0.000158639
Glutathione metabolism	9.79831e-06		Metabolic pathways	3.4025e-05		Cell cycle	4.97756e-05		Biosynthesis of unsaturated fatty acids	9.98266e-05		Drug metabolism - cytochrome P450	6.20396e-05		Nitrogen metabolism	3.56123e-05		Nitrogen metabolism	4.82548e-06		Complement and coagulation cascades	0.000264366		Fatty acid metabolism	4.02257e-06		Steroid biosynthesis	0.000237861
Linoleic acid metabolism	3.3575e-05		Ascorbate and aldarate metabolism	8.08627e-05		beta-Alanine metabolism	0.000153746		Fatty acid metabolism	0.000238506		Fatty acid metabolism	7.35114e-05		Lysine biosynthesis	5.45715e-05		Tryptophan metabolism	5.98326e-06		Phagosome	0.000417688		Pyruvate metabolism	4.30293e-06		Protein digestion and absorption	0.000302732
Glycolysis / Gluconeogenesis	6.6995e-05		Drug metabolism - other enzymes	0.000119951		Steroid hormone biosynthesis	0.000259561		Steroid biosynthesis	0.000296357		Histidine metabolism	9.74049e-05		Histidine metabolism	0.000126045		PPAR signaling pathway	2.42369e-05		Drug metabolism - cytochrome P450	0.000471866		Metabolism of xenobiotics by cytochrome P450	5.12745e-06		Amoebiasis	0.000502707
Biosynthesis of unsaturated fatty acids	7.67898e-05		Pentose and glucuronate interconversions	0.000166556		Metabolic pathways	0.000401862		beta-Alanine metabolism	0.000321532		Valine, leucine and isoleucine degradation	0.000106047		Glutathione metabolism	0.00033815		Complement and coagulation cascades	2.42369e-05		Pyruvate metabolism	0.00104202		Tryptophan metabolism	5.70323e-06		Propanoate metabolism	0.000636752
Metabolic pathways	8.29872e-05		Propanoate metabolism	0.000286198		Retinol metabolism	0.000614217		Tryptophan metabolism	0.000403746		Arginine and proline metabolism	0.000149682		Bladder cancer	0.000342593		Circadian rhythm - mammal	6.63736e-05		alpha-Linolenic acid metabolism	0.00106162		Ascorbate and aldarate metabolism	1.19782e-05		Taurine and hypotaurine metabolism	0.00124662
PPAR signaling pathway	9.95588e-05		Complement and coagulation cascades	0.000877441		Valine, leucine and isoleucine degradation	0.000834324		Staphylococcus aureus infection	0.00059079		Nitrogen metabolism	0.000350574		Drug metabolism - cytochrome P450	0.000515063		Bile secretion	8.38812e-05		Tryptophan metabolism	0.00123453		Primary bile acid biosynthesis	1.92663e-05		Pyruvate metabolism	0.00164333
Arachidonic acid metabolism	0.000113993		Fat digestion and absorption	0.00124179		Taurine and hypotaurine metabolism	0.000964711		Glutathione metabolism	0.000707131		Retinol metabolism	0.000502301		Biosynthesis of unsaturated fatty acids	0.000571949		Biosynthesis of unsaturated fatty acids	9.3607e-05		Glycolysis / Gluconeogenesis	0.00127649		Pentose and glucuronate interconversions	2.975e-05		Sulfur metabolism	0.00328353
Pyruvate metabolism	0.000247058		Fatty acid metabolism	0.00253813		Pyruvate metabolism	0.00104202		PPAR signaling pathway	0.000715446		Metabolism of xenobiotics by cytochrome P450	0.000587485		Bile secretion	0.000993425		Ascorbate and aldarate metabolism	0.000193839		Butirosin and neomycin biosynthesis	0.00141051		Linoleic acid metabolism	4.06575e-05		Tyrosine metabolism	0.00360747
Tryptophan metabolism	0.000302853		Bile secretion	0.0029674		Arginine and proline metabolism	0.00111251		Complement and coagulation cascades	0.000715446		p53 signaling pathway	0.000913718		PPAR signaling pathway	0.00141929		Butanoate metabolism	0.000231318		Ascorbate and aldarate metabolism	0.00144302		Glycolysis / Gluconeogenesis	8.44035e-05		Lysine biosynthesis	0.00490744
Nitrogen metabolism	0.000613686		Nitrogen metabolism	0.00314747		Drug metabolism - other enzymes	0.00123453		Nitrogen metabolism	0.000760798		Glycolysis / Gluconeogenesis	0.00104952		Complement and coagulation cascades	0.00141929		Metabolism of xenobiotics by cytochrome P450	0.000263876		Antigen processing and presentation	0.00188407		Biosynthesis of unsaturated fatty acids	9.06161e-05		Fructose and mannose metabolism	0.00504339
ABC transporters	0.00138153		Valine, leucine and isoleucine degradation	0.00327264		Glycolysis / Gluconeogenesis	0.00127649		Propanoate metabolism	0.000816534		Ascorbate and aldarate metabolism	0.00127448		Pantothenate and CoA biosynthesis	0.00259423		Valine, leucine and isoleucine degradation	0.000314287		Pentose and glucuronate interconversions	0.00247351		Propanoate metabolism	9.36413e-05		Metabolic pathways	0.00585246
Valine, leucine and isoleucine degradation	0.00139951		PPAR signaling pathway	0.00402434		Glutathione metabolism	0.00197768		Retinol metabolism	0.00136521		Primary bile acid biosynthesis	0.00168909		Caffeine metabolism	0.00265153		Drug metabolism - other enzymes	0.000376298		Tuberculosis	0.00268785		Tyrosine metabolism	0.000600259		Prion diseases	0.00589529
Glycerolipid metabolism	0.00139951		Arginine and proline metabolism	0.00415515		Caffeine metabolism	0.00255438		Metabolism of xenobiotics by cytochrome P450	0.00158748		One carbon pool by folate	0.00168909		Alanine, aspartate and glutamate metabolism	0.00310163		Glycine, serine and threonine metabolism	0.000388619		Long-term depression	0.00336966		Glycerolipid metabolism	0.00166193		Metabolism of xenobiotics by cytochrome P450	0.00600528
Protein processing in endoplasmic reticulum	0.00153757		Ribosome	0.00436224		Fatty acid metabolism	0.00344234		ABC transporters	0.00175964		Pentose and glucuronate interconversions	0.00218892		Lysine degradation	0.00322121		Pentose and glucuronate interconversions	0.000394458		Prion diseases	0.00405742		Butanoate metabolism	0.00188192		Arginine and proline metabolism	0.00851796
Histidine metabolism	0.00165005		Glycolysis / Gluconeogenesis	0.00465717		Nitrogen metabolism	0.00392126		Histidine metabolism	0.00203213		Bile secretion	0.00346172		D-Glutamine and D-glutamate metabolism	0.00423411		Steroid hormone biosynthesis	0.000551105		Asthma	0.00482328		beta-Alanine metabolism	0.00232339		Glycolysis / Gluconeogenesis	0.00950195
Cell cycle	0.0017273		Vitamin digestion and absorption	0.00471615		D-Glutamine and D-glutamate metabolism	0.00412658		Arginine and proline metabolism	0.00242649		Glycerolipid metabolism	0.00375164		Prion diseases	0.0042904		Tyrosine metabolism	0.000619144		Arginine and proline metabolism	0.00559351		Steroid biosynthesis	0.00293895		Fatty acid biosynthesis	0.00954977
Arginine and proline metabolism	0.00185497		Pyruvate metabolism	0.00485893		Glycerolipid metabolism	0.00442196		Citrate cycle (TCA cycle)	0.00369162		Complement and coagulation cascades	0.00468284		Pyruvate metabolism	0.00663558		Phenylalanine, tyrosine and tryptophan biosynthesis	0.000713332		PPAR signaling pathway	0.00561747		Caffeine metabolism	0.00357234		Vitamin B6 metabolism	0.00954977
Peroxisome	0.00568304		DNA replication	0.00485893		PPAR signaling pathway	0.00561747		D-Glutamine and D-glutamate metabolism	0.00538308		Nicotinate and nicotinamide metabolism	0.00520168		Thyroid cancer	0.00735232		Cysteine and methionine metabolism	0.00114849		Protein export	0.00585495		D-Glutamine and D-glutamate metabolism	0.00520221		Drug metabolism - other enzymes	0.0103215
Terpenoid backbone biosynthesis	0.00662044		Histidine metabolism	0.00673934		Histidine metabolism	0.00833742		Prion diseases	0.00717804		Vitamin digestion and absorption	0.00520168		Vitamin B6 metabolism	0.00825606		Retinol metabolism	0.00127625		Maturity onset diabetes of the young	0.00702392		Peroxisome	0.00677503		Histidine metabolism	0.0112934
p53 signaling pathway	0.00851796		Butanoate metabolism	0.00673934		Glyoxylate and dicarboxylate metabolism	0.00897927		Proximal tubule bicarbonate reclamation	0.00776745		Drug metabolism - other enzymes	0.00624928		Arachidonic acid metabolism	0.00913858		Taurine and hypotaurine metabolism	0.00138202		Histidine metabolism	0.00833742		Valine, leucine and isoleucine degradation	0.00780098		Butanoate metabolism	0.0112934
Vitamin B6 metabolism	0.00954977		Ether lipid metabolism	0.00926696		Fat digestion and absorption	0.00925121		Valine, leucine and isoleucine degradation	0.00846986		Butanoate metabolism	0.00742159		Glycosaminoglycan degradation	0.009307		Phenylalanine metabolism	0.00168128		Leishmaniasis	0.00859431		Bile secretion	0.00787358		Arachidonic acid metabolism	0.0129382
Drug metabolism - other enzymes	0.0103215		Linoleic acid metabolism	0.00926696		Selenocompound metabolism	0.0113546		Glycerolipid metabolism	0.00846986		Glutathione metabolism	0.00909487		Linoleic acid metabolism	0.0119448		Glycerolipid metabolism	0.00171876		Glyoxylate and dicarboxylate metabolism	0.00897927		p53 signaling pathway	0.00979075		Steroid hormone biosynthesis	0.0132168
Butanoate metabolism	0.0112934		Selenocompound metabolism	0.00961492		Glycine, serine and threonine metabolism	0.0114246		Vitamin digestion and absorption	0.00938849		Glycine, serine and threonine metabolism	0.0101893		Ascorbate and aldarate metabolism	0.0145601		Pyruvate metabolism	0.00197026		Steroid hormone biosynthesis	0.00925121		Fatty acid biosynthesis	0.0101149		beta-Alanine metabolism	0.0132416
beta-Alanine metabolism	0.0132416		Lysine degradation	0.0113924		Linoleic acid metabolism	0.0114246		Vitamin B6 metabolism	0.0104613		Peroxisome	0.0103157		Other glycan degradation	0.0145601		beta-Alanine metabolism	0.00238355		beta-Alanine metabolism	0.00980221		Vitamin B6 metabolism	0.0101149		Phenylalanine metabolism	0.014408
Selenocompound metabolism	0.014408		Tyrosine metabolism	0.0123433		Lysine degradation	0.0145466		p53 signaling pathway	0.0106171		Lysine degradation	0.0127293		Fatty acid metabolism	0.0169843		Fat digestion and absorption	0.00317432		Toxoplasmosis	0.0101528		Maturity onset diabetes of the young	0.0105659		alpha-Linolenic acid metabolism	0.014408
Glycine, serine and threonine metabolism	0.0153916		Taurine and hypotaurine metabolism	0.0170534		Starch and sucrose metabolism	0.0151645		Glycolysis / Gluconeogenesis	0.0118242		Tyrosine metabolism	0.0135509		Retinol metabolism	0.0169843		Staphylococcus aureus infection	0.00317432		Glutathione metabolism	0.0104244		Glyoxylate and dicarboxylate metabolism	0.012382		Glutathione metabolism	0.0148513
Tyrosine metabolism	0.0203209		Prion diseases	0.018068		Bile secretion	0.016371		alpha-Linolenic acid metabolism	0.0163467		Bladder cancer	0.0135509		Propanoate metabolism	0.0180588		Arachidonic acid metabolism	0.00378304		Selenocompound metabolism	0.0113546		Histidine metabolism	0.0124956		Glycine, serine and threonine metabolism	0.0153916
Starch and sucrose metabolism	0.0203209		p53 signaling pathway	0.0186631		Steroid biosynthesis	0.0170945		Glycine, serine and threonine metabolism	0.0180103		Alanine, aspartate and glutamate metabolism	0.0154669		Melanoma	0.0188466		Porphyrin and chlorophyll metabolism	0.00489602		Glycine, serine and threonine metabolism	0.0114246		Fat digestion and absorption	0.0148772		Linoleic acid metabolism	0.0153916
Propanoate metabolism	0.0231101		Pyrimidine metabolism	0.019665		One carbon pool by folate	0.0170945		Linoleic acid metabolism	0.0180103		Systemic lupus erythematosus	0.0166051		Valine, leucine and isoleucine degradation	0.020663		Propanoate metabolism	0.00498133		Ether lipid metabolism	0.0114246		alpha-Linolenic acid metabolism	0.015603		Peroxisome	0.0191015
Caffeine metabolism	0.0399794		Antigen processing and presentation	0.0262999		Fatty acid elongation in mitochondria	0.0191443		Drug metabolism - cytochrome P450	0.0193334		Fatty acid elongation in mitochondria	0.0179693		Glycerolipid metabolism	0.020663		D-Glutamine and D-glutamate metabolism	0.00526217		Peroxisome	0.0122588		Phenylalanine, tyrosine and tryptophan biosynthesis	0.0163907		Primary bile acid biosynthesis	0.0215812
DNA replication	0.0404371		Biosynthesis of unsaturated fatty acids	0.0278961		Cysteine and methionine metabolism	0.0220836		Gap junction	0.0206744		Taurine and hypotaurine metabolism	0.0179693		Pentose and glucuronate interconversions	0.0211847		Prion diseases	0.00684044		Amino sugar and nucleotide sugar metabolism	0.0145466		Citrate cycle (TCA cycle)	0.0195827		Retinol metabolism	0.0227309
Proximal tubule bicarbonate reclamation	0.0407734		Caffeine metabolism	0.0303839		Porphyrin and chlorophyll metabolism	0.0241817		Cell cycle	0.0214546		Sulfur relay system	0.0179693		Cysteine and methionine metabolism	0.0230452		Terpenoid backbone biosynthesis	0.00730659		Bile secretion	0.016371		Starch and sucrose metabolism	0.0223981		Bile secretion	0.0241607
Protein export	0.0465615		Sulfur metabolism	0.0303839		DNA replication	0.0306593		Starch and sucrose metabolism	0.0237056		Cysteine and methionine metabolism	0.0197903		Chronic myeloid leukemia	0.0238303		Vitamin B6 metabolism	0.0102298		Propanoate metabolism	0.0172921		Lysine degradation	0.0230431		Phagosome	0.0246821
Mismatch repair	0.0465615		Type I diabetes mellitus	0.0307997		Biosynthesis of unsaturated fatty acids	0.0326232		Bladder cancer	0.0237056		Synthesis and degradation of ketone bodies	0.0245609		p53 signaling pathway	0.0248276		Glycolysis / Gluconeogenesis	0.0112093		Influenza A	0.0175165		Ubiquinone and other terpenoid-quinone biosynthesis	0.0239066		Pantothenate and CoA biosynthesis	0.0257754
			Steroid hormone biosynthesis	0.0338456		Antigen processing and presentation	0.0330523		Peroxisome	0.0240422		Ribosome biogenesis in eukaryotes	0.0260392		Glycolysis / Gluconeogenesis	0.0270983		Selenocompound metabolism	0.0158487		Fructose and mannose metabolism	0.0195973		Taurine and hypotaurine metabolism	0.0239066		Synthesis and degradation of ketone bodies	0.0308054
			Collecting duct acid secretion	0.0460195		Sulfur metabolism	0.034009		Primary bile acid biosynthesis	0.024414		Steroid hormone biosynthesis	0.0369048		ABC transporters	0.0287928		alpha-Linolenic acid metabolism	0.0158487		Metabolic pathways	0.0204593		Alanine, aspartate and glutamate metabolism	0.0254483		p53 signaling pathway	0.0329173
			Terpenoid backbone biosynthesis	0.0466213		Mismatch repair	0.037347		Taurine and hypotaurine metabolism	0.0247007		Non-homologous end-joining	0.0489978		Aminoacyl-tRNA biosynthesis	0.0319582		Glutathione metabolism	0.0170881		Pantothenate and CoA biosynthesis	0.0204686		African trypanosomiasis	0.0254483		Caffeine metabolism	0.0399794
						Vitamin digestion and absorption	0.037347		Alanine, aspartate and glutamate metabolism	0.0269185		Collecting duct acid secretion	0.0492636		Glioma	0.0346882		Peroxisome	0.0227319		p53 signaling pathway	0.02362		Graft-versus-host disease	0.0287369		Proximal tubule bicarbonate reclamation	0.0407734
						Phagosome	0.0390305		Pantothenate and CoA biosynthesis	0.0291167					Valine, leucine and isoleucine biosynthesis	0.0348376		Lysine degradation	0.023564		Allograft rejection	0.0247544		Cysteine and methionine metabolism	0.0322666		Antigen processing and presentation	0.045566
						Maturity onset diabetes of the young	0.0424009		Pertussis	0.029583					Type I diabetes mellitus	0.0388795		Steroid biosynthesis	0.0236873		Nitrogen metabolism	0.0282337		Porphyrin and chlorophyll metabolism	0.032775
						Butanoate metabolism	0.0477793		Phagosome	0.0321639					Peroxisome	0.041228		Primary bile acid biosynthesis	0.0236873		Autoimmune thyroid disease	0.0306593		Allograft rejection	0.0360396
									Porphyrin and chlorophyll metabolism	0.0342628					Steroid hormone biosynthesis	0.0426369		Fatty acid elongation in mitochondria	0.0241701		Biosynthesis of unsaturated fatty acids	0.0326232		Nitrogen metabolism	0.0381371
									Caffeine metabolism	0.0435653					Fat digestion and absorption	0.0426369		Ubiquinone and other terpenoid-quinone biosynthesis	0.0241701		Proximal tubule bicarbonate reclamation	0.0326232		Circadian rhythm - mammal	0.0381371
									Homologous recombination	0.0458619					Glycosphingolipid biosynthesis - ganglio series	0.0436865		African trypanosomiasis	0.0259328		Glioma	0.0330523		Autoimmune thyroid disease	0.0443196
																		Pertussis	0.028158		Drug metabolism - other enzymes	0.0338972
																		Fructose and mannose metabolism	0.0292784		Sulfur metabolism	0.034009
																		Systemic lupus erythematosus	0.032887		Type I diabetes mellitus	0.0373272
																		p53 signaling pathway	0.0375207		Type II diabetes mellitus	0.0409499
																		Proximal tubule bicarbonate reclamation	0.0445606		Fat digestion and absorption	0.0409499
																					Aldosterone-regulated sodium reabsorption	0.0447656
																					Natural killer cell mediated cytotoxicity	0.049663

## Sheet: 8days
Topic 1			Topic 2			Topic 3			Topic 4			Topic 5			Topic 6			Topic 7			Topic 8			Topic 9			Topic 10
Function category	P value		Function category	P value		Function category	P value		Function category	P value		Function category	P value		Function category	P value		Function category	P value		Function category	P value		Function category	P value		Function category	P value
Fatty acid metabolism	1.56902e-19		Tryptophan metabolism	1.97119e-10		Drug metabolism - other enzymes	2.46605e-09		Ribosome	1.58859e-05		Fatty acid metabolism	4.67931e-20		Drug metabolism - cytochrome P450	2.30885e-10		Metabolism of xenobiotics by cytochrome P450	4.24327e-13		Metabolic pathways	6.14841e-13		Tryptophan metabolism	2.46353e-10		Metabolism of xenobiotics by cytochrome P450	1.80151e-20
Peroxisome	1.72095e-19		Metabolic pathways	6.35315e-10		Bile secretion	2.12953e-08		Drug metabolism - cytochrome P450	8.47293e-05		PPAR signaling pathway	1.13136e-19		Complement and coagulation cascades	2.33313e-09		Drug metabolism - cytochrome P450	1.91935e-10		Tryptophan metabolism	2.71658e-07		Arginine and proline metabolism	1.29769e-06		Drug metabolism - cytochrome P450	2.90438e-19
PPAR signaling pathway	2.66453e-15		Drug metabolism - cytochrome P450	6.94063e-09		Metabolic pathways	3.87479e-08		Arginine and proline metabolism	0.000197502		Metabolic pathways	1.85185e-13		Arginine and proline metabolism	5.29522e-08		Ascorbate and aldarate metabolism	9.31197e-09		Drug metabolism - cytochrome P450	2.86437e-07		Histidine metabolism	1.69399e-06		Glutathione metabolism	2.05613e-13
Metabolic pathways	2.24709e-13		Valine, leucine and isoleucine degradation	6.81312e-08		Metabolism of xenobiotics by cytochrome P450	4.12463e-08		Biosynthesis of unsaturated fatty acids	0.000555126		Peroxisome	2.09832e-13		Metabolic pathways	5.59711e-08		Fatty acid metabolism	1.38611e-08		Arginine and proline metabolism	5.87931e-07		Glycine, serine and threonine metabolism	3.62199e-06		Retinol metabolism	1.52323e-12
Biosynthesis of unsaturated fatty acids	7.1787e-13		Fatty acid metabolism	3.79247e-07		Drug metabolism - cytochrome P450	5.29368e-08		Metabolic pathways	0.000905845		Valine, leucine and isoleucine degradation	5.84588e-12		Nitrogen metabolism	1.31619e-07		Retinol metabolism	1.38611e-08		Biosynthesis of unsaturated fatty acids	4.19031e-06		PPAR signaling pathway	3.6943e-06		Metabolic pathways	2.73548e-10
Valine, leucine and isoleucine degradation	6.32084e-09		Metabolism of xenobiotics by cytochrome P450	4.99798e-07		Steroid hormone biosynthesis	6.8138e-08		Bile secretion	0.000952062		Ascorbate and aldarate metabolism	1.75618e-11		Metabolism of xenobiotics by cytochrome P450	2.35571e-07		Glutathione metabolism	5.3088e-07		Steroid hormone biosynthesis	5.07608e-06		Fatty acid metabolism	4.02257e-06		Fatty acid metabolism	3.39145e-10
Ascorbate and aldarate metabolism	1.8532e-08		Ascorbate and aldarate metabolism	5.12648e-07		Retinol metabolism	3.15875e-07		Aminoacyl-tRNA biosynthesis	0.00107823		Biosynthesis of unsaturated fatty acids	4.71199e-11		Tryptophan metabolism	2.41009e-07		Metabolic pathways	1.29786e-06		beta-Alanine metabolism	1.78521e-05		Valine, leucine and isoleucine degradation	6.48603e-06		Steroid hormone biosynthesis	8.67847e-09
Propanoate metabolism	5.46494e-08		Propanoate metabolism	7.43772e-07		Butanoate metabolism	1.29172e-06		Tryptophan metabolism	0.00127716		Propanoate metabolism	3.40991e-10		Drug metabolism - other enzymes	2.41009e-07		Biosynthesis of unsaturated fatty acids	3.53096e-06		Pantothenate and CoA biosynthesis	1.89587e-05		Ascorbate and aldarate metabolism	1.19782e-05		Ascorbate and aldarate metabolism	2.23124e-08
Steroid hormone biosynthesis	8.2094e-08		Arginine and proline metabolism	1.08787e-06		Linoleic acid metabolism	2.76933e-06		Drug metabolism - other enzymes	0.00127716		beta-Alanine metabolism	7.22583e-10		Glycine, serine and threonine metabolism	1.81339e-06		Pentose and glucuronate interconversions	1.63721e-05		Glycine, serine and threonine metabolism	2.43807e-05		Metabolic pathways	2.50367e-05		Tryptophan metabolism	5.23019e-08
Retinol metabolism	3.79247e-07		Pentose and glucuronate interconversions	1.59174e-06		Peroxisome	1.23723e-05		Glutathione metabolism	0.00204468		Tryptophan metabolism	5.5221e-09		Linoleic acid metabolism	1.81339e-06		Linoleic acid metabolism	2.0635e-05		Drug metabolism - other enzymes	2.78798e-05		Lysine degradation	2.5146e-05		PPAR signaling pathway	7.55823e-08
Tryptophan metabolism	4.82365e-07		beta-Alanine metabolism	2.19125e-06		Terpenoid backbone biosynthesis	2.29359e-05		Caffeine metabolism	0.00260267		Pentose and glucuronate interconversions	1.11093e-07		Steroid hormone biosynthesis	4.56988e-06		p53 signaling pathway	3.06963e-05		Starch and sucrose metabolism	4.33652e-05		beta-Alanine metabolism	2.98555e-05		Pentose and glucuronate interconversions	8.88401e-08
Metabolism of xenobiotics by cytochrome P450	4.99798e-07		Pyruvate metabolism	3.71687e-06		Synthesis and degradation of ketone bodies	8.56155e-05		Valine, leucine and isoleucine biosynthesis	0.00260267		Complement and coagulation cascades	7.97034e-07		Retinol metabolism	1.49845e-05		Nitrogen metabolism	3.56123e-05		Lysine biosynthesis	5.89353e-05		Fat digestion and absorption	7.76543e-05		Bile secretion	2.94709e-07
Butanoate metabolism	1.48119e-06		Histidine metabolism	1.91845e-05		PPAR signaling pathway	9.46358e-05		Sulfur metabolism	0.00260267		Arginine and proline metabolism	1.8271e-06		Bile secretion	3.64894e-05		Steroid hormone biosynthesis	3.67625e-05		Nicotinate and nicotinamide metabolism	8.05188e-05		Bile secretion	7.98557e-05		Nitrogen metabolism	4.82548e-06
beta-Alanine metabolism	2.19125e-06		Linoleic acid metabolism	3.62741e-05		Caffeine metabolism	0.00016578		Metabolism of xenobiotics by cytochrome P450	0.00403768		Histidine metabolism	2.19905e-06		Histidine metabolism	0.000135356		PPAR signaling pathway	5.27568e-05		Vitamin digestion and absorption	8.05188e-05		Propanoate metabolism	9.36413e-05		Valine, leucine and isoleucine degradation	4.96273e-05
Pyruvate metabolism	3.71687e-06		Nitrogen metabolism	5.81646e-05		Sulfur metabolism	0.00016578		ABC transporters	0.005617		Butanoate metabolism	2.19905e-06		Pantothenate and CoA biosynthesis	0.000250466		Valine, leucine and isoleucine degradation	0.000146812		Retinol metabolism	0.000122197		Drug metabolism - cytochrome P450	0.000198744		Drug metabolism - other enzymes	5.13631e-05
Drug metabolism - cytochrome P450	4.26055e-06		Biosynthesis of unsaturated fatty acids	8.21005e-05		Steroid biosynthesis	0.000231226		Vitamin B6 metabolism	0.00815226		Pantothenate and CoA biosynthesis	2.26235e-06		Glutathione metabolism	0.000365859		Pyruvate metabolism	0.00015506		Ascorbate and aldarate metabolism	0.000129864		Metabolism of xenobiotics by cytochrome P450	0.000253544		Tyrosine metabolism	7.4622e-05
Terpenoid backbone biosynthesis	2.50323e-05		Glutathione metabolism	8.4978e-05		Tryptophan metabolism	0.000291828		Glycosaminoglycan degradation	0.00914225		Steroid hormone biosynthesis	1.284e-05		Biosynthesis of unsaturated fatty acids	0.000606753		Tryptophan metabolism	0.000190575		Sulfur metabolism	0.000140105		Pyruvate metabolism	0.000296569		Glycolysis / Gluconeogenesis	8.83081e-05
Pentose and glucuronate interconversions	2.6902e-05		PPAR signaling pathway	0.000110061		Biosynthesis of unsaturated fatty acids	0.000783618		Glycine, serine and threonine metabolism	0.0116828		Terpenoid backbone biosynthesis	3.22364e-05		Pyruvate metabolism	0.00119272		Arginine and proline metabolism	0.00020658		Metabolism of xenobiotics by cytochrome P450	0.000146834		Glycerolipid metabolism	0.000302049		Histidine metabolism	0.000231318
Pantothenate and CoA biosynthesis	2.6902e-05		Selenocompound metabolism	0.00011541		Glyoxylate and dicarboxylate metabolism	0.00103043		Linoleic acid metabolism	0.0116828		Lysine degradation	3.30979e-05		beta-Alanine metabolism	0.0015489		Glycolysis / Gluconeogenesis	0.000243218		Valine, leucine and isoleucine degradation	0.000175426		Pentose and glucuronate interconversions	0.000383946		Primary bile acid biosynthesis	0.0002808
Glyoxylate and dicarboxylate metabolism	7.34833e-05		Lysine degradation	0.00015525		Ascorbate and aldarate metabolism	0.00195408		Ascorbate and aldarate metabolism	0.0143076		Retinol metabolism	4.11141e-05		Arachidonic acid metabolism	0.00218552		Glycerolipid metabolism	0.000901454		Pyruvate metabolism	0.00018193		p53 signaling pathway	0.000421843		Vitamin B6 metabolism	0.00029457
Synthesis and degradation of ketone bodies	9.18661e-05		Butanoate metabolism	0.000203407		Primary bile acid biosynthesis	0.00258058		Other glycan degradation	0.0143076		Pyruvate metabolism	4.9573e-05		Caffeine metabolism	0.00275099		Histidine metabolism	0.00118045		Lysine degradation	0.000659875		Steroid hormone biosynthesis	0.00053208		beta-Alanine metabolism	0.000302017
Histidine metabolism	0.000203407		Glycolysis / Gluconeogenesis	0.00043934		Glutathione metabolism	0.0029909		Starch and sucrose metabolism	0.0155013		Fatty acid elongation in mitochondria	4.9985e-05		Sulfur metabolism	0.00275099		Drug metabolism - other enzymes	0.00132092		Peroxisome	0.00104773		Nitrogen metabolism	0.000702818		Pyruvate metabolism	0.000307373
Drug metabolism - other enzymes	0.000325915		Tyrosine metabolism	0.000546298		D-Glutamine and D-glutamate metabolism	0.00484948		Alanine, aspartate and glutamate metabolism	0.0176728		Glyoxylate and dicarboxylate metabolism	9.42732e-05		Alanine, aspartate and glutamate metabolism	0.00327959		beta-Alanine metabolism	0.00146247		Bile secretion	0.00117359		Alanine, aspartate and glutamate metabolism	0.000745007		Glycine, serine and threonine metabolism	0.000388619
Linoleic acid metabolism	0.000342312		Glycerolipid metabolism	0.00150025		Fatty acid metabolism	0.00514986		Fatty acid elongation in mitochondria	0.0193833		Synthesis and degradation of ketone bodies	0.00011264		Fructose and mannose metabolism	0.00387001		Arachidonic acid metabolism	0.00203044		Histidine metabolism	0.0013241		Biosynthesis of unsaturated fatty acids	0.000921461		Linoleic acid metabolism	0.000388619
Bile secretion	0.000368629		alpha-Linolenic acid metabolism	0.00154096		Nitrogen metabolism	0.00525584		Pantothenate and CoA biosynthesis	0.0208249		Glycerolipid metabolism	0.000381755		Lysine biosynthesis	0.00434297		Propanoate metabolism	0.00310163		Butanoate metabolism	0.0013241		Vitamin digestion and absorption	0.00118697		Arginine and proline metabolism	0.000438742
Arginine and proline metabolism	0.000374311		Synthesis and degradation of ketone bodies	0.00218993		Ribosome	0.00651008		Lysosome	0.0223435		Drug metabolism - other enzymes	0.000447921		D-Glutamine and D-glutamate metabolism	0.00434297		D-Glutamine and D-glutamate metabolism	0.00423411		Riboflavin metabolism	0.00183552		Retinol metabolism	0.00123353		Propanoate metabolism	0.000768283
Glycolysis / Gluconeogenesis	0.00043934		Glycine, serine and threonine metabolism	0.00262522		Nicotinate and nicotinamide metabolism	0.00780787		Prion diseases	0.0225612		Bile secretion	0.000541273		Glycolysis / Gluconeogenesis	0.00708549		Bile secretion	0.00447609		Linoleic acid metabolism	0.00200584		Butanoate metabolism	0.00188192		Biosynthesis of unsaturated fatty acids	0.0009461
Tyrosine metabolism	0.000546298		Arachidonic acid metabolism	0.00331903		Pyruvate metabolism	0.00882998		Riboflavin metabolism	0.0264674		Starch and sucrose metabolism	0.000720659		Vitamin B6 metabolism	0.0084655		Complement and coagulation cascades	0.0060283		Primary bile acid biosynthesis	0.00220236		Drug metabolism - other enzymes	0.0022569		ABC transporters	0.00165847
Nitrogen metabolism	0.000648243		Sulfur metabolism	0.00339722		Thyroid cancer	0.0093431		Nitrogen metabolism	0.0287149		Metabolism of xenobiotics by cytochrome P450	0.00175207		Glyoxylate and dicarboxylate metabolism	0.00964179		Vitamin digestion and absorption	0.00613108		Pentose and glucuronate interconversions	0.00284787		Synthesis and degradation of ketone bodies	0.00230411		Selenocompound metabolism	0.00168128
Lysine degradation	0.000950241		Starch and sucrose metabolism	0.00379811		Mineral absorption	0.0100706		Fat digestion and absorption	0.0417885		Riboflavin metabolism	0.00254366		Staphylococcus aureus infection	0.0102855		DNA replication	0.00663558		Alanine, aspartate and glutamate metabolism	0.00346486		One carbon pool by folate	0.00293895		Glycerolipid metabolism	0.00171876
Fatty acid elongation in mitochondria	0.00129076		Porphyrin and chlorophyll metabolism	0.00450163		Arachidonic acid metabolism	0.0125849		Thyroid cancer	0.0431005		Linoleic acid metabolism	0.00329337		Phenylalanine metabolism	0.0121834		Vitamin B6 metabolism	0.00825606		Propanoate metabolism	0.00346486		Caffeine metabolism	0.00357234		Caffeine metabolism	0.00363194
ABC transporters	0.00146954		Alanine, aspartate and glutamate metabolism	0.00450712		Fat digestion and absorption	0.0129006		Glycosphingolipid biosynthesis - ganglio series	0.0431726		Staphylococcus aureus infection	0.0036599		Selenocompound metabolism	0.0121834		Glycine, serine and threonine metabolism	0.0119448		Porphyrin and chlorophyll metabolism	0.00361191		Bladder cancer	0.00409761		Starch and sucrose metabolism	0.00420114
Glycerolipid metabolism	0.00150025		D-Glutamine and D-glutamate metabolism	0.00502435		Staphylococcus aureus infection	0.0129006		Histidine metabolism	0.0485591		Caffeine metabolism	0.00393931		Peroxisome	0.0139949		Tyrosine metabolism	0.0158429		Glycerolipid metabolism	0.00533955		Cyanoamino acid metabolism	0.00520221		Alanine, aspartate and glutamate metabolism	0.00498133
Primary bile acid biosynthesis	0.00275571		Retinol metabolism	0.00561983		beta-Alanine metabolism	0.0129733					Lysine biosynthesis	0.00556694		Lysine degradation	0.0161215		Starch and sucrose metabolism	0.0158429		Terpenoid backbone biosynthesis	0.00576909		D-Glutamine and D-glutamate metabolism	0.00520221		Lysine biosynthesis	0.00526217
Arachidonic acid metabolism	0.00331903		Peroxisome	0.00610227		Selenocompound metabolism	0.0141756					Drug metabolism - cytochrome P450	0.00558448		Tyrosine metabolism	0.0165405		Bladder cancer	0.0158429		PPAR signaling pathway	0.00691735		Fructose and mannose metabolism	0.005717		D-Glutamine and D-glutamate metabolism	0.00526217
Caffeine metabolism	0.00339722		Vitamin digestion and absorption	0.00831327		alpha-Linolenic acid metabolism	0.0141756					Nitrogen metabolism	0.00673537		Primary bile acid biosynthesis	0.0183156		One carbon pool by folate	0.017699		Vitamin B6 metabolism	0.00867742		Cysteine and methionine metabolism	0.00667593		Lysine degradation	0.00554202
Vitamin B6 metabolism	0.00977399		Vitamin B6 metabolism	0.00977399		Renin-angiotensin system	0.0175088					Glycolysis / Gluconeogenesis	0.0127912		Propanoate metabolism	0.0188467		Alanine, aspartate and glutamate metabolism	0.0180588		Glyoxylate and dicarboxylate metabolism	0.00998371		Prion diseases	0.00667593		Graft-versus-host disease	0.00585907
Fat digestion and absorption	0.0138649		Steroid hormone biosynthesis	0.0138649		Malaria	0.0222091					Selenocompound metabolism	0.0171106		Pentose and glucuronate interconversions	0.0219148		Fatty acid elongation in mitochondria	0.0196236		Glutathione metabolism	0.0121906		Terpenoid backbone biosynthesis	0.00718936		Peroxisome	0.0070114
Phenylalanine, tyrosine and tryptophan biosynthesis	0.0158462		Phenylalanine metabolism	0.0148793		Taurine and hypotaurine metabolism	0.0223526					Phenylalanine, tyrosine and tryptophan biosynthesis	0.0175047		Cysteine and methionine metabolism	0.0240324		Fructose and mannose metabolism	0.0204584		Phenylalanine metabolism	0.0126108		ABC transporters	0.00892156		Allograft rejection	0.00793139
Citrate cycle (TCA cycle)	0.0184692		Ether lipid metabolism	0.0160217		Alanine, aspartate and glutamate metabolism	0.0226592					Citrate cycle (TCA cycle)	0.0219345		Riboflavin metabolism	0.0274435		Carbohydrate digestion and absorption	0.0204584		Selenocompound metabolism	0.0126108		Glycolysis / Gluconeogenesis	0.0109106		Autoimmune thyroid disease	0.010465
Starch and sucrose metabolism	0.0211366		Fatty acid elongation in mitochondria	0.0231239		Propanoate metabolism	0.0226592					Primary bile acid biosynthesis	0.025527		Galactose metabolism	0.0301852		Porphyrin and chlorophyll metabolism	0.0250187		Tyrosine metabolism	0.0172573		Glyoxylate and dicarboxylate metabolism	0.012382		Maturity onset diabetes of the young	0.0107794
Ubiquinone and other terpenoid-quinone biosynthesis	0.0231239		Fructose and mannose metabolism	0.0271492		Pentose and glucuronate interconversions	0.0253736					Alanine, aspartate and glutamate metabolism	0.0284397		Vitamin digestion and absorption	0.0398715		Cell cycle	0.0290129		Fatty acid metabolism	0.0187768		alpha-Linolenic acid metabolism	0.015603		Butanoate metabolism	0.0127457
Alanine, aspartate and glutamate metabolism	0.0240287		Carbohydrate digestion and absorption	0.0271492		Valine, leucine and isoleucine degradation	0.0269029					Porphyrin and chlorophyll metabolism	0.0357862		Fat digestion and absorption	0.0443635		Caffeine metabolism	0.0348376		Steroid biosynthesis	0.0189443		Glutathione metabolism	0.0167005		Type I diabetes mellitus	0.0135039
African trypanosomiasis	0.0240287		Adipocytokine signaling pathway	0.0275519		Complement and coagulation cascades	0.0297395					Galactose metabolism	0.0415964		Pentose phosphate pathway	0.0452349		Nicotinate and nicotinamide metabolism	0.0385984		Fatty acid elongation in mitochondria	0.0205978		Ether lipid metabolism	0.0169975		Antigen processing and presentation	0.015207
Riboflavin metabolism	0.0314975		Prion diseases	0.0305012		Arginine and proline metabolism	0.0321868					Sulfur metabolism	0.0449417					Peroxisome	0.041228		Taurine and hypotaurine metabolism	0.0205978		Linoleic acid metabolism	0.0169975		Phenylalanine, tyrosine and tryptophan biosynthesis	0.0165741
Sulfur metabolism	0.0408642		Cytokine-cytokine receptor interaction	0.0315488		ABC transporters	0.0358284					Proximal tubule bicarbonate reclamation	0.0478499					Fat digestion and absorption	0.0426369		Synthesis and degradation of ketone bodies	0.0281026		Renin-angiotensin system	0.0192507		Ubiquinone and other terpenoid-quinone biosynthesis	0.0241701
Nicotinate and nicotinamide metabolism	0.0479639		Complement and coagulation cascades	0.0320996		Proximal tubule bicarbonate reclamation	0.0401593											Staphylococcus aureus infection	0.0426369		Nitrogen metabolism	0.0311877		Peroxisome	0.0220958		Galactose metabolism	0.0387026
Vitamin digestion and absorption	0.0479639		Galactose metabolism	0.0364669		Purine metabolism	0.040354											Other types of O-glycan biosynthesis	0.0493453		ABC transporters	0.0312446		Tyrosine metabolism	0.0223981		Sulfur metabolism	0.0426572
			Drug metabolism - other enzymes	0.046259		Vitamin digestion and absorption	0.0458683											Butanoate metabolism	0.0493453		Caffeine metabolism	0.0365193		Primary bile acid biosynthesis	0.0233286
			Nicotinate and nicotinamide metabolism	0.0479639																	Arachidonic acid metabolism	0.0381106		Fatty acid elongation in mitochondria	0.0239066
																								Taurine and hypotaurine metabolism	0.0239066
																								Sulfur relay system	0.0239066
																								Phagosome	0.0291933
																								Porphyrin and chlorophyll metabolism	0.032775
																								Proximal tubule bicarbonate reclamation	0.0439172
Topic 11			Topic 12			Topic 13			Topic 14			Topic 15			Topic 16			Topic 17			Topic 18			Topic 19			Topic 20
Function category	P value		Function category	P value		Function category	P value		Function category	P value		Function category	P value		Function category	P value		Function category	P value		Function category	P value		Function category	P value		Function category	P value
Metabolism of xenobiotics by cytochrome P450	1.58625e-10		Metabolism of xenobiotics by cytochrome P450	1.47242e-07		Propanoate metabolism	3.54676e-07		Ascorbate and aldarate metabolism	8.11114e-10		Metabolic pathways	1.61782e-09		Arginine and proline metabolism	4.92739e-08		Metabolic pathways	4.32987e-15		Linoleic acid metabolism	1.22101e-07		Retinol metabolism	3.13643e-10		Complement and coagulation cascades	5.82267e-10
Drug metabolism - cytochrome P450	3.10632e-09		beta-Alanine metabolism	8.80763e-07		Tryptophan metabolism	2.39613e-06		Biosynthesis of unsaturated fatty acids	5.82303e-07		Retinol metabolism	1.29496e-06		Metabolic pathways	1.65754e-06		Arginine and proline metabolism	2.26496e-10		Metabolic pathways	8.87073e-07		Fatty acid metabolism	3.98696e-09		Tryptophan metabolism	4.46599e-06
Retinol metabolism	2.03069e-07		Drug metabolism - cytochrome P450	1.30585e-06		beta-Alanine metabolism	1.50961e-05		Pentose and glucuronate interconversions	2.26235e-06		Drug metabolism - cytochrome P450	1.49105e-06		Tryptophan metabolism	2.52895e-06		Fatty acid metabolism	6.22694e-10		Metabolism of xenobiotics by cytochrome P450	2.23334e-06		Steroid hormone biosynthesis	8.12044e-09		Staphylococcus aureus infection	7.61475e-06
Ascorbate and aldarate metabolism	3.37038e-07		Tryptophan metabolism	1.81862e-06		Valine, leucine and isoleucine degradation	0.000146812		Metabolism of xenobiotics by cytochrome P450	6.98404e-06		Glycolysis / Gluconeogenesis	4.14663e-06		beta-Alanine metabolism	1.57494e-05		Alanine, aspartate and glutamate metabolism	1.05412e-07		Retinol metabolism	1.49845e-05		PPAR signaling pathway	7.01989e-08		Steroid biosynthesis	1.62564e-05
Glutathione metabolism	6.73794e-07		Drug metabolism - other enzymes	1.81862e-06		Pyruvate metabolism	0.00015506		Metabolic pathways	8.89603e-06		Pyruvate metabolism	1.56889e-05		Metabolism of xenobiotics by cytochrome P450	1.76342e-05		Nitrogen metabolism	3.98582e-07		Drug metabolism - cytochrome P450	1.51452e-05		Drug metabolism - cytochrome P450	8.10691e-08		Biosynthesis of unsaturated fatty acids	7.67898e-05
Pentose and glucuronate interconversions	1.05113e-06		Metabolic pathways	1.16049e-05		p53 signaling pathway	0.00020658		Proteasome	1.64808e-05		Valine, leucine and isoleucine degradation	1.76004e-05		Glycine, serine and threonine metabolism	2.15233e-05		Tryptophan metabolism	9.15089e-07		Pyruvate metabolism	1.99048e-05		Metabolism of xenobiotics by cytochrome P450	5.97439e-07		ECM-receptor interaction	8.5384e-05
Steroid hormone biosynthesis	5.07608e-06		Glycerolipid metabolism	1.58069e-05		Nitrogen metabolism	0.000434704		Fatty acid metabolism	4.11141e-05		Drug metabolism - other enzymes	2.00587e-05		Drug metabolism - other enzymes	2.42613e-05		Drug metabolism - cytochrome P450	1.17471e-06		Steroid hormone biosynthesis	4.0338e-05		Tryptophan metabolism	5.70323e-06		PPAR signaling pathway	9.95588e-05
Metabolic pathways	7.65396e-06		Glycine, serine and threonine metabolism	1.66368e-05		Drug metabolism - cytochrome P450	0.000515063		Glyoxylate and dicarboxylate metabolism	9.42732e-05		Nitrogen metabolism	3.18574e-05		Nitrogen metabolism	3.69406e-05		Valine, leucine and isoleucine degradation	1.30198e-06		Biosynthesis of unsaturated fatty acids	5.42131e-05		Drug metabolism - other enzymes	5.70323e-06		Drug metabolism - cytochrome P450	0.000158639
Fatty acid metabolism	1.66067e-05		Glutathione metabolism	3.60931e-05		Metabolic pathways	0.000565654		Steroid hormone biosynthesis	9.90629e-05		Steroid hormone biosynthesis	3.19005e-05		Lysine biosynthesis	5.56415e-05		Histidine metabolism	2.49651e-06		PPAR signaling pathway	5.88922e-05		Ascorbate and aldarate metabolism	1.19782e-05		Protein digestion and absorption	0.000302732
Glycolysis / Gluconeogenesis	4.54731e-05		Ascorbate and aldarate metabolism	9.83314e-05		Metabolism of xenobiotics by cytochrome P450	0.00077568		PPAR signaling pathway	0.000169774		Propanoate metabolism	4.23578e-05		Histidine metabolism	0.000130634		Metabolism of xenobiotics by cytochrome P450	8.1139e-06		Vitamin digestion and absorption	7.49915e-05		Primary bile acid biosynthesis	1.92663e-05		Amoebiasis	0.000502707
Biosynthesis of unsaturated fatty acids	5.8234e-05		Arginine and proline metabolism	0.000164417		Taurine and hypotaurine metabolism	0.00100216		Retinol metabolism	0.000268161		Fatty acid metabolism	8.88783e-05		Glutathione metabolism	0.000351785		Ascorbate and aldarate metabolism	1.6084e-05		Steroid biosynthesis	0.000177704		Pentose and glucuronate interconversions	2.975e-05		Propanoate metabolism	0.000636752
Pyruvate metabolism	0.00018193		Glycolysis / Gluconeogenesis	0.00019379		Arginine and proline metabolism	0.00120099		Steroid biosynthesis	0.000320924		Metabolism of xenobiotics by cytochrome P450	0.000106963		Bladder cancer	0.000354763		beta-Alanine metabolism	4.15798e-05		Drug metabolism - other enzymes	0.000206461		Linoleic acid metabolism	4.06575e-05		Taurine and hypotaurine metabolism	0.00124662
Tryptophan metabolism	0.000223406		Pentose and glucuronate interconversions	0.000202031		Drug metabolism - other enzymes	0.00132092		beta-Alanine metabolism	0.000352662		beta-Alanine metabolism	0.000148261		Alanine, aspartate and glutamate metabolism	0.00044181		Pyruvate metabolism	5.59015e-05		Bile secretion	0.00108049		Tyrosine metabolism	7.19048e-05		Pyruvate metabolism	0.00164333
Linoleic acid metabolism	0.000245416		Propanoate metabolism	0.000357366		Glycolysis / Gluconeogenesis	0.00137742		Pyruvate metabolism	0.000366274		Steroid biosynthesis	0.000152425		Drug metabolism - cytochrome P450	0.000537839		D-Glutamine and D-glutamate metabolism	8.71417e-05		alpha-Linolenic acid metabolism	0.00116976		Glycolysis / Gluconeogenesis	8.44035e-05		Sulfur metabolism	0.00328353
Arginine and proline metabolism	0.000246409		Retinol metabolism	0.000544914		PPAR signaling pathway	0.00141929		Tryptophan metabolism	0.000447921		Primary bile acid biosynthesis	0.000152425		Biosynthesis of unsaturated fatty acids	0.000589157		Biosynthesis of unsaturated fatty acids	0.000120499		Butanoate metabolism	0.00125074		beta-Alanine metabolism	0.000292618		Metabolic pathways	0.00345769
Cell cycle	0.0003077		Pyruvate metabolism	0.000939016		Ascorbate and aldarate metabolism	0.00151465		Linoleic acid metabolism	0.000453301		Biosynthesis of unsaturated fatty acids	0.000522607		Bile secretion	0.00103622		Propanoate metabolism	0.000129388		Arginine and proline metabolism	0.00129493		Pyruvate metabolism	0.000296569		Tyrosine metabolism	0.00360747
PPAR signaling pathway	0.000352898		Selenocompound metabolism	0.000985325		Pentose and glucuronate interconversions	0.00259423		Glutathione metabolism	0.000782972		Nicotinate and nicotinamide metabolism	0.000675977		PPAR signaling pathway	0.00147947		Glutathione metabolism	0.000137948		p53 signaling pathway	0.00129493		Metabolic pathways	0.000387966		Lysine biosynthesis	0.00490744
Nitrogen metabolism	0.000489216		Complement and coagulation cascades	0.00114705		Bladder cancer	0.00260628		Propanoate metabolism	0.000893301		Arginine and proline metabolism	0.00107024		Pantothenate and CoA biosynthesis	0.0026561		PPAR signaling pathway	0.000194961		Tryptophan metabolism	0.00141189		Phenylalanine, tyrosine and tryptophan biosynthesis	0.000701229		Fructose and mannose metabolism	0.00504339
Valine, leucine and isoleucine degradation	0.00104856		Fat digestion and absorption	0.00153495		Caffeine metabolism	0.00265153		Drug metabolism - cytochrome P450	0.00128627		Histidine metabolism	0.00108062		Caffeine metabolism	0.00270097		Glycerolipid metabolism	0.000427636		Glycolysis / Gluconeogenesis	0.00148453		Propanoate metabolism	0.000745007		Prion diseases	0.00589529
Glycerolipid metabolism	0.00104856		Caffeine metabolism	0.00241291		Fatty acid metabolism	0.00367245		ABC transporters	0.0019202		Systemic lupus erythematosus	0.00111264		Lysine degradation	0.00332653		Pentose and glucuronate interconversions	0.00048667		Butirosin and neomycin biosynthesis	0.00148547		Arachidonic acid metabolism	0.000777087		Metabolism of xenobiotics by cytochrome P450	0.00600528
ABC transporters	0.00106933		Lysine degradation	0.00273179		D-Glutamine and D-glutamate metabolism	0.00423411		Glycerolipid metabolism	0.00202614		Tryptophan metabolism	0.00119301		D-Glutamine and D-glutamate metabolism	0.00428837		Glycine, serine and threonine metabolism	0.000495996		beta-Alanine metabolism	0.0015489		Biosynthesis of unsaturated fatty acids	0.000921461		Arginine and proline metabolism	0.00851796
Histidine metabolism	0.0013241		Fatty acid metabolism	0.0031177		Biosynthesis of unsaturated fatty acids	0.00505273		Histidine metabolism	0.00219103		Ascorbate and aldarate metabolism	0.00140813		Complement and coagulation cascades	0.00624201		Linoleic acid metabolism	0.000495996		Ascorbate and aldarate metabolism	0.00158875		Valine, leucine and isoleucine degradation	0.00166193		Glycolysis / Gluconeogenesis	0.00950195
Drug metabolism - other enzymes	0.0015076		Nitrogen metabolism	0.00365026		Histidine metabolism	0.00872385		Butanoate metabolism	0.00219103		Riboflavin metabolism	0.00161071		Pyruvate metabolism	0.0068171		Glycolysis / Gluconeogenesis	0.000696384		Fat digestion and absorption	0.00194107		Butanoate metabolism	0.00188192		Fatty acid biosynthesis	0.00954977
beta-Alanine metabolism	0.00163908		Cysteine and methionine metabolism	0.00372529		Glyoxylate and dicarboxylate metabolism	0.009307		Bile secretion	0.00241948		One carbon pool by folate	0.00186474		Thyroid cancer	0.00752031		Steroid hormone biosynthesis	0.000723758		One carbon pool by folate	0.00210186		Arginine and proline metabolism	0.00219808		Vitamin B6 metabolism	0.00954977
Arachidonic acid metabolism	0.00234967		Bile secretion	0.00373141		Steroid hormone biosynthesis	0.00975883		p53 signaling pathway	0.00267291		Pentose and glucuronate interconversions	0.00241464		Vitamin B6 metabolism	0.00836047		Staphylococcus aureus infection	0.000723758		Glutathione metabolism	0.00225611		p53 signaling pathway	0.00219808		Drug metabolism - other enzymes	0.0103215
Tyrosine metabolism	0.00291387		Lysine biosynthesis	0.00396782		Glutathione metabolism	0.010992		Primary bile acid biosynthesis	0.00333052		Caffeine metabolism	0.00250665		Arachidonic acid metabolism	0.00941985		Arachidonic acid metabolism	0.00108721		Pentose and glucuronate interconversions	0.002719		Steroid biosynthesis	0.00293895		Histidine metabolism	0.0112934
Terpenoid backbone biosynthesis	0.00576909		Valine, leucine and isoleucine degradation	0.00400993		Selenocompound metabolism	0.0117647		Staphylococcus aureus infection	0.0036599		Bile secretion	0.00401691		Glycosaminoglycan degradation	0.00947351		Lysine degradation	0.00142353		Starch and sucrose metabolism	0.00275694		Circadian rhythm - mammal	0.00596457		Butanoate metabolism	0.0112934
p53 signaling pathway	0.00673747		Ribosome	0.00489593		alpha-Linolenic acid metabolism	0.0117647		Starch and sucrose metabolism	0.00474732		Glycerolipid metabolism	0.00428127		Linoleic acid metabolism	0.0122107		Selenocompound metabolism	0.00198854		Alanine, aspartate and glutamate metabolism	0.00327959		Peroxisome	0.00677503		Arachidonic acid metabolism	0.0129382
DNA replication	0.00738275		PPAR signaling pathway	0.00504129		Glycine, serine and threonine metabolism	0.0119448		Nitrogen metabolism	0.00673537		Terpenoid backbone biosynthesis	0.00508236		Ascorbate and aldarate metabolism	0.0148152		Butanoate metabolism	0.00235892		Propanoate metabolism	0.00327959		Bile secretion	0.00787358		Steroid hormone biosynthesis	0.0132168
Protein processing in endoplasmic reticulum	0.00862478		Vitamin digestion and absorption	0.00545671		Linoleic acid metabolism	0.0119448		Terpenoid backbone biosynthesis	0.00791019		PPAR signaling pathway	0.00542016		Other glycan degradation	0.0148152		Drug metabolism - other enzymes	0.00292189		Malaria	0.00391389		Vitamin B6 metabolism	0.0101149		beta-Alanine metabolism	0.0132416
Vitamin B6 metabolism	0.00867742		Histidine metabolism	0.0077794		Citrate cycle (TCA cycle)	0.0138065		Peroxisome	0.00828875		Complement and coagulation cascades	0.00542016		Fatty acid metabolism	0.0174212		Complement and coagulation cascades	0.00377489		Nitrogen metabolism	0.00430366		Maturity onset diabetes of the young	0.0105659		Phenylalanine metabolism	0.014408
Butanoate metabolism	0.00953198		Steroid hormone biosynthesis	0.00852477		Lysine degradation	0.0153204		Valine, leucine and isoleucine degradation	0.00917942		Vitamin digestion and absorption	0.00572009		Retinol metabolism	0.0174212		Tyrosine metabolism	0.00509857		Cyanoamino acid metabolism	0.00434297		Histidine metabolism	0.0124956		alpha-Linolenic acid metabolism	0.014408
Selenocompound metabolism	0.0126108		Ether lipid metabolism	0.0106723		Retinol metabolism	0.0169843		Vitamin digestion and absorption	0.00995906		Butanoate metabolism	0.00814855		Propanoate metabolism	0.0184501		Porphyrin and chlorophyll metabolism	0.00575428		Glycerolipid metabolism	0.00501936		Fat digestion and absorption	0.0148772		Glutathione metabolism	0.0148513
Glycine, serine and threonine metabolism	0.0130312		Linoleic acid metabolism	0.0106723		One carbon pool by folate	0.017699		Arginine and proline metabolism	0.0114924		Linoleic acid metabolism	0.0111701		Melanoma	0.0193952		Folate biosynthesis	0.0059952		Maturity onset diabetes of the young	0.00769085		Phenylalanine metabolism	0.015603		Glycine, serine and threonine metabolism	0.0153916
Phenylalanine, tyrosine and tryptophan biosynthesis	0.0140918		Other glycan degradation	0.0133234		Alanine, aspartate and glutamate metabolism	0.0180588		Maturity onset diabetes of the young	0.0118895		Peroxisome	0.0118504		Valine, leucine and isoleucine degradation	0.0211861		Peroxisome	0.00913528		Glyoxylate and dicarboxylate metabolism	0.00964179		alpha-Linolenic acid metabolism	0.015603		Linoleic acid metabolism	0.0153916
Peroxisome	0.0149266		Bladder cancer	0.0141823		Fatty acid elongation in mitochondria	0.0196236		Complement and coagulation cascades	0.0125334		Bladder cancer	0.0148324		Glycerolipid metabolism	0.0211861		Vitamin B6 metabolism	0.0111705		Arachidonic acid metabolism	0.00970731		Cell cycle	0.0193876		Peroxisome	0.0191015
Starch and sucrose metabolism	0.0172573		One carbon pool by folate	0.0162104		Glycerolipid metabolism	0.020663		Glycolysis / Gluconeogenesis	0.0127912		African trypanosomiasis	0.0169166		Pentose and glucuronate interconversions	0.021548		Citrate cycle (TCA cycle)	0.0231737		Staphylococcus aureus infection	0.0102855		Starch and sucrose metabolism	0.0223981		Primary bile acid biosynthesis	0.0215812
Propanoate metabolism	0.019656		Taurine and hypotaurine metabolism	0.0184354		Asthma	0.0337283		Fat digestion and absorption	0.0170501		Taurine and hypotaurine metabolism	0.0189067		Cysteine and methionine metabolism	0.0235356		Fatty acid elongation in mitochondria	0.0263227		Selenocompound metabolism	0.0121834		Bladder cancer	0.0223981		Retinol metabolism	0.0227309
Ubiquinone and other terpenoid-quinone biosynthesis	0.0205978		Prion diseases	0.0206888		Antigen processing and presentation	0.0346882		alpha-Linolenic acid metabolism	0.0171106		Sulfur relay system	0.0189067		Prion diseases	0.0235356		Taurine and hypotaurine metabolism	0.0263227		Glycine, serine and threonine metabolism	0.0124803		Lysine degradation	0.0230431		Bile secretion	0.0241607
Cysteine and methionine metabolism	0.0250454		p53 signaling pathway	0.0218818		Sulfur metabolism	0.0348376		Arachidonic acid metabolism	0.0173002		Pantothenate and CoA biosynthesis	0.0201157		Chronic myeloid leukemia	0.0245092		Sulfur relay system	0.0263227		Peroxisome	0.0139949		Ubiquinone and other terpenoid-quinone biosynthesis	0.0239066		Phagosome	0.0246821
Proximal tubule bicarbonate reclamation	0.0359978		Pyrimidine metabolism	0.0240286		Protein export	0.0385984		Citrate cycle (TCA cycle)	0.0219345		Pyrimidine metabolism	0.0256215		p53 signaling pathway	0.0254462		Starch and sucrose metabolism	0.02646		African trypanosomiasis	0.0188467		African trypanosomiasis	0.0254483		Pantothenate and CoA biosynthesis	0.0257754
Caffeine metabolism	0.0365193		Antigen processing and presentation	0.0306916		Peroxisome	0.041228		Bladder cancer	0.0250595		Synthesis and degradation of ketone bodies	0.0258251		Glycolysis / Gluconeogenesis	0.027768		Steroid biosynthesis	0.0266678		Taurine and hypotaurine metabolism	0.020108		Pantothenate and CoA biosynthesis	0.0278374		Synthesis and degradation of ketone bodies	0.0308054
Protein export	0.0411663		Biosynthesis of unsaturated fatty acids	0.0310028		Fat digestion and absorption	0.0426369		Fatty acid elongation in mitochondria	0.0255061		Sulfur metabolism	0.0335979		ABC transporters	0.0293944		Primary bile acid biosynthesis	0.0266678		Pantothenate and CoA biosynthesis	0.0219148		Glycerolipid metabolism	0.0307695		p53 signaling pathway	0.0329173
Mismatch repair	0.0411663		Sulfur metabolism	0.0327818		Butanoate metabolism	0.0493453		Amino sugar and nucleotide sugar metabolism	0.0262841		Staphylococcus aureus infection	0.0401212		Aminoacyl-tRNA biosynthesis	0.0326198		African trypanosomiasis	0.0300121		Galactose metabolism	0.0301852		Cysteine and methionine metabolism	0.0322666		Caffeine metabolism	0.0399794
Fat digestion and absorption	0.0461296		Type I diabetes mellitus	0.0350683					African trypanosomiasis	0.0284397		Folate biosynthesis	0.0421523		Valine, leucine and isoleucine biosynthesis	0.0352549		Retinol metabolism	0.0308942		Caffeine metabolism	0.0356743		Porphyrin and chlorophyll metabolism	0.032775		Antigen processing and presentation	0.045566
Maturity onset diabetes of the young	0.0466874		Peroxisome	0.0359705					Pantothenate and CoA biosynthesis	0.0304277		Glutathione metabolism	0.0438678		Glioma	0.0355249		Fructose and mannose metabolism	0.0338328		Sulfur metabolism	0.0356743		Caffeine metabolism	0.0422061
Phagosome	0.0472621		Staphylococcus aureus infection	0.0384933					Fructose and mannose metabolism	0.0320784					Vitamin digestion and absorption	0.0392322		Bile secretion	0.0341432		Glioma	0.0363742
			Thyroid cancer	0.0403378					Carbohydrate digestion and absorption	0.0320784					Peroxisome	0.0423353		Systemic lupus erythematosus	0.0397509		Type II diabetes mellitus	0.0443635
			Folate biosynthesis	0.0411417					Synthesis and degradation of ketone bodies	0.0346911					Steroid hormone biosynthesis	0.0434953		Circadian rhythm - mammal	0.0433853
			Long-term depression	0.0444679					Riboflavin metabolism	0.0346911					Fat digestion and absorption	0.0434953		Sulfur metabolism	0.0463351
			Butanoate metabolism	0.0454786					Porphyrin and chlorophyll metabolism	0.0357862					Glycosphingolipid biosynthesis - ganglio series	0.0442027		Proximal tubule bicarbonate reclamation	0.0498813
									Prion diseases	0.0359779
									Galactose metabolism	0.0415964
									Circadian rhythm - mammal	0.0415964
									Oocyte meiosis	0.0445702
									Homologous recombination	0.0478499

## Sheet: 15days
Topic 1			Topic 2			Topic 3			Topic 4			Topic 5			Topic 6			Topic 7			Topic 8			Topic 9			Topic 10
Function category	P value		Function category	P value		Function category	P value		Function category	P value		Function category	P value		Function category	P value		Function category	P value		Function category	P value		Function category	P value		Function category	P value
Fatty acid metabolism	2.71359e-20		Metabolic pathways	1.02784e-11		Drug metabolism - cytochrome P450	2.716e-11		Arginine and proline metabolism	2.61055e-06		Fatty acid metabolism	6.4615e-14		Complement and coagulation cascades	2.33313e-09		Metabolism of xenobiotics by cytochrome P450	1.4244e-09		Metabolic pathways	3.42657e-11		Tryptophan metabolism	2.9888e-08		Metabolic pathways	4.67826e-12
Biosynthesis of unsaturated fatty acids	3.08642e-14		Metabolism of xenobiotics by cytochrome P450	4.96089e-10		Drug metabolism - other enzymes	1.06398e-10		Ascorbate and aldarate metabolism	4.99623e-06		PPAR signaling pathway	5.52114e-13		Drug metabolism - cytochrome P450	2.62645e-09		Ascorbate and aldarate metabolism	2.70401e-07		Drug metabolism - cytochrome P450	2.62645e-09		Arginine and proline metabolism	6.63036e-06		Retinol metabolism	3.66535e-10
PPAR signaling pathway	1.03029e-13		Drug metabolism - cytochrome P450	9.2435e-10		Metabolism of xenobiotics by cytochrome P450	2.48053e-09		Metabolic pathways	7.35795e-06		Peroxisome	9.49574e-13		Arginine and proline metabolism	5.29522e-08		Glutathione metabolism	4.9962e-07		beta-Alanine metabolism	1.24962e-06		PPAR signaling pathway	1.45911e-05		Metabolism of xenobiotics by cytochrome P450	5.36027e-10
Peroxisome	2.09832e-13		PPAR signaling pathway	9.05908e-09		Steroid hormone biosynthesis	3.79406e-09		beta-Alanine metabolism	1.11244e-05		Metabolic pathways	3.54861e-12		Nitrogen metabolism	1.31619e-07		Drug metabolism - cytochrome P450	1.69904e-06		Metabolism of xenobiotics by cytochrome P450	2.23334e-06		Butanoate metabolism	1.57468e-05		Pentose and glucuronate interconversions	3.50527e-09
Metabolic pathways	5.54152e-11		Linoleic acid metabolism	2.82936e-07		Retinol metabolism	2.13706e-08		Metabolism of xenobiotics by cytochrome P450	1.14885e-05		Biosynthesis of unsaturated fatty acids	8.48218e-10		Metabolic pathways	1.44499e-07		Steroid hormone biosynthesis	3.8923e-06		Valine, leucine and isoleucine degradation	2.83482e-06		Bile secretion	5.3172e-05		Tryptophan metabolism	4.25011e-09
Metabolism of xenobiotics by cytochrome P450	8.57727e-09		Ascorbate and aldarate metabolism	6.0187e-07		Metabolic pathways	6.53525e-08		Tryptophan metabolism	1.64879e-05		Valine, leucine and isoleucine degradation	6.79729e-09		Metabolism of xenobiotics by cytochrome P450	2.35571e-07		Retinol metabolism	1.28061e-05		Biosynthesis of unsaturated fatty acids	3.84881e-06		Alanine, aspartate and glutamate metabolism	6.90883e-05		PPAR signaling pathway	9.81191e-09
Valine, leucine and isoleucine degradation	1.19519e-08		Valine, leucine and isoleucine degradation	8.26943e-07		Bile secretion	1.25894e-07		Drug metabolism - other enzymes	1.64879e-05		Ascorbate and aldarate metabolism	1.94207e-08		Tryptophan metabolism	2.41009e-07		Bile secretion	3.08549e-05		Steroid hormone biosynthesis	4.56988e-06		Propanoate metabolism	6.90883e-05		Drug metabolism - cytochrome P450	1.0165e-08
Ascorbate and aldarate metabolism	2.79646e-08		beta-Alanine metabolism	2.6169e-06		PPAR signaling pathway	2.46776e-07		Biosynthesis of unsaturated fatty acids	3.87878e-05		beta-Alanine metabolism	1.57691e-07		Glycine, serine and threonine metabolism	1.81339e-06		p53 signaling pathway	0.000197502		Nicotinate and nicotinamide metabolism	5.7303e-06		Drug metabolism - cytochrome P450	0.000138014		Ascorbate and aldarate metabolism	2.33558e-08
Steroid hormone biosynthesis	1.40499e-07		Retinol metabolism	4.23983e-06		Butanoate metabolism	1.02196e-06		Drug metabolism - cytochrome P450	6.20396e-05		Complement and coagulation cascades	4.672e-07		Linoleic acid metabolism	1.81339e-06		Linoleic acid metabolism	0.000205931		Ascorbate and aldarate metabolism	7.05121e-06		Valine, leucine and isoleucine degradation	0.000217536		Steroid hormone biosynthesis	1.11082e-07
Butanoate metabolism	1.48465e-07		Tryptophan metabolism	5.98326e-06		Linoleic acid metabolism	2.19592e-06		Valine, leucine and isoleucine degradation	0.000106047		Tryptophan metabolism	5.0979e-07		Drug metabolism - other enzymes	2.66808e-06		Pentose and glucuronate interconversions	0.000228727		Histidine metabolism	1.18072e-05		beta-Alanine metabolism	0.000225469		Fatty acid metabolism	5.10186e-07
Pyruvate metabolism	5.67285e-07		Tyrosine metabolism	7.469e-06		Biosynthesis of unsaturated fatty acids	4.55685e-06		Aminoacyl-tRNA biosynthesis	0.000115849		Propanoate metabolism	7.82116e-07		Steroid hormone biosynthesis	4.56988e-06		Biosynthesis of unsaturated fatty acids	0.000555126		Fatty acid metabolism	1.49845e-05		Linoleic acid metabolism	0.00029068		Glutathione metabolism	1.55557e-06
Retinol metabolism	6.42299e-07		Propanoate metabolism	1.02317e-05		Ascorbate and aldarate metabolism	8.16307e-06		Glycine, serine and threonine metabolism	0.000165399		Butanoate metabolism	1.54942e-06		Bile secretion	3.64894e-05		Fatty acid metabolism	0.000638822		Tryptophan metabolism	2.54206e-05		Fat digestion and absorption	0.000398078		Nitrogen metabolism	5.01544e-06
Drug metabolism - cytochrome P450	9.81089e-07		Arginine and proline metabolism	1.06984e-05		Synthesis and degradation of ketone bodies	7.59017e-05		Linoleic acid metabolism	0.000165399		Pantothenate and CoA biosynthesis	1.65677e-06		Retinol metabolism	0.000111765		ABC transporters	0.000903973		Arginine and proline metabolism	3.40107e-05		Bladder cancer	0.000464886		Drug metabolism - other enzymes	6.27506e-06
Propanoate metabolism	1.15595e-06		Histidine metabolism	2.23645e-05		Caffeine metabolism	0.00014712		Ribosome	0.000299752		Pentose and glucuronate interconversions	2.78256e-05		Histidine metabolism	0.000135356		Metabolic pathways	0.000905845		Peroxisome	4.00567e-05		Nitrogen metabolism	0.00056449		Pyruvate metabolism	4.20788e-05
Terpenoid backbone biosynthesis	1.18382e-06		Arachidonic acid metabolism	2.43128e-05		Pyruvate metabolism	0.00019672		Propanoate metabolism	0.000332248		Drug metabolism - other enzymes	4.52828e-05		Pantothenate and CoA biosynthesis	0.000250466		Arginine and proline metabolism	0.00115608		Glutathione metabolism	5.01792e-05		Biosynthesis of unsaturated fatty acids	0.000741328		Glycerolipid metabolism	5.19418e-05
Steroid biosynthesis	1.32118e-06		Pentose and glucuronate interconversions	3.07518e-05		Tryptophan metabolism	0.000241462		Glyoxylate and dicarboxylate metabolism	0.000667265		Arginine and proline metabolism	6.38935e-05		Glutathione metabolism	0.000365859		Tryptophan metabolism	0.00127716		Pyruvate metabolism	0.000168058		Fatty acid metabolism	0.000930869		Arginine and proline metabolism	7.6681e-05
Synthesis and degradation of ketone bodies	2.99361e-06		Fatty acid metabolism	3.27624e-05		Peroxisome	0.000254921		Glycerolipid metabolism	0.000683773		Steroid hormone biosynthesis	7.14414e-05		Pyruvate metabolism	0.00119272		Glycine, serine and threonine metabolism	0.00174027		Drug metabolism - other enzymes	0.000206461		Metabolism of xenobiotics by cytochrome P450	0.00108499		Lysine biosynthesis	7.73652e-05
Tryptophan metabolism	7.56823e-06		Bile secretion	8.38812e-05		Pentose and glucuronate interconversions	0.000281879		Bile secretion	0.000732059		Glyoxylate and dicarboxylate metabolism	7.55981e-05		beta-Alanine metabolism	0.0015489		Arachidonic acid metabolism	0.00195618		Vitamin B6 metabolism	0.000220444		Metabolic pathways	0.00127823		Tyrosine metabolism	7.7423e-05
Pentose and glucuronate interconversions	3.61797e-05		Biosynthesis of unsaturated fatty acids	9.3607e-05		Ribosome	0.000414591		ABC transporters	0.000732549		Synthesis and degradation of ketone bodies	9.40223e-05		Arachidonic acid metabolism	0.00218552		Peroxisome	0.00347051		PPAR signaling pathway	0.000321004		Peroxisome	0.00130603		Starch and sucrose metabolism	7.7423e-05
Glyoxylate and dicarboxylate metabolism	9.42732e-05		Glutathione metabolism	0.000100313		Propanoate metabolism	0.00052353		Pyruvate metabolism	0.000874865		Retinol metabolism	0.000195112		Sulfur metabolism	0.00275099		Nitrogen metabolism	0.00401458		Starch and sucrose metabolism	0.000367272		Pyruvate metabolism	0.00149636		Bile secretion	8.80784e-05
Histidine metabolism	0.000270396		Synthesis and degradation of ketone bodies	0.000100715		Fatty acid metabolism	0.000833951		Histidine metabolism	0.000957513		Histidine metabolism	0.000210119		Alanine, aspartate and glutamate metabolism	0.00327959		D-Glutamine and D-glutamate metabolism	0.00418018		Propanoate metabolism	0.000457291		Histidine metabolism	0.00152154		Biosynthesis of unsaturated fatty acids	9.66767e-05
beta-Alanine metabolism	0.000352662		Phenylalanine metabolism	0.000129035		Glyoxylate and dicarboxylate metabolism	0.000918119		Steroid hormone biosynthesis	0.00143189		Staphylococcus aureus infection	0.000495612		Fructose and mannose metabolism	0.00387001		Vitamin digestion and absorption	0.00599194		Lysine degradation	0.000611411		Drug metabolism - other enzymes	0.00176872		Histidine metabolism	0.00023875
Bile secretion	0.000541273		Butanoate metabolism	0.000231318		Fat digestion and absorption	0.00220728		Pentose and glucuronate interconversions	0.00218892		Terpenoid backbone biosynthesis	0.000510783		Lysine biosynthesis	0.00434297		Pyruvate metabolism	0.00645751		Retinol metabolism	0.000717397		Ascorbate and aldarate metabolism	0.00186827		Vitamin B6 metabolism	0.000299681
Glycolysis / Gluconeogenesis	0.0006229		Pyruvate metabolism	0.000307373		Arachidonic acid metabolism	0.00252325		Pantothenate and CoA biosynthesis	0.00218892		Starch and sucrose metabolism	0.000563843		D-Glutamine and D-glutamate metabolism	0.00434297		Drug metabolism - other enzymes	0.00738257		Vitamin digestion and absorption	0.000784007		Synthesis and degradation of ketone bodies	0.00200775		beta-Alanine metabolism	0.000311654
Nitrogen metabolism	0.000822322		Glycine, serine and threonine metabolism	0.000388619		Glutathione metabolism	0.00256338		Caffeine metabolism	0.00232141		Nitrogen metabolism	0.000666064		Biosynthesis of unsaturated fatty acids	0.0052895		Fat digestion and absorption	0.00950266		Glycerolipid metabolism	0.000972802		Steroid biosynthesis	0.00246823		Valine, leucine and isoleucine degradation	0.00032693
Lysine degradation	0.0012908		Glycolysis / Gluconeogenesis	0.000514511		Alanine, aspartate and glutamate metabolism	0.00365763		Nitrogen metabolism	0.00347694		Drug metabolism - cytochrome P450	0.000952479		Glycolysis / Gluconeogenesis	0.00708549		Tight junction	0.0135898		Bile secretion	0.00108049		Caffeine metabolism	0.00311752		Glycine, serine and threonine metabolism	0.000400933
Fatty acid elongation in mitochondria	0.00150179		Phenylalanine, tyrosine and tryptophan biosynthesis	0.000713332		D-Glutamine and D-glutamate metabolism	0.00456474		Prion diseases	0.00351511		Lysine degradation	0.000984101		Vitamin B6 metabolism	0.0084655		Bladder cancer	0.0155013		Riboflavin metabolism	0.00176937		Lysine degradation	0.00426481		Glycolysis / Gluconeogenesis	0.000534856
ABC transporters	0.0019202		Selenocompound metabolism	0.00168128		Nitrogen metabolism	0.00471084		Vitamin B6 metabolism	0.00754258		Fatty acid elongation in mitochondria	0.0013132		Glyoxylate and dicarboxylate metabolism	0.00964179		Viral myocarditis	0.0168596		Linoleic acid metabolism	0.00189626		D-Glutamine and D-glutamate metabolism	0.00473458		Phenylalanine, tyrosine and tryptophan biosynthesis	0.00072557
Glycerolipid metabolism	0.00202614		alpha-Linolenic acid metabolism	0.00168128		Valine, leucine and isoleucine degradation	0.00567459		Fat digestion and absorption	0.00806328		Metabolism of xenobiotics by cytochrome P450	0.00134038		Staphylococcus aureus infection	0.0102855		Steroid biosynthesis	0.0173952		Steroid biosynthesis	0.00210186		Retinol metabolism	0.00485315		Alanine, aspartate and glutamate metabolism	0.000792122
Arginine and proline metabolism	0.00267291		Glycerolipid metabolism	0.00171876		Terpenoid backbone biosynthesis	0.00597521		Glycosaminoglycan degradation	0.00819066		Pyruvate metabolism	0.00180112		Phenylalanine metabolism	0.0121834		One carbon pool by folate	0.0173952		Arachidonic acid metabolism	0.00218552		Proximal tubule bicarbonate reclamation	0.00617739		Propanoate metabolism	0.000792122
Drug metabolism - other enzymes	0.00268566		Drug metabolism - other enzymes	0.00232447		ABC transporters	0.00677494		Glutathione metabolism	0.00909487		Riboflavin metabolism	0.00222758		Selenocompound metabolism	0.0121834		African trypanosomiasis	0.0176728		Pentose and glucuronate interconversions	0.002719		Glycerolipid metabolism	0.0062059		Phenylalanine metabolism	0.00171771
Linoleic acid metabolism	0.00329337		Complement and coagulation cascades	0.0028529		Nicotinate and nicotinamide metabolism	0.00701193		Ether lipid metabolism	0.0101893		Glycine, serine and threonine metabolism	0.00269406		Peroxisome	0.0139949		Fructose and mannose metabolism	0.0200249		Pantothenate and CoA biosynthesis	0.002719		Leukocyte transendothelial migration	0.00729288		Linoleic acid metabolism	0.00298272
Caffeine metabolism	0.00393931		Primary bile acid biosynthesis	0.00300187		Complement and coagulation cascades	0.00739703		Peroxisome	0.0103157		Caffeine metabolism	0.00345498		Lysine degradation	0.0161215		Glycerolipid metabolism	0.0201485		Alanine, aspartate and glutamate metabolism	0.00327959		Vitamin digestion and absorption	0.00748261		Primary bile acid biosynthesis	0.00306571
Glutathione metabolism	0.00423529		Steroid hormone biosynthesis	0.00317432		Histidine metabolism	0.00995397		Other glycan degradation	0.0128466		Alanine, aspartate and glutamate metabolism	0.00462248		Tyrosine metabolism	0.0165405		PPAR signaling pathway	0.0214593		Lysine biosynthesis	0.00434297		p53 signaling pathway	0.0078145		Caffeine metabolism	0.00369217
Pantothenate and CoA biosynthesis	0.00429058		Porphyrin and chlorophyll metabolism	0.00489602		beta-Alanine metabolism	0.0116847		Renin-angiotensin system	0.0128466		Lysine biosynthesis	0.0050833		Primary bile acid biosynthesis	0.0183156		Porphyrin and chlorophyll metabolism	0.0245982		Glycolysis / Gluconeogenesis	0.00708549		Glycolysis / Gluconeogenesis	0.0087226		Arachidonic acid metabolism	0.00390644
Arachidonic acid metabolism	0.00443116		Nitrogen metabolism	0.00608867		alpha-Linolenic acid metabolism	0.013047		Fatty acid metabolism	0.0141314		D-Glutamine and D-glutamate metabolism	0.0050833		Propanoate metabolism	0.0188467		Proximal tubule bicarbonate reclamation	0.0331733		Butanoate metabolism	0.00912198		Glyoxylate and dicarboxylate metabolism	0.0108699		D-Glutamine and D-glutamate metabolism	0.00532246
D-Glutamine and D-glutamate metabolism	0.00556694		Cytokine-cytokine receptor interaction	0.00648369		Renin-angiotensin system	0.0161294		Retinol metabolism	0.0141314		Proximal tubule bicarbonate reclamation	0.00701433		Pentose and glucuronate interconversions	0.0219148		Caffeine metabolism	0.0344223		Phenylalanine metabolism	0.0121834		Arachidonic acid metabolism	0.0118989		Lysine degradation	0.00569962
Maturity onset diabetes of the young	0.0118895		Prion diseases	0.00684044		Lysine degradation	0.0178078		Alanine, aspartate and glutamate metabolism	0.0154669		Glycerolipid metabolism	0.007377		Cysteine and methionine metabolism	0.0240324		Pentose phosphate pathway	0.0431005		alpha-Linolenic acid metabolism	0.0121834		Antigen processing and presentation	0.0118989		p53 signaling pathway	0.0103363
Fat digestion and absorption	0.0170501		Peroxisome	0.0070114		Primary bile acid biosynthesis	0.0195852		African trypanosomiasis	0.0154669		Bile secretion	0.00739676		Riboflavin metabolism	0.0274435		Histidine metabolism	0.0485591		Glycine, serine and threonine metabolism	0.0124803		Steroid hormone biosynthesis	0.012284		Maturity onset diabetes of the young	0.0109957
Selenocompound metabolism	0.0171106		Terpenoid backbone biosynthesis	0.00730659		Taurine and hypotaurine metabolism	0.0210927		Fatty acid elongation in mitochondria	0.0179693		Vitamin B6 metabolism	0.00988702		Galactose metabolism	0.0301852		Other types of O-glycan biosynthesis	0.0485591		Protein digestion and absorption	0.0129411		Phenylalanine metabolism	0.0137176		Butanoate metabolism	0.012999
Citrate cycle (TCA cycle)	0.0219345		p53 signaling pathway	0.0100609		Glycerolipid metabolism	0.0239329		Taurine and hypotaurine metabolism	0.0179693		Selenocompound metabolism	0.0151183		Caffeine metabolism	0.0356743		Butanoate metabolism	0.0485591		Phenylalanine, tyrosine and tryptophan biosynthesis	0.0137522		alpha-Linolenic acid metabolism	0.0137176		Selenocompound metabolism	0.0160966
Tyrosine metabolism	0.0250595		Vitamin B6 metabolism	0.0102298		Porphyrin and chlorophyll metabolism	0.0276251		Lysosome	0.0180129		Linoleic acid metabolism	0.0163429		Vitamin digestion and absorption	0.0398715					Tyrosine metabolism	0.0165405		Glutathione metabolism	0.0138114		Renin-angiotensin system	0.0198524
Starch and sucrose metabolism	0.0250595		Fat digestion and absorption	0.0152255		Arginine and proline metabolism	0.0286892		Cysteine and methionine metabolism	0.0197903		Primary bile acid biosynthesis	0.0226204		Fat digestion and absorption	0.0443635					Primary bile acid biosynthesis	0.0183156		Ether lipid metabolism	0.0144767		Peroxisome	0.0233806
Alanine, aspartate and glutamate metabolism	0.0284397		Starch and sucrose metabolism	0.0228288		Sulfur metabolism	0.0373723		Pyrimidine metabolism	0.0225059		Porphyrin and chlorophyll metabolism	0.0318029		Pentose phosphate pathway	0.0452349					Fatty acid elongation in mitochondria	0.020108		Phenylalanine, tyrosine and tryptophan biosynthesis	0.0149573		Steroid biosynthesis	0.0240491
Riboflavin metabolism	0.0346911		Lysine degradation	0.023564		Mineral absorption	0.0397978		Glycolysis / Gluconeogenesis	0.0227018		Galactose metabolism	0.0370192								Ubiquinone and other terpenoid-quinone biosynthesis	0.020108		Tyrosine metabolism	0.0191349		Ubiquinone and other terpenoid-quinone biosynthesis	0.0244348
Complement and coagulation cascades	0.0399095		Steroid biosynthesis	0.0236873		Glycosphingolipid biosynthesis - ganglio series	0.0468195		Synthesis and degradation of ketone bodies	0.0245609		Sulfur metabolism	0.0413096								Taurine and hypotaurine metabolism	0.020108		Tight junction	0.019804		Pantothenate and CoA biosynthesis	0.0286868
Sulfur metabolism	0.0449417		Ubiquinone and other terpenoid-quinone biosynthesis	0.0241701					Riboflavin metabolism	0.0245609		Nicotinate and nicotinamide metabolism	0.0486731								Cysteine and methionine metabolism	0.0240324		Primary bile acid biosynthesis	0.0205694		Cysteine and methionine metabolism	0.0334769
Proximal tubule bicarbonate reclamation	0.0478499		Taurine and hypotaurine metabolism	0.0241701					Valine, leucine and isoleucine biosynthesis	0.031974											Nitrogen metabolism	0.0301852		Fatty acid elongation in mitochondria	0.0218447		Porphyrin and chlorophyll metabolism	0.0337629
			Alanine, aspartate and glutamate metabolism	0.0259328					Sulfur metabolism	0.031974											Sulfur metabolism	0.0356743		Phagosome	0.0222284		Galactose metabolism	0.0392726
			Pantothenate and CoA biosynthesis	0.0282603					Nicotinate and nicotinamide metabolism	0.0343142											Mineral absorption	0.0367777		Pentose and glucuronate interconversions	0.0245804		Sulfur metabolism	0.0431103
			Cysteine and methionine metabolism	0.0328684					Glycosphingolipid biosynthesis - ganglio series	0.040141											Staphylococcus aureus infection	0.0443635		Carbohydrate digestion and absorption	0.0246248
									Long-term depression	0.0423582														Axon guidance	0.0311276
									Butanoate metabolism	0.0439771														ABC transporters	0.0344805
									Terpenoid backbone biosynthesis	0.0489978														Toxoplasmosis	0.0408413
									Collecting duct acid secretion	0.0492636														Mineral absorption	0.0421549
																								Glioma	0.0426741
																								Gap junction	0.0458263
Topic 11			Topic 12			Topic 13			Topic 14			Topic 15			Topic 16			Topic 17			Topic 18			Topic 19			Topic 20
Function category	P value		Function category	P value		Function category	P value		Function category	P value		Function category	P value		Function category	P value		Function category	P value		Function category	P value		Function category	P value		Function category	P value
Cell cycle	3.07684e-07		Tryptophan metabolism	2.46127e-08		Staphylococcus aureus infection	4.81725e-06		Metabolic pathways	1.61269e-10		Metabolic pathways	3.0389e-08		Tryptophan metabolism	2.8027e-08		Metabolic pathways	3.33067e-16		Metabolism of xenobiotics by cytochrome P450	1.12155e-10		PPAR signaling pathway	1.34311e-08		Complement and coagulation cascades	5.82267e-10
Drug metabolism - cytochrome P450	1.39574e-06		Metabolism of xenobiotics by cytochrome P450	2.91871e-08		Propanoate metabolism	5.43819e-05		Biosynthesis of unsaturated fatty acids	1.33755e-09		beta-Alanine metabolism	4.62866e-07		Complement and coagulation cascades	3.52487e-08		Tryptophan metabolism	4.54043e-09		Drug metabolism - cytochrome P450	2.21519e-09		Fatty acid metabolism	6.63815e-08		ECM-receptor interaction	2.22317e-06
Metabolism of xenobiotics by cytochrome P450	1.56024e-06		Metabolic pathways	6.53525e-08		Drug metabolism - cytochrome P450	0.000103457		Ascorbate and aldarate metabolism	2.79646e-08		Propanoate metabolism	1.86739e-06		Glycine, serine and threonine metabolism	1.69107e-07		Drug metabolism - cytochrome P450	1.09543e-08		PPAR signaling pathway	1.57398e-07		Biosynthesis of unsaturated fatty acids	5.82303e-07		Tryptophan metabolism	4.46599e-06
Biosynthesis of unsaturated fatty acids	2.96093e-06		Drug metabolism - cytochrome P450	3.2868e-07		Ascorbate and aldarate metabolism	0.000126018		PPAR signaling pathway	1.08546e-07		Drug metabolism - cytochrome P450	4.7646e-06		Metabolic pathways	1.60762e-06		Arginine and proline metabolism	1.83044e-08		Fatty acid metabolism	1.55139e-06		Retinol metabolism	6.42299e-07		Staphylococcus aureus infection	7.61475e-06
Glutathione metabolism	4.26588e-06		beta-Alanine metabolism	1.51459e-06		Metabolism of xenobiotics by cytochrome P450	0.000140481		Fatty acid metabolism	6.42299e-07		Histidine metabolism	5.00205e-06		Drug metabolism - cytochrome P450	2.98553e-06		Ascorbate and aldarate metabolism	2.44413e-08		Ascorbate and aldarate metabolism	6.54362e-06		Steroid hormone biosynthesis	1.439e-06		Steroid biosynthesis	1.62564e-05
Pentose and glucuronate interconversions	1.40801e-05		Drug metabolism - other enzymes	3.29291e-06		beta-Alanine metabolism	0.000183655		Pentose and glucuronate interconversions	2.26235e-06		Valine, leucine and isoleucine degradation	7.99066e-06		Arginine and proline metabolism	6.2751e-06		Fatty acid metabolism	5.48511e-08		Metabolic pathways	7.02819e-06		Drug metabolism - cytochrome P450	4.53595e-05		Drug metabolism - cytochrome P450	2.60731e-05
Arginine and proline metabolism	2.48853e-05		Glutathione metabolism	7.25412e-06		Tryptophan metabolism	0.000214798		Metabolism of xenobiotics by cytochrome P450	6.98404e-06		Tryptophan metabolism	9.82405e-06		Glutathione metabolism	8.03012e-06		Metabolism of xenobiotics by cytochrome P450	7.46679e-08		Pentose and glucuronate interconversions	1.63721e-05		Valine, leucine and isoleucine degradation	6.2138e-05		Biosynthesis of unsaturated fatty acids	7.67898e-05
Fatty acid metabolism	8.48063e-05		Ascorbate and aldarate metabolism	8.16307e-06		Metabolic pathways	0.000253584		Bile secretion	1.86826e-05		Nitrogen metabolism	1.83127e-05		Prion diseases	1.18488e-05		Pentose and glucuronate interconversions	9.72287e-08		Pyruvate metabolism	1.81163e-05		Tryptophan metabolism	6.30145e-05		PPAR signaling pathway	9.95588e-05
Ascorbate and aldarate metabolism	0.000101507		Pentose and glucuronate interconversions	2.03711e-05		Pentose and glucuronate interconversions	0.000258054		Primary bile acid biosynthesis	2.34607e-05		Fatty acid metabolism	4.44863e-05		Metabolism of xenobiotics by cytochrome P450	2.51319e-05		Valine, leucine and isoleucine degradation	1.00653e-07		Tryptophan metabolism	2.31468e-05		Ascorbate and aldarate metabolism	0.000221769		Amoebiasis	0.000119649
beta-Alanine metabolism	0.000142932		Complement and coagulation cascades	7.30105e-05		Steroid hormone biosynthesis	0.000316634		Histidine metabolism	2.69435e-05		Retinol metabolism	4.44863e-05		Lysine biosynthesis	6.35258e-05		Propanoate metabolism	1.00076e-06		Glutathione metabolism	4.57518e-05		Butanoate metabolism	0.000270396		Propanoate metabolism	0.000636752
Tryptophan metabolism	0.000161782		Fatty acid metabolism	0.000133426		PPAR signaling pathway	0.000336637		Retinol metabolism	4.11141e-05		Pyruvate metabolism	7.42181e-05		Histidine metabolism	0.000166628		Histidine metabolism	1.93244e-06		Biosynthesis of unsaturated fatty acids	5.04191e-05		Metabolism of xenobiotics by cytochrome P450	0.000320875		Taurine and hypotaurine metabolism	0.00124662
p53 signaling pathway	0.000172223		Retinol metabolism	0.000133426		Bladder cancer	0.000380126		Pyruvate metabolism	4.9573e-05		Arginine and proline metabolism	9.13857e-05		Drug metabolism - other enzymes	0.000260685		beta-Alanine metabolism	2.85497e-06		Retinol metabolism	0.000102084		Steroid biosynthesis	0.000320924		Protein digestion and absorption	0.00133104
Glycine, serine and threonine metabolism	0.000184783		Histidine metabolism	0.000155624		Arachidonic acid metabolism	0.000439944		Tryptophan metabolism	6.30145e-05		Steroid biosynthesis	9.61711e-05		Bile secretion	0.000281165		Linoleic acid metabolism	4.12626e-06		Butanoate metabolism	0.000126045		Primary bile acid biosynthesis	0.000320924		Pyruvate metabolism	0.00164333
Metabolic pathways	0.000281952		Valine, leucine and isoleucine degradation	0.000191377		Leishmaniasis	0.000439944		Arginine and proline metabolism	9.15685e-05		One carbon pool by folate	9.61711e-05		Steroid hormone biosynthesis	0.000383444		Nitrogen metabolism	5.21163e-06		Arginine and proline metabolism	0.00020658		Pyruvate metabolism	0.000366274		Sulfur metabolism	0.00328353
Arachidonic acid metabolism	0.000323167		Glycerolipid metabolism	0.000191377		Fatty acid metabolism	0.000745235		Glyoxylate and dicarboxylate metabolism	9.42732e-05		Steroid hormone biosynthesis	0.000136139		Nitrogen metabolism	0.000548776		Alanine, aspartate and glutamate metabolism	1.11425e-05		Linoleic acid metabolism	0.000213393		Pentose and glucuronate interconversions	0.000450353		Metabolic pathways	0.00345769
Nitrogen metabolism	0.000384946		One carbon pool by folate	0.000200158		Retinol metabolism	0.000745235		Drug metabolism - cytochrome P450	0.000257741		Metabolism of xenobiotics by cytochrome P450	0.000383777		Biosynthesis of unsaturated fatty acids	0.00072084		Butanoate metabolism	2.41116e-05		Steroid hormone biosynthesis	0.000281294		Linoleic acid metabolism	0.000453301		Tyrosine metabolism	0.00360747
Retinol metabolism	0.000567281		Glycine, serine and threonine metabolism	0.000262795		Taurine and hypotaurine metabolism	0.00106007		beta-Alanine metabolism	0.000352662		Glycolysis / Gluconeogenesis	0.000691526		Pyruvate metabolism	0.00144969		Lysine degradation	2.88894e-05		Lysine degradation	0.000565837		Glycolysis / Gluconeogenesis	0.0006229		Lysine biosynthesis	0.00490744
Protein processing in endoplasmic reticulum	0.000597148		Arginine and proline metabolism	0.000268577		Viral myocarditis	0.00112627		Glycerolipid metabolism	0.000381755		Butanoate metabolism	0.000695781		beta-Alanine metabolism	0.00183107		Pyruvate metabolism	4.38567e-05		Vitamin digestion and absorption	0.000739341		Tyrosine metabolism	0.000720659		Fructose and mannose metabolism	0.00504339
Valine, leucine and isoleucine degradation	0.000771232		Glycolysis / Gluconeogenesis	0.000315792		Pyruvate metabolism	0.00123289		Peroxisome	0.000572653		Drug metabolism - other enzymes	0.000717126		Linoleic acid metabolism	0.00223894		Drug metabolism - other enzymes	5.57855e-05		Peroxisome	0.000872502		Phenylalanine, tyrosine and tryptophan biosynthesis	0.000775889		Prion diseases	0.00589529
DNA replication	0.00097243		Steroid hormone biosynthesis	0.000355478		Arginine and proline metabolism	0.00134403		Citrate cycle (TCA cycle)	0.000575008		Ascorbate and aldarate metabolism	0.000979986		Primary bile acid biosynthesis	0.00241335		D-Glutamine and D-glutamate metabolism	7.87146e-05		Valine, leucine and isoleucine degradation	0.000901454		Propanoate metabolism	0.000893301		Metabolism of xenobiotics by cytochrome P450	0.00600528
Histidine metabolism	0.00104879		Nitrogen metabolism	0.000518346		Systemic lupus erythematosus	0.00143086		Terpenoid backbone biosynthesis	0.00060897		Glutathione metabolism	0.00115972		Caffeine metabolism	0.00306339		Arachidonic acid metabolism	0.000163443		Glycerolipid metabolism	0.000901454		Graft-versus-host disease	0.00109615		Arginine and proline metabolism	0.00851796
PPAR signaling pathway	0.00119783		Propanoate metabolism	0.00052353		Drug metabolism - other enzymes	0.00145914		Glycolysis / Gluconeogenesis	0.0006229		Riboflavin metabolism	0.00121573		Alanine, aspartate and glutamate metabolism	0.00385807		Retinol metabolism	0.000238506		Bile secretion	0.000993425		Allograft rejection	0.00160603		Glycolysis / Gluconeogenesis	0.00950195
Steroid hormone biosynthesis	0.00158856		Cysteine and methionine metabolism	0.000786607		Glycolysis / Gluconeogenesis	0.00154048		Steroid hormone biosynthesis	0.000654578		Pentose and glucuronate interconversions	0.0016898		Retinol metabolism	0.00470966		Steroid biosynthesis	0.000296357		Histidine metabolism	0.00118045		Autoimmune thyroid disease	0.0022788		Fatty acid biosynthesis	0.00954977
Linoleic acid metabolism	0.00159401		Taurine and hypotaurine metabolism	0.00112009		Glycine, serine and threonine metabolism	0.00195048		Starch and sucrose metabolism	0.000720659		Pantothenate and CoA biosynthesis	0.0016898		Cysteine and methionine metabolism	0.00531946		Glycerolipid metabolism	0.000339988		Drug metabolism - other enzymes	0.00132092		Peroxisome	0.00231357		Vitamin B6 metabolism	0.00954977
Caffeine metabolism	0.0024595		Selenocompound metabolism	0.0012855		Glutathione metabolism	0.00233015		Propanoate metabolism	0.000893301		Systemic lupus erythematosus	0.00286905		ABC transporters	0.00713465		Glycine, serine and threonine metabolism	0.000413553		Glycolysis / Gluconeogenesis	0.00137742		Arginine and proline metabolism	0.00267291		Drug metabolism - other enzymes	0.0103215
Propanoate metabolism	0.00276699		Pyruvate metabolism	0.00135972		Pantothenate and CoA biosynthesis	0.00278291		Proximal tubule bicarbonate reclamation	0.0010768		Terpenoid backbone biosynthesis	0.0038662		Systemic lupus erythematosus	0.00718408		Circadian rhythm - mammal	0.000760798		beta-Alanine metabolism	0.00146247		Drug metabolism - other enzymes	0.00268566		Histidine metabolism	0.0112934
Cysteine and methionine metabolism	0.00383372		Butanoate metabolism	0.00140063		Caffeine metabolism	0.00280159		Valine, leucine and isoleucine degradation	0.00202614		Lysine degradation	0.0095735		PPAR signaling pathway	0.00790111		Glyoxylate and dicarboxylate metabolism	0.00125673		Primary bile acid biosynthesis	0.00200462		beta-Alanine metabolism	0.00270169		Butanoate metabolism	0.0112934
Ribosome	0.00498861		PPAR signaling pathway	0.00181165		Nitrogen metabolism	0.0044031		Glycine, serine and threonine metabolism	0.00329337		Bile secretion	0.0101815		Vitamin B6 metabolism	0.00910868		Glycolysis / Gluconeogenesis	0.00277108		Antigen processing and presentation	0.00203044		Type I diabetes mellitus	0.0031447		Arachidonic acid metabolism	0.0129382
ABC transporters	0.00516691		Linoleic acid metabolism	0.00212003		Prion diseases	0.00465775		Linoleic acid metabolism	0.00329337		Starch and sucrose metabolism	0.0106667		Glyoxylate and dicarboxylate metabolism	0.010689		PPAR signaling pathway	0.00306471		Starch and sucrose metabolism	0.00260628		Antigen processing and presentation	0.00443116		Steroid hormone biosynthesis	0.0132168
Glycolysis / Gluconeogenesis	0.00587151		Caffeine metabolism	0.0029569		Valine, leucine and isoleucine degradation	0.00517762		Glutathione metabolism	0.00423529		Bladder cancer	0.0106667		Arachidonic acid metabolism	0.0115661		Steroid hormone biosynthesis	0.00336233		Propanoate metabolism	0.00310163		Metabolic pathways	0.00506326		beta-Alanine metabolism	0.0132416
Pyruvate metabolism	0.00594367		Pantothenate and CoA biosynthesis	0.00298093		Asthma	0.00541066		Vitamin digestion and absorption	0.00995906		Alanine, aspartate and glutamate metabolism	0.0121983		Staphylococcus aureus infection	0.0119834		Glutathione metabolism	0.00389337		Nitrogen metabolism	0.00410941		Circadian rhythm - mammal	0.00673537		Phenylalanine metabolism	0.014408
Oocyte meiosis	0.00619393		Starch and sucrose metabolism	0.00307724		Natural killer cell mediated cytotoxicity	0.00581186		ABC transporters	0.0102737		Primary bile acid biosynthesis	0.0129427		Phenylalanine metabolism	0.0134918		Tyrosine metabolism	0.00441384		Lysine biosynthesis	0.00423411		Terpenoid backbone biosynthesis	0.00791019		alpha-Linolenic acid metabolism	0.014408
Vitamin B6 metabolism	0.00784462		Lysine degradation	0.00389242		Phagosome	0.00623584		Vitamin B6 metabolism	0.0108132		Glycerolipid metabolism	0.0130429		Ascorbate and aldarate metabolism	0.0166733		Porphyrin and chlorophyll metabolism	0.00510178		Prion diseases	0.0042904		Viral myocarditis	0.00944173		Glutathione metabolism	0.0148513
Butanoate metabolism	0.00796255		Peroxisome	0.004557		p53 signaling pathway	0.00653585		p53 signaling pathway	0.0114924		Complement and coagulation cascades	0.0130857		Other glycan degradation	0.0166733		Folate biosynthesis	0.00545238		Allograft rejection	0.00499277		Vitamin B6 metabolism	0.0108132		Glycine, serine and threonine metabolism	0.0153916
Selenocompound metabolism	0.0109531		Prion diseases	0.00504719		Vitamin B6 metabolism	0.00857115		Drug metabolism - other enzymes	0.0133736		Fatty acid elongation in mitochondria	0.0157198		Lysine degradation	0.0186936		Terpenoid backbone biosynthesis	0.00754453		Asthma	0.00505273		p53 signaling pathway	0.0114924		Linoleic acid metabolism	0.0153916
Peroxisome	0.0114521		Bile secretion	0.00551321		Histidine metabolism	0.00932549		Mineral absorption	0.0133736		Ubiquinone and other terpenoid-quinone biosynthesis	0.0157198		Fatty acid metabolism	0.0206913		Biosynthesis of unsaturated fatty acids	0.00776745		p53 signaling pathway	0.00595753		Maturity onset diabetes of the young	0.0118895		Focal adhesion	0.0185583
Phenylalanine, tyrosine and tryptophan biosynthesis	0.0127563		Fat digestion and absorption	0.0113974		Glyoxylate and dicarboxylate metabolism	0.00981186		Butanoate metabolism	0.0140448		Sulfur relay system	0.0157198		Propanoate metabolism	0.0213394		Bile secretion	0.00863125		Autoimmune thyroid disease	0.00663558		Histidine metabolism	0.0140448		Peroxisome	0.0191015
Tyrosine metabolism	0.014505		Ribosome biogenesis in eukaryotes	0.0115406		Antigen processing and presentation	0.010001		Tyrosine metabolism	0.0250595		Pyrimidine metabolism	0.0158923		Fatty acid elongation in mitochondria	0.0215928		Vitamin B6 metabolism	0.0104613		Maturity onset diabetes of the young	0.00735232		Phenylalanine metabolism	0.0171106		Bladder cancer	0.0203209
Alanine, aspartate and glutamate metabolism	0.0165464		Tyrosine metabolism	0.0179936		Glioma	0.010001		Fatty acid elongation in mitochondria	0.0255061		Synthesis and degradation of ketone bodies	0.0215215		Carbohydrate digestion and absorption	0.0241381		Pentose phosphate pathway	0.0112149		Vitamin B6 metabolism	0.00825606		alpha-Linolenic acid metabolism	0.0171106		Primary bile acid biosynthesis	0.0215812
Glycerolipid metabolism	0.0186562		Bladder cancer	0.0179936		Fat digestion and absorption	0.0105561		Taurine and hypotaurine metabolism	0.0255061		Caffeine metabolism	0.028063		Pantothenate and CoA biosynthesis	0.0241891		Phenylalanine metabolism	0.0163467		Type I diabetes mellitus	0.00862436		Arachidonic acid metabolism	0.0173002		Retinol metabolism	0.0227309
Pantothenate and CoA biosynthesis	0.0197664		Primary bile acid biosynthesis	0.0195852		Rheumatoid arthritis	0.0123438		Sulfur relay system	0.0255061		Vitamin digestion and absorption	0.0286605		Glycolysis / Gluconeogenesis	0.0327554		Selenocompound metabolism	0.0163467		Glyoxylate and dicarboxylate metabolism	0.009307		Bladder cancer	0.0250595		Phagosome	0.0246821
Riboflavin metabolism	0.0255064		Fatty acid elongation in mitochondria	0.0210927		Selenocompound metabolism	0.012396		Steroid biosynthesis	0.025527		Folate biosynthesis	0.0352882		Glycosphingolipid biosynthesis - ganglio series	0.0478828		alpha-Linolenic acid metabolism	0.0163467		Staphylococcus aureus infection	0.00975883		Ubiquinone and other terpenoid-quinone biosynthesis	0.0255061		Pantothenate and CoA biosynthesis	0.0257754
Proximal tubule bicarbonate reclamation	0.031538		p53 signaling pathway	0.0286892		Linoleic acid metabolism	0.0127538		One carbon pool by folate	0.025527		Collecting duct acid secretion	0.0413658		Folate biosynthesis	0.0478828		Phenylalanine, tyrosine and tryptophan biosynthesis	0.0169436		Rheumatoid arthritis	0.0111777		Lysine degradation	0.0262841		Synthesis and degradation of ketone bodies	0.0308054
Drug metabolism - other enzymes	0.0325091		Synthesis and degradation of ketone bodies	0.0287684		Starch and sucrose metabolism	0.0168965		Lysine degradation	0.0262841		Non-small cell lung cancer	0.0418585					Citrate cycle (TCA cycle)	0.0207376		Selenocompound metabolism	0.0117647		Bile secretion	0.0318091		p53 signaling pathway	0.0329173
Sulfur metabolism	0.0331888		Riboflavin metabolism	0.0287684		Leukocyte transendothelial migration	0.0177481		African trypanosomiasis	0.0284397		Non-homologous end-joining	0.0431436					Starch and sucrose metabolism	0.0237056		alpha-Linolenic acid metabolism	0.0117647		Synthesis and degradation of ketone bodies	0.0346911		Caffeine metabolism	0.0399794
Progesterone-mediated oocyte maturation	0.0346985		Biosynthesis of unsaturated fatty acids	0.0371622		One carbon pool by folate	0.0186285		Pantothenate and CoA biosynthesis	0.0304277		PPAR signaling pathway	0.0457506					Fatty acid elongation in mitochondria	0.0247007		Glycine, serine and threonine metabolism	0.0119448		Glycerolipid metabolism	0.0349741		Antigen processing and presentation	0.045566
Type I diabetes mellitus	0.035812		Sulfur metabolism	0.0373723		Pertussis	0.0189156		Carbohydrate digestion and absorption	0.0320784		Glycine, serine and threonine metabolism	0.0461338					Ubiquinone and other terpenoid-quinone biosynthesis	0.0247007		Phenylalanine, tyrosine and tryptophan biosynthesis	0.0134164		Cysteine and methionine metabolism	0.0359779
Protein export	0.0361175		Arachidonic acid metabolism	0.0398977		African trypanosomiasis	0.0192487		Porphyrin and chlorophyll metabolism	0.0357862								Sulfur relay system	0.0247007		Renin-angiotensin system	0.0145601		Caffeine metabolism	0.0449417
Mismatch repair	0.0361175		Vitamin digestion and absorption	0.0424828		Fc gamma R-mediated phagocytosis	0.0194327		Cysteine and methionine metabolism	0.0359779								Fructose and mannose metabolism	0.0303798		Tyrosine metabolism	0.0158429
Phagosome	0.0365173		Type I diabetes mellitus	0.0437595		Melanoma	0.0205251		Circadian rhythm - mammal	0.0415964								Synthesis and degradation of ketone bodies	0.0336122		Phagosome	0.0159263
			Folate biosynthesis	0.0468195		Graft-versus-host disease	0.0217939		Caffeine metabolism	0.0449417								Cysteine and methionine metabolism	0.0340921		Malaria	0.0169843
			Staphylococcus aureus infection	0.0479353		Glycerolipid metabolism	0.0222584											Proximal tubule bicarbonate reclamation	0.0458619		Steroid biosynthesis	0.017699
			Thyroid cancer	0.0481635		Complement and coagulation cascades	0.0240183														African trypanosomiasis	0.0180588
						Intestinal immune network for IgA production	0.0245357														Taurine and hypotaurine metabolism	0.0196236
						Tuberculosis	0.0249347														Systemic lupus erythematosus	0.0204201
						Allograft rejection	0.027477														Cysteine and methionine metabolism	0.0230452
						Autoimmune thyroid disease	0.0339674														Intestinal immune network for IgA production	0.0230452
						Biosynthesis of unsaturated fatty acids	0.035423														Synthesis and degradation of ketone bodies	0.0267911
						Sulfur metabolism	0.0360958														Arachidonic acid metabolism	0.0346882
						Type I diabetes mellitus	0.0412776														Sulfur metabolism	0.0348376
																					Influenza A	0.0480528

## Sheet: 29days
Topic 1			Topic 2			Topic 3			Topic 4			Topic 5			Topic 6			Topic 7			Topic 8			Topic 9			Topic 10
Function category	P value		Function category	P value		Function category	P value		Function category	P value		Function category	P value		Function category	P value		Function category	P value		Function category	P value		Function category	P value		Function category	P value
Fatty acid metabolism	1.45245e-20		PPAR signaling pathway	1.17564e-09		D-Arginine and D-ornithine metabolism	0		Aminoacyl-tRNA biosynthesis	7.25485e-06		Metabolic pathways	1.47082e-12		Drug metabolism - cytochrome P450	3.37513e-09		Metabolism of xenobiotics by cytochrome P450	2.48053e-09		Bile secretion	3.80675e-06		Tryptophan metabolism	5.0979e-07		Metabolism of xenobiotics by cytochrome P450	1.91301e-12
PPAR signaling pathway	2.22045e-16		Metabolic pathways	6.71271e-08		Drug metabolism - other enzymes	3.61517e-08		Drug metabolism - other enzymes	8.74091e-05		Fatty acid metabolism	3.66535e-10		Metabolic pathways	6.91912e-09		Glutathione metabolism	6.88911e-08		Drug metabolism - cytochrome P450	1.07119e-05		Butanoate metabolism	1.99419e-05		Glutathione metabolism	2.42136e-08
Biosynthesis of unsaturated fatty acids	1.68754e-14		Biosynthesis of unsaturated fatty acids	7.95386e-06		Metabolism of xenobiotics by cytochrome P450	4.41372e-08		Ribosome	0.000222299		PPAR signaling pathway	1.07903e-09		Complement and coagulation cascades	2.77352e-08		Drug metabolism - cytochrome P450	3.2868e-07		Retinol metabolism	1.09049e-05		Terpenoid backbone biosynthesis	2.57636e-05		Tryptophan metabolism	1.89286e-06
Peroxisome	9.49574e-13		Butanoate metabolism	2.41116e-05		Drug metabolism - cytochrome P450	5.69043e-08		ABC transporters	0.00048484		Peroxisome	1.32096e-09		Glycine, serine and threonine metabolism	1.43935e-07		Steroid hormone biosynthesis	5.62988e-06		Metabolic pathways	1.44926e-05		Drug metabolism - cytochrome P450	3.04545e-05		Retinol metabolism	3.02731e-06
Metabolic pathways	1.1205e-11		beta-Alanine metabolism	3.34113e-05		Biosynthesis of unsaturated fatty acids	3.55464e-07		Glyoxylate and dicarboxylate metabolism	0.000497031		Ascorbate and aldarate metabolism	2.33558e-08		Nitrogen metabolism	1.52628e-07		Nitrogen metabolism	4.41964e-05		Steroid hormone biosynthesis	3.04052e-05		Nitrogen metabolism	6.01355e-05		Tyrosine metabolism	1.03358e-05
Valine, leucine and isoleucine degradation	6.79729e-09		Valine, leucine and isoleucine degradation	5.43471e-05		Steroid hormone biosynthesis	7.9648e-07		Tryptophan metabolism	0.000689927		Biosynthesis of unsaturated fatty acids	2.53096e-08		Retinol metabolism	2.1659e-07		Biosynthesis of unsaturated fatty acids	6.24916e-05		Peroxisome	0.000150054		Arginine and proline metabolism	6.38935e-05		Glycine serine and thronine metabolism	2.70043e-05
Ascorbate and aldarate metabolism	1.94207e-08		Drug metabolism - other enzymes	5.57855e-05		Metabolic pathways	1.77303e-06		beta-Alanine metabolism	0.000836815		Tryptophan metabolism	5.55447e-08		Metabolism of xenobiotics by cytochrome P450	2.86035e-07		Fatty acid metabolism	0.000133426		Arachidonic acid metabolism	0.000323167		Metabolic pathways	7.19326e-05		Pentose and glucuronate interconversions	5.67368e-05
Retinol metabolism	3.95739e-08		Tyrosine metabolism	8.03099e-05		Retinol metabolism	3.07545e-06		Ribosome biogenesis in eukaryotes	0.00110456		Complement and coagulation cascades	8.13372e-08		Drug metabolism - other enzymes	2.88232e-07		Ascorbate and aldarate metabolism	0.000137826		Vitamin digestion and absorption	0.000655797		Alanine, aspartate and glutamate metabolism	8.69197e-05		Steroid biosynthesis	0.000136
Tryptophan metabolism	4.35628e-08		Synthesis and degradation of ketone bodies	0.000105367		Bile secretion	1.01497e-05		Glutathione metabolism	0.00111644		Retinol metabolism	5.10186e-07		Linoleic acid metabolism	2.09435e-06		Butanoate metabolism	0.000155624		Metabolism of xenobiotics by cytochrome P450	0.000663056		Synthesis and degradation of ketone bodies	9.40223e-05		Phenylalanine metabolism	0.000136
Pyruvate metabolism	3.68509e-07		Phenylalanine metabolism	0.000136298		Arachidonic acid metabolism	1.78306e-05		RNA transport	0.00131707		Arginine and proline metabolism	1.45669e-06		Arginine and proline metabolism	5.30666e-06		Tryptophan metabolism	0.000241462		Glycerolipid metabolism	0.000771232		PPAR signaling pathway	0.000115656		Histidine metabolism	0.000188
Propanoate metabolism	7.82116e-07		Ascorbate and aldarate metabolism	0.000204665		Linoleic acid metabolism	3.3575e-05		Caffeine metabolism	0.00185744		Histidine metabolism	1.84995e-06		Steroid hormone biosynthesis	5.3468e-06		Linoleic acid metabolism	0.000262795		Tryptophan metabolism	0.00115257		Retinol metabolism	0.000195112		Nitrogen metabolism	0.000213
Terpenoid backbone biosynthesis	9.01031e-07		Drug metabolism - cytochrome P450	0.000226643		Peroxisome	7.09179e-05		Metabolism of xenobiotics by cytochrome P450	0.00224414		Pantothenate and CoA biosynthesis	1.93975e-06		Tryptophan metabolism	2.91827e-05		Retinol metabolism	0.000833951		Linoleic acid metabolism	0.00159401		Histidine metabolism	0.000210119		Pyruvate metabolism	0.000478
Steroid hormone biosynthesis	9.39956e-07		Retinol metabolism	0.000238506		Sulfur metabolism	0.000169711		Nitrogen metabolism	0.00262393		Valine, leucine and isoleucine degradation	7.19644e-06		Lysine biosynthesis	6.00615e-05		Bile secretion	0.00127302		Nitrogen metabolism	0.00373911		Metabolism of xenobiotics by cytochrome P450	0.00023388		Arginine and proline metabolism	0.000529
Butanoate metabolism	1.54942e-06		Tryptophan metabolism	0.000403746		Staphylococcus aureus infection	0.000444697		Biosynthesis of unsaturated fatty acids	0.00323765		Steroid hormone biosynthesis	1.06654e-05		Bile secretion	0.000244387		Histidine metabolism	0.00140063		Biosynthesis of unsaturated fatty acids	0.00460104		Valine, leucine and isoleucine degradation	0.000278745		p53 signaling pathway	0.000624
Synthesis and degradation of ketone bodies	2.3804e-06		Glycine, serine and threonine metabolism	0.000413553		Ribosome	0.000477101		Drug metabolism - cytochrome P450	0.00618791		Butanoate metabolism	2.32244e-05		Glutathione metabolism	0.00041083		Metabolic pathways	0.00146937		PPAR signaling pathway	0.00522813		Drug metabolism - other enzymes	0.000337967		PPAR signaling pathway	0.000711
Histidine metabolism	1.99419e-05		Arginine and proline metabolism	0.000474202		PPAR signaling pathway	0.000507972		Vitamin B6 metabolism	0.00648339		Pentose and glucuronate interconversions	3.17808e-05		Arachidonic acid metabolism	0.000478995		Drug metabolism - other enzymes	0.00160822		p53 signaling pathway	0.00524617		Linoleic acid metabolism	0.000353456		Steroid hormone biosynthesis	0.000721
Pentose and glucuronate interconversions	2.78256e-05		Porphyrin and chlorophyll metabolism	0.000569136		Complement and coagulation cascades	0.000507972		Glycosaminoglycan degradation	0.00660728		beta-Alanine metabolism	3.21891e-05		Alanine, aspartate and glutamate metabolism	0.000506307		PPAR signaling pathway	0.00181165		Nicotinate and nicotinamide metabolism	0.00558735		Bile secretion	0.000385194		Ascorbate and aldarate metabolism	0.000739
Glyoxylate and dicarboxylate metabolism	7.55981e-05		Terpenoid backbone biosynthesis	0.000570687		Glyoxylate and dicarboxylate metabolism	0.00105401		Glycine, serine and threonine metabolism	0.00778899		Drug metabolism - other enzymes	5.35361e-05		Biosynthesis of unsaturated fatty acids	0.000661939		Glycine, serine and threonine metabolism	0.00212003		Pyruvate metabolism	0.00594367		Steroid hormone biosynthesis	0.000495612		Glycolysis cluconeogenesis	0.000829
Glycolysis / Gluconeogenesis	7.70304e-05		Glutathione metabolism	0.000707131		Butanoate metabolism	0.00165005		Ether lipid metabolism	0.00778899		Glyoxylate and dicarboxylate metabolism	8.45353e-05		Pyruvate metabolism	0.00131638		One carbon pool by folate	0.00230617		Drug metabolism - other enzymes	0.00679922		Phenylalanine, tyrosine and tryptophan biosynthesis	0.000677426		Peroxisome	0.00231
Metabolism of xenobiotics by cytochrome P450	0.00023388		Phenylalanine, tyrosine and tryptophan biosynthesis	0.000737944		Tryptophan metabolism	0.00194121		Linoleic acid metabolism	0.00778899		Propanoate metabolism	0.000100783		beta-Alanine metabolism	0.00168561		Arachidonic acid metabolism	0.00252325		Mineral absorption	0.00679922		Phenylalanine metabolism	0.00157523		Terpenoid backbone biosynthesis	0.00243
Steroid biosynthesis	0.000258647		Metabolism of xenobiotics by cytochrome P450	0.00158748		Ascorbate and aldarate metabolism	0.00199801		Amino sugar and nucleotide sugar metabolism	0.00929136		Synthesis and degradation of ketone bodies	0.000103022		Caffeine metabolism	0.00290454		Caffeine metabolism	0.0029569		Vitamin B6 metabolism	0.00784462		Ascorbate and aldarate metabolism	0.00213395		Arachidonic acid metabolism	0.00263
beta-Alanine metabolism	0.000274515		Histidine metabolism	0.00203213		Systemic lupus erythematosus	0.00204052		Bile secretion	0.00984017		Drug metabolism - cytochrome P450	0.000217001		Sulfur metabolism	0.00290454		Pentose and glucuronate interconversions	0.00298093		Glyoxylate and dicarboxylate metabolism	0.00865858		beta-Alanine metabolism	0.00220643		Fatty acid metabolism	0.00278
Pantothenate and CoA biosynthesis	0.000363566		Adipocytokine signaling pathway	0.00244406		Synthesis and degradation of ketone bodies	0.00211585		Lysosome	0.0117008		Metabolism of xenobiotics by cytochrome P450	0.000274552		Pantothenate and CoA biosynthesis	0.00291388		Peroxisome	0.004557		Fat digestion and absorption	0.00876231		Leukocyte transendothelial migration	0.00284698		Maturity onset diabetes of the young	0.00312
Nitrogen metabolism	0.000666064		Primary bile acid biosynthesis	0.00313049		Caffeine metabolism	0.00328353		Alanine, aspartate and glutamate metabolism	0.0118986		Glycine, serine and threonine metabolism	0.000400933		Fructose and mannose metabolism	0.0041987		D-Glutamine and D-glutamate metabolism	0.00456474		Aldosterone-regulated sodium reabsorption	0.00987741		Antigen processing and presentation	0.00343068		Starch and sucrose metabolism	0.00327
Drug metabolism - cytochrome P450	0.000952479		Pentose and glucuronate interconversions	0.00403528		Alanine, aspartate and glutamate metabolism	0.00428264		Propanoate metabolism	0.0118986		Terpenoid backbone biosynthesis	0.000558321		D-Glutamine and D-glutamate metabolism	0.00450879		Valine, leucine and isoleucine degradation	0.00567459		Glycine, serine and threonine metabolism	0.0109193		Caffeine metabolism	0.00345498		Alanine, aspartate and glutamate metabolism	0.00357
Lysine degradation	0.000984101		Pantothenate and CoA biosynthesis	0.00403528		D-Glutamine and D-glutamate metabolism	0.00490744		Valine, leucine and isoleucine degradation	0.0126661		Staphylococcus aureus infection	0.000570671		Cysteine and methionine metabolism	0.00491488		Terpenoid backbone biosynthesis	0.00597521		Ether lipid metabolism	0.0109193		Pentose and glucuronate interconversions	0.00363332		Primary bile acid biosynthesis	0.00369
Fatty acid elongation in mitochondria	0.0013132		Starch and sucrose metabolism	0.00441384		Nitrogen metabolism	0.00536975		Pantothenate and CoA biosynthesis	0.0152385		Starch and sucrose metabolism	0.000638491		Glycolysis / Gluconeogenesis	0.00775688		ABC transporters	0.00677494		Glycosylphosphatidylinositol(GPI)-anchor biosynthesis	0.0109531		Tyrosine metabolism	0.00389611		Bladder cancer	0.01134
Glycerolipid metabolism	0.0015527		Propanoate metabolism	0.00523141		Arginine and proline metabolism	0.00851796		Cysteine and methionine metabolism	0.0152887		Nitrogen metabolism	0.000741085		Vitamin B6 metabolism	0.00878431		Vitamin digestion and absorption	0.00701193		Ascorbate and aldarate metabolism	0.0135656		Bladder cancer	0.00389611		Butanoate metabolism	0.0126
Bile secretion	0.00180728		Lysine biosynthesis	0.00538308		Pyruvate metabolism	0.00905179		Prion diseases	0.0152887		Pyruvate metabolism	0.00202925		Histidine metabolism	0.00974146		Complement and coagulation cascades	0.00739703		Fatty acid metabolism	0.0153107		Propanoate metabolism	0.00462248		Biosynthesis of unsaturated fatty acids	0.0134
Arginine and proline metabolism	0.00205537		Thiamine metabolism	0.00538308		alpha-Linolenic acid metabolism	0.014408		Arginine and proline metabolism	0.015327		Bile secretion	0.00209572		Glyoxylate and dicarboxylate metabolism	0.0101573		Pyruvate metabolism	0.00777776		Primary bile acid biosynthesis	0.0165021		Lysine biosynthesis	0.0050833		Linoleic acid metabolism	0.0186
Citrate cycle (TCA cycle)	0.00325529		Fatty acid metabolism	0.0066538		Glutathione metabolism	0.0148513		Fatty acid elongation in mitochondria	0.0155023		Riboflavin metabolism	0.00238229		Selenocompound metabolism	0.0128278		Pentose phosphate pathway	0.00839882		Valine, leucine and isoleucine degradation	0.0186562		Cyanoamino acid metabolism	0.0050833		Cysteine and methionine metabolism	0.0198
Arachidonic acid metabolism	0.00343068		Peroxisome	0.00750293		Renin-angiotensin system	0.0177925		Synthesis and degradation of ketone bodies	0.0212272		Linoleic acid metabolism	0.00298272		Peroxisome	0.0154087		beta-Alanine metabolism	0.0116847		Fatty acid elongation in mitochondria	0.0186703		D-Glutamine and D-glutamate metabolism	0.0050833		Propanoate metabolism	0.0201
Caffeine metabolism	0.00345498		Bile secretion	0.00863125		Fatty acid elongation in mitochondria	0.0226084		Valine, leucine and isoleucine biosynthesis	0.0276838		Caffeine metabolism	0.00369217		Lysine degradation	0.0173756		Renin-angiotensin system	0.0161294		Taurine and hypotaurine metabolism	0.0186703		Lysine degradation	0.00508853		Valine, leucine and isoleucine degradation	0.0214
Tyrosine metabolism	0.00389611		Nicotinate and nicotinamide metabolism	0.00938849		Taurine and hypotaurine metabolism	0.0226084		Sulfur metabolism	0.0276838		Alanine, aspartate and glutamate metabolism	0.00510527		Primary bile acid biosynthesis	0.0192633		Bladder cancer	0.0179936		Porphyrin and chlorophyll metabolism	0.0233605		Fatty acid metabolism	0.00578331		Circadian rhythm mammal	0.027
Starch and sucrose metabolism	0.00389611		Vitamin B6 metabolism	0.0104613		Fatty acid metabolism	0.0227309		Steroid hormone biosynthesis	0.0288673		Lysine biosynthesis	0.00532246		Propanoate metabolism	0.0200687		Propanoate metabolism	0.0204868		Synthesis and degradation of ketone bodies	0.0255064		Ribosome	0.00695835		Porphyrin and chlorophyll metabolism	0.0338
Complement and coagulation cascades	0.00986817		Pentose phosphate pathway	0.0112149		Pertussis	0.0241607		Fat digestion and absorption	0.0288673		D-Glutamine and D-glutamate metabolism	0.00532246		Pentose and glucuronate interconversions	0.0230362		Fatty acid elongation in mitochondria	0.0210927		Riboflavin metabolism	0.0255064		Biosynthesis of unsaturated fatty acids	0.00701433		Taurine and hypotaurine metabolism	0.0351
Drug metabolism - other enzymes	0.0111003		Complement and coagulation cascades	0.0114791		Pentose and glucuronate interconversions	0.0257754		Long-term depression	0.0318633		Lysine degradation	0.00569962		PPAR signaling pathway	0.025372		Fructose and mannose metabolism	0.0231825		ABC transporters	0.0264616		Proximal tubule bicarbonate reclamation	0.00701433		Proteasome	0.0432
Proteasome	0.0159432		Steroid hormone biosynthesis	0.0159386		Proximal tubule bicarbonate reclamation	0.0407734		Metabolic pathways	0.0343104		Proximal tubule bicarbonate reclamation	0.00761269		Riboflavin metabolism	0.0284347		Glycerolipid metabolism	0.0239329		Caffeine metabolism	0.0331888		Glycerolipid metabolism	0.007377		beta-Alanine metabolism	0.0452
Phenylalanine, tyrosine and tryptophan biosynthesis	0.0160267		Selenocompound metabolism	0.0163467		Mineral absorption	0.044591		Glycosphingolipid biosynthesis - ganglio series	0.0348169		Glycerolipid metabolism	0.00824245		Galactose metabolism	0.0316956		Arginine and proline metabolism	0.0286892		Sulfur metabolism	0.0331888		Vitamin digestion and absorption	0.00848646		Thyroid cancer	0.0463
Linoleic acid metabolism	0.0163429		Citrate cycle (TCA cycle)	0.0207376		Nicotinate and nicotinamide metabolism	0.0465615		Histidine metabolism	0.0361865		Vitamin B6 metabolism	0.0103452		Nicotinate and nicotinamide metabolism	0.0418219		p53 signaling pathway	0.0286892		Maturity onset diabetes of the young	0.0410195		Pyruvate metabolism	0.00974056		Galactose metabolism	0.0465
Primary bile acid biosynthesis	0.0226204		Ubiquinone and other terpenoid-quinone biosynthesis	0.0247007					Butanoate metabolism	0.0361865		Phenylalanine metabolism	0.0160966		Vitamin digestion and absorption	0.0418219		Synthesis and degradation of ketone bodies	0.0287684		Histidine metabolism	0.046239		Glyoxylate and dicarboxylate metabolism	0.011993		Limonene and pinene degradation	0.0467
Carbohydrate digestion and absorption	0.0276723		Taurine and hypotaurine metabolism	0.0247007					Collecting duct acid secretion	0.0406151		Selenocompound metabolism	0.0160966		Glycosphingolipid biosynthesis - ganglio series	0.0462914		Circadian rhythm - mammal	0.032208		Butanoate metabolism	0.046239		Fat digestion and absorption	0.0141969
Riboflavin metabolism	0.0318459		Alanine, aspartate and glutamate metabolism	0.0269185					Terpenoid backbone biosynthesis	0.0425744		Primary bile acid biosynthesis	0.0240491		Fat digestion and absorption	0.0470275								Glutathione metabolism	0.0159432
Galactose metabolism	0.0370192		Glycerolipid metabolism	0.0328291					Retinol metabolism	0.0443211		Fatty acid elongation in mitochondria	0.0244348		Staphylococcus aureus infection	0.0470275								Glycine, serine and threonine metabolism	0.0163429
Circadian rhythm - mammal	0.0370192		Cysteine and methionine metabolism	0.0340921					Pyrimidine metabolism	0.0466155		Prion diseases	0.0334769		Pentose phosphate pathway	0.0474225								Ether lipid metabolism	0.0163429
ABC transporters	0.0386167		Prion diseases	0.0340921								Systemic lupus erythematosus	0.0336988											Cell adhesion molecules (CAMs)	0.0204549
			Insulin signaling pathway	0.0358064								Porphyrin and chlorophyll metabolism	0.0337629											Peroxisome	0.0208612
			p53 signaling pathway	0.0391399								Galactose metabolism	0.0392726											Long-term depression	0.0221354
			Galactose metabolism	0.0398469								Valine, leucine and isoleucine biosynthesis	0.0431103											Steroid biosynthesis	0.0226204
			Nitrogen metabolism	0.0398469								Sulfur metabolism	0.0431103											Primary bile acid biosynthesis	0.0226204
			Glycolysis / Gluconeogenesis	0.0425543																				One carbon pool by folate	0.0226204
			Caffeine metabolism	0.0435653																				Fatty acid elongation in mitochondria	0.0233835
			Proximal tubule bicarbonate reclamation	0.0458619																				Ubiquinone and other terpenoid-quinone biosynthesis	0.0233835
			Pyruvate metabolism	0.0467483																				Tight junction	0.0244052
																								Viral myocarditis	0.0261079
																								Carbohydrate digestion and absorption	0.0276723
																								Graft-versus-host disease	0.0276723
																								Cysteine and methionine metabolism	0.031083
																								Allograft rejection	0.0347307
																								Lysosome	0.0374134
																								Axon guidance	0.0374134
																								Autoimmune thyroid disease	0.0427418
																								Mineral absorption	0.0471062
Topic 11			Topic 12			Topic 13			Topic 14			Topic 15			Topic 16			Topic 17			Topic 18			Topic 19			Topic 20
Function category	P value		Function category	P value		Function category	P value		Function category	P value		Function category	P value		Function category	P value		Function category	P value		Function category	P value		Function category	P value		Function category	P value
Metabolism of xenobiotics by cytochrome P450	7.19087e-08		Metabolism of xenobiotics by cytochrome P450	1.93177e-07		Staphylococcus aureus infection	5.3468e-06		Metabolic pathways	1.42559e-09		Metabolic pathways	9.62942e-09		Glycine, serine and threonine metabolism	9.58758e-06		Metabolic pathways	2.67448e-11		PPAR signaling pathway	3.95201e-09		Retinol metabolism	2.10515e-10		Complement and coagulation cascades	3.76879e-11
Biosynthesis of unsaturated fatty acids	1.77538e-06		Drug metabolism - cytochrome P450	2.01246e-07		Nitrogen metabolism	4.26603e-05		Biosynthesis of unsaturated fatty acids	5.10668e-07		Drug metabolism - cytochrome P450	5.78918e-06		Complement and coagulation cascades	1.91786e-05		Drug metabolism - cytochrome P450	5.29368e-08		Metabolism of xenobiotics by cytochrome P450	3.3566e-08		Fatty acid metabolism	2.76566e-09		ECM-receptor interaction	2.29346e-07
Glutathione metabolism	2.26603e-06		Drug metabolism - other enzymes	2.2694e-06		Propanoate metabolism	5.89651e-05		Ascorbate and aldarate metabolism	6.51189e-07		beta-Alanine metabolism	8.06448e-06		Metabolic pathways	2.01247e-05		Arginine and proline metabolism	9.89387e-08		Drug metabolism - cytochrome P450	4.24867e-08		PPAR signaling pathway	5.54588e-09		Staphylococcus aureus infection	6.35249e-07
Drug metabolism - cytochrome P450	5.42824e-06		Tryptophan metabolism	2.20758e-05		Drug metabolism - cytochrome P450	0.000114056		PPAR signaling pathway	6.5462e-07		Nitrogen metabolism	2.07226e-05		Biosynthesis of unsaturated fatty acids	2.60216e-05		Alanine, aspartate and glutamate metabolism	6.38372e-07		Tryptophan metabolism	3.43423e-07		Drug metabolism - cytochrome P450	5.69043e-08		Biosynthesis of unsaturated fatty acids	4.9499e-06
Fatty acid metabolism	5.85051e-06		Metabolic pathways	2.76209e-05		Ascorbate and aldarate metabolism	0.000133799		Bile secretion	2.442e-06		Propanoate metabolism	2.59913e-05		Tryptophan metabolism	9.15549e-05		Linoleic acid metabolism	2.76933e-06		Glutathione metabolism	8.49445e-07		Steroid hormone biosynthesis	7.25346e-08		Tryptophan metabolism	3.34028e-05
Cell cycle	9.1311e-05		Glutathione metabolism	4.36639e-05		Metabolism of xenobiotics by cytochrome P450	0.000153423		Fatty acid metabolism	4.70522e-06		Histidine metabolism	7.42309e-05		Nitrogen metabolism	0.000252651		Metabolism of xenobiotics by cytochrome P450	3.71619e-06		Butanoate metabolism	1.1234e-06		Linoleic acid metabolism	2.08607e-07		Protein digestion and absorption	4.91036e-05
Tryptophan metabolism	0.00010033		Complement and coagulation cascades	4.99001e-05		beta-Alanine metabolism	0.000196841		Primary bile acid biosynthesis	2.12797e-05		Valine, leucine and isoleucine degradation	7.51715e-05		Prion diseases	0.000344011		Tryptophan metabolism	4.24856e-06		Biosynthesis of unsaturated fatty acids	4.9499e-06		Metabolism of xenobiotics by cytochrome P450	4.42833e-07		PPAR signaling pathway	8.10909e-05
Arginine and proline metabolism	0.000101202		Glycerolipid metabolism	0.000140298		Tryptophan metabolism	0.000232292		Histidine metabolism	2.41116e-05		Pyruvate metabolism	8.51479e-05		Bile secretion	0.000457867		Arachidonic acid metabolism	1.69104e-05		Metabolic pathways	3.83936e-05		Ascorbate and aldarate metabolism	4.72411e-07		Amoebiasis	9.46175e-05
Linoleic acid metabolism	0.000121517		beta-Alanine metabolism	0.000159393		Arginine and proline metabolism	0.000257296		Pyruvate metabolism	4.38567e-05		Tryptophan metabolism	0.000104969		Pyruvate metabolism	0.000603386		Histidine metabolism	1.70545e-05		Steroid hormone biosynthesis	5.2863e-05		Tryptophan metabolism	4.46599e-06		Prion diseases	0.000109089
Steroid hormone biosynthesis	0.000149058		Arginine and proline metabolism	0.000197502		Pentose and glucuronate interconversions	0.000273758		Tryptophan metabolism	5.57855e-05		Arginine and proline metabolism	0.00010643		Histidine metabolism	0.000695781		Pentose and glucuronate interconversions	2.42792e-05		Fatty acid metabolism	0.000145498		Pentose and glucuronate interconversions	2.51293e-05		Drug metabolism - cytochrome P450	0.000131661
Arachidonic acid metabolism	0.000191749		Steroid hormone biosynthesis	0.000270251		Steroid hormone biosynthesis	0.000342125		Arginine and proline metabolism	8.01959e-05		Steroid biosynthesis	0.000106585		Other glycan degradation	0.000979986		Valine, leucine and isoleucine degradation	3.57447e-05		Ascorbate and aldarate metabolism	0.00014616		Drug metabolism - other enzymes	3.98183e-05		Tyrosine metabolism	0.000449816
Nitrogen metabolism	0.000270309		Nitrogen metabolism	0.00042183		Metabolic pathways	0.000359386		Glyoxylate and dicarboxylate metabolism	8.68928e-05		Steroid hormone biosynthesis	0.000155882		Glutathione metabolism	0.00115972		Nitrogen metabolism	5.25618e-05		Histidine metabolism	0.000166628		Tyrosine metabolism	5.95095e-05		Propanoate metabolism	0.000559354
Protein processing in endoplasmic reticulum	0.000284758		Cysteine and methionine metabolism	0.000621001		PPAR signaling pathway	0.000369805		Retinol metabolism	0.000238506		Biosynthesis of unsaturated fatty acids	0.000368791		Alanine, aspartate and glutamate metabolism	0.00186025		Steroid hormone biosynthesis	6.02556e-05		Drug metabolism - other enzymes	0.000260685		Glycolysis / Gluconeogenesis	6.6995e-05		Taurine and hypotaurine metabolism	0.0011613
Retinol metabolism	0.000357719		Retinol metabolism	0.000638822		Bladder cancer	0.000406898		Metabolism of xenobiotics by cytochrome P450	0.000285581		Fatty acid metabolism	0.000373692		Arginine and proline metabolism	0.00336309		Ascorbate and aldarate metabolism	0.000159385		Linoleic acid metabolism	0.000281136		Biosynthesis of unsaturated fatty acids	7.67898e-05		Pyruvate metabolism	0.00144969
Valine, leucine and isoleucine degradation	0.000488638		Taurine and hypotaurine metabolism	0.000983319		Arachidonic acid metabolism	0.000478995		Pentose and glucuronate interconversions	0.000416139		Retinol metabolism	0.000373692		Lysine biosynthesis	0.00336319		Fatty acid metabolism	0.000165294		Tyrosine metabolism	0.000449816		Arachidonic acid metabolism	0.000113993		Linoleic acid metabolism	0.00223894
Pyruvate metabolism	0.000651536		Pyruvate metabolism	0.00107823		Leishmaniasis	0.000478995		Citrate cycle (TCA cycle)	0.000524924		Metabolism of xenobiotics by cytochrome P450	0.000437726		Drug metabolism - other enzymes	0.00464391		Retinol metabolism	0.000165294		Retinol metabolism	0.000897619		Steroid biosynthesis	0.000237861		Steroid biosynthesis	0.00241335
p53 signaling pathway	0.000655212		Histidine metabolism	0.00114644		Fatty acid metabolism	0.000803493		Glycolysis / Gluconeogenesis	0.000555851		Butanoate metabolism	0.000767776		Arachidonic acid metabolism	0.00523165		beta-Alanine metabolism	0.000240973		Vitamin digestion and absorption	0.000930269		Primary bile acid biosynthesis	0.000237861		Sulfur metabolism	0.00306339
PPAR signaling pathway	0.000728026		Ascorbate and aldarate metabolism	0.00147853		Retinol metabolism	0.000803493		Terpenoid backbone biosynthesis	0.000570687		Drug metabolism - other enzymes	0.000803762		Staphylococcus aureus infection	0.00601605		Drug metabolism - other enzymes	0.000291828		Phenylalanine metabolism	0.00134631		Pyruvate metabolism	0.000247058		Metabolic pathways	0.0034569
Histidine metabolism	0.000743182		Linoleic acid metabolism	0.00174027		Taurine and hypotaurine metabolism	0.00109984		Steroid hormone biosynthesis	0.00059079		Riboflavin metabolism	0.00129442		Drug metabolism - cytochrome P450	0.00640913		Glycine, serine and threonine metabolism	0.000310534		Bile secretion	0.0013791		Metabolic pathways	0.000320618		Fructose and mannose metabolism	0.00454709
alpha-Linolenic acid metabolism	0.000759137		One carbon pool by folate	0.00195721		Viral myocarditis	0.0012225		Nitrogen metabolism	0.000760798		Glutathione metabolism	0.00129737		Vitamin B6 metabolism	0.00657653		PPAR signaling pathway	0.000485962		Pyruvate metabolism	0.00144969		Propanoate metabolism	0.000636752		Retinol metabolism	0.00470966
beta-Alanine metabolism	0.000923573		Pentose and glucuronate interconversions	0.00253337		Pyruvate metabolism	0.00131638		Proximal tubule bicarbonate reclamation	0.00099686		One carbon pool by folate	0.00141026		beta-Alanine metabolism	0.00683532		Complement and coagulation cascades	0.000485962		p53 signaling pathway	0.00161191		Phenylalanine, tyrosine and tryptophan biosynthesis	0.000642719		Metabolism of xenobiotics by cytochrome P450	0.00533763
Ascorbate and aldarate metabolism	0.00103454		Caffeine metabolism	0.00260267		Systemic lupus erythematosus	0.00155177		Taurine and hypotaurine metabolism	0.00142916		Pantothenate and CoA biosynthesis	0.0018301		Ascorbate and aldarate metabolism	0.0106145		Propanoate metabolism	0.000616662		Synthesis and degradation of ketone bodies	0.00197251		Graft-versus-host disease	0.000783165		Focal adhesion	0.0062619
Pentose and glucuronate interconversions	0.00178246		Propanoate metabolism	0.00301534		Drug metabolism - other enzymes	0.00155729		Glycerolipid metabolism	0.00183698		PPAR signaling pathway	0.00357879		Bladder cancer	0.0106667		Phenylalanine, tyrosine and tryptophan biosynthesis	0.000631414		Primary bile acid biosynthesis	0.00241335		Allograft rejection	0.00115281		Arginine and proline metabolism	0.00758971
Metabolic pathways	0.0021459		Prion diseases	0.00417274		Glycolysis / Gluconeogenesis	0.00165734		beta-Alanine metabolism	0.0025073		Terpenoid backbone biosynthesis	0.00410957		Metabolism of xenobiotics by cytochrome P450	0.0118047		Glycerolipid metabolism	0.00135119		Antigen processing and presentation	0.0027066		Valine, leucine and isoleucine degradation	0.00139951		Glycolysis / Gluconeogenesis	0.00847343
Bile secretion	0.00252937		PPAR signaling pathway	0.00582015		Glycine, serine and threonine metabolism	0.00206235		Glycine, serine and threonine metabolism	0.00305828		Glycolysis / Gluconeogenesis	0.00419835		Propanoate metabolism	0.0121983		Phenylalanine metabolism	0.00144131		Sulfur metabolism	0.00306339		alpha-Linolenic acid metabolism	0.00147401		Fatty acid biosynthesis	0.00910868
Lysine biosynthesis	0.00346058		Glycolysis / Gluconeogenesis	0.00645759		Glutathione metabolism	0.00248376		Linoleic acid metabolism	0.00305828		Phenylalanine metabolism	0.00907306		Primary bile acid biosynthesis	0.0129427		Pyruvate metabolism	0.00159316		Pentose and glucuronate interconversions	0.00311824		Autoimmune thyroid disease	0.00164333		Vitamin B6 metabolism	0.00910868
Glycolysis / Gluconeogenesis	0.00405317		Fat digestion and absorption	0.00950266		Caffeine metabolism	0.00290454		Steroid biosynthesis	0.00313049		Ascorbate and aldarate metabolism	0.0112577		PPAR signaling pathway	0.0130857		Butanoate metabolism	0.00160635		Peroxisome	0.0049112		Butanoate metabolism	0.00165005		Drug metabolism - other enzymes	0.0093434
Selenocompound metabolism	0.00889661		Collecting duct acid secretion	0.0100257		Pantothenate and CoA biosynthesis	0.00291388		Starch and sucrose metabolism	0.00441384		Starch and sucrose metabolism	0.011485		Pantothenate and CoA biosynthesis	0.0155396		Staphylococcus aureus infection	0.0025781		Circadian rhythm - mammal	0.00492397		beta-Alanine metabolism	0.00203922		Histidine metabolism	0.0103881
Lysine degradation	0.0101555		Selenocompound metabolism	0.0115585		Prion diseases	0.00491488		Drug metabolism - cytochrome P450	0.00508904		Bladder cancer	0.011485		Cysteine and methionine metabolism	0.0156677		Steroid biosynthesis	0.00258058		Valine, leucine and isoleucine degradation	0.0060249		Type I diabetes mellitus	0.00227825		Butanoate metabolism	0.0103881
Propanoate metabolism	0.0128122		Glycine, serine and threonine metabolism	0.0116828		Asthma	0.00565861		Propanoate metabolism	0.00523141		Alanine, aspartate and glutamate metabolism	0.0131265		ABC transporters	0.0197018		Caffeine metabolism	0.00322759		Asthma	0.0060448		Fat digestion and absorption	0.00265761		Arachidonic acid metabolism	0.0115661
Glycerolipid metabolism	0.0138194		Other glycan degradation	0.0143076		Natural killer cell mediated cytotoxicity	0.00626507		D-Glutamine and D-glutamate metabolism	0.00538308		Glycerolipid metabolism	0.0142192		Aminoacyl-tRNA biosynthesis	0.0219379		Tyrosine metabolism	0.00351481		Allograft rejection	0.0061803		Antigen processing and presentation	0.00310412		beta-Alanine metabolism	0.0121896
Pantothenate and CoA biosynthesis	0.016152		Bile secretion	0.0168596		Phagosome	0.00680537		Carbohydrate digestion and absorption	0.00615072		Complement and coagulation cascades	0.0144409		Caffeine metabolism	0.028063		Lysine degradation	0.00452742		Arginine and proline metabolism	0.00758971		Peroxisome	0.00568304		Phenylalanine metabolism	0.0134918
Fatty acid elongation in mitochondria	0.0161589		Pantothenate and CoA biosynthesis	0.0208249		p53 signaling pathway	0.00694361		Cysteine and methionine metabolism	0.00717804		Fatty acid elongation in mitochondria	0.0163805		Steroid hormone biosynthesis	0.0295495		Folate biosynthesis	0.00469693		Autoimmune thyroid disease	0.00818741		Bile secretion	0.00672241		Glycine, serine and threonine metabolism	0.0141797
ABC transporters	0.0206618		p53 signaling pathway	0.0242189		Histidine metabolism	0.00974146		Peroxisome	0.00750293		Ubiquinone and other terpenoid-quinone biosynthesis	0.0163805		Thyroid cancer	0.0326257		D-Glutamine and D-glutamate metabolism	0.00484948		Vitamin B6 metabolism	0.00910868		Arginine and proline metabolism	0.00851796		Peroxisome	0.0169223
Riboflavin metabolism	0.0221154		Synthesis and degradation of ketone bodies	0.0264674		Glyoxylate and dicarboxylate metabolism	0.0101573		ABC transporters	0.00958099		Sulfur relay system	0.0163805		Glycosphingolipid biosynthesis - ganglio series	0.0352882		Cysteine and methionine metabolism	0.00574735		Type I diabetes mellitus	0.0106072		p53 signaling pathway	0.00851796		Primary bile acid biosynthesis	0.0202383
DNA replication	0.0229982		Pyrimidine metabolism	0.0272858		Antigen processing and presentation	0.0106075		Vitamin B6 metabolism	0.0104613		Pentose and glucuronate interconversions	0.0164633		Folate biosynthesis	0.0352882		Biosynthesis of unsaturated fatty acids	0.00644843		Glyoxylate and dicarboxylate metabolism	0.010689		Maturity onset diabetes of the young	0.00954002		Phagosome	0.0214512
Gap junction	0.0234628		Ribosome biogenesis in eukaryotes	0.0308909		Glioma	0.0106075		p53 signaling pathway	0.0106171		Intestinal immune network for IgA production	0.0168406		Melanoma	0.0402263		Protein digestion and absorption	0.0171749		beta-Alanine metabolism	0.0121896		Vitamin B6 metabolism	0.00954977		Bile secretion	0.0217211
Phagosome	0.0246476		Biosynthesis of unsaturated fatty acids	0.0331733		Fat digestion and absorption	0.011112		Maturity onset diabetes of the young	0.0112149		Pyrimidine metabolism	0.0177074		RNA polymerase	0.0413658		Primary bile acid biosynthesis	0.0212408		Glycosylphosphatidylinositol(GPI)-anchor biosynthesis	0.0134918		Histidine metabolism	0.0112934		Pantothenate and CoA biosynthesis	0.0241891
Progesterone-mediated oocyte maturation	0.0251004		Arachidonic acid metabolism	0.033864		Selenocompound metabolism	0.0128278		Drug metabolism - other enzymes	0.0124869		Synthesis and degradation of ketone bodies	0.0224149		Collecting duct acid secretion	0.0413658		Fatty acid elongation in mitochondria	0.0223526		alpha-Linolenic acid metabolism	0.0134918		Phenylalanine metabolism	0.014408		Synthesis and degradation of ketone bodies	0.0294409
Drug metabolism - other enzymes	0.0254893		Antigen processing and presentation	0.033864		Rheumatoid arthritis	0.0131688		Mineral absorption	0.0124869		Caffeine metabolism	0.0292137		Lysine degradation	0.0418585		Ubiquinone and other terpenoid-quinone biosynthesis	0.0223526		Glycine, serine and threonine metabolism	0.0141797		Starch and sucrose metabolism	0.0203209		Small cell lung cancer	0.0318667
Type I diabetes mellitus	0.0281369		Vitamin digestion and absorption	0.03797		Linoleic acid metabolism	0.0133124		Butanoate metabolism	0.0132555		Vitamin digestion and absorption	0.0302988		Systemic lupus erythematosus	0.0429346		Sulfur relay system	0.0223526		Phenylalanine, tyrosine and tryptophan biosynthesis	0.0147823		Lysine degradation	0.0205524		Caffeine metabolism	0.0382334
Caffeine metabolism	0.028828		Type I diabetes mellitus	0.0380987		Starch and sucrose metabolism	0.017623		Tyrosine metabolism	0.0237056		Staphylococcus aureus infection	0.0316538		Fatty acid metabolism	0.0453262		African trypanosomiasis	0.0226592		Lysine degradation	0.0186936		Ubiquinone and other terpenoid-quinone biosynthesis	0.0226084		Proximal tubule bicarbonate reclamation	0.0383463
Sulfur metabolism	0.028828		Staphylococcus aureus infection	0.0417885		Leukocyte transendothelial migration	0.0190115		One carbon pool by folate	0.024414		Thyroid cancer	0.0344723		Retinol metabolism	0.0453262		Fructose and mannose metabolism	0.0256164		Bladder cancer	0.0187495		Cysteine and methionine metabolism	0.0293574		Pentose phosphate pathway	0.049663
Protein export	0.0297472		Folate biosynthesis	0.0431726		One carbon pool by folate	0.0192633		Lysine degradation	0.0246288		Folate biosynthesis	0.0367173		Ether lipid metabolism	0.0461338		ECM-receptor interaction	0.0275635		One carbon pool by folate	0.0202383		Porphyrin and chlorophyll metabolism	0.0303746		Steroid hormone biosynthesis	0.0497805
Mismatch repair	0.0297472		Butanoate metabolism	0.0485591		Pertussis	0.0200058		Fatty acid elongation in mitochondria	0.0247007		Bile secretion	0.0407081		Linoleic acid metabolism	0.0461338		Porphyrin and chlorophyll metabolism	0.0299064		Malaria	0.0206913		Circadian rhythm - mammal	0.0353755
Long-term depression	0.0345414		Long-term depression	0.0488764		African trypanosomiasis	0.0200687		Sulfur relay system	0.0247007		Collecting duct acid secretion	0.0436607		Pyrimidine metabolism	0.048012		p53 signaling pathway	0.0321868		Propanoate metabolism	0.0213394		Caffeine metabolism	0.0399794
Oocyte meiosis	0.0362503					Fc gamma R-mediated phagocytosis	0.0206803		Alanine, aspartate and glutamate metabolism	0.0269185		Lysine degradation	0.0447395		Acute myeloid leukemia	0.0489501		Circadian rhythm - mammal	0.0348365		African trypanosomiasis	0.0213394		Vitamin digestion and absorption	0.0465615
VEGF signaling pathway	0.0423897					Melanoma	0.0216994		African trypanosomiasis	0.0269185		Non-small cell lung cancer	0.0447395					Glycolysis / Gluconeogenesis	0.0350555		Phagosome	0.0214512
Collecting duct acid secretion	0.0428886					Graft-versus-host disease	0.0227137		Pantothenate and CoA biosynthesis	0.0291167		Non-homologous end-joining	0.0448692					Sulfur metabolism	0.0395399		Fatty acid elongation in mitochondria	0.0215928
N-Glycan biosynthesis	0.0437669					Valine, leucine and isoleucine degradation	0.0233659		Valine, leucine and isoleucine degradation	0.0328291								Mineral absorption	0.0437702		Taurine and hypotaurine metabolism	0.0215928
Ribosome	0.0442911					Glycerolipid metabolism	0.0233659		Porphyrin and chlorophyll metabolism	0.0342628								Vitamin digestion and absorption	0.0458683		Glycerolipid metabolism	0.0250938
Glycine, serine and threonine metabolism	0.0478153					Complement and coagulation cascades	0.025372		Circadian rhythm - mammal	0.0398469											Intestinal immune network for IgA production	0.0271491
Ether lipid metabolism	0.0478153					Intestinal immune network for IgA production	0.0255615		Caffeine metabolism	0.0435653											Riboflavin metabolism	0.0294409
						Tuberculosis	0.0269329														Glycolysis / Gluconeogenesis	0.0327554
						Allograft rejection	0.028615														Nitrogen metabolism	0.033246
						Autoimmune thyroid disease	0.0353477														Cell adhesion molecules (CAMs)	0.0417108
						Biosynthesis of unsaturated fatty acids	0.0365775														Arachidonic acid metabolism	0.0417358
						Sulfur metabolism	0.0369448														Rheumatoid arthritis	0.0446963
						Vitamin digestion and absorption	0.0418219														Protein digestion and absorption	0.0475991
						Type I diabetes mellitus	0.0429229														Fat digestion and absorption	0.0497805
																					Staphylococcus aureus infection	0.0497805
