# Supplementary material for: Application of dynamic topic models to toxicogenomics data
Source: BMC Bioinformatics. 2016 Oct 6;17(Suppl 13):368. doi: 10.1186/s12859-016-1225-0 (PMC5073961; doi:10.1186/s12859-016-1225-0)
Supplement: Additional file 4: Table S4. — Sample clustering results using dynamic tree cut. (XLSX 42 kb) [file 12859_2016_1225_MOESM4_ESM.xlsx]

## Sheet: cluster_size=21
Sample	Cluster number
ACA_Rat_29day_High	1
CHL_Rat_8day_High	1
CHL_Rat_15day_High	1
CPX_Rat_8day_High	1
ETN_Rat_4day_High	1
ETP_Rat_4day_High	1
ETP_Rat_8day_High	1
ETP_Rat_15day_High	1
FAM_Rat_29day_High	1
GBC_Rat_29day_High	1
INAH_Rat_4day_High	1
INAH_Rat_8day_High	1
INAH_Rat_15day_High	1
NFT_Rat_4day_High	1
PH_Rat_29day_High	1
SLP_Rat_4day_High	1
SLP_Rat_8day_High	1
TAN_Rat_15day_High	1
TC_Rat_15day_High	1
APAP_Rat_4day_High	2
APAP_Rat_8day_High	2
APAP_Rat_15day_High	2
APAP_Rat_29day_High	2
ADP_Rat_8day_High	2
ADP_Rat_15day_High	2
ADP_Rat_29day_High	2
AMT_Rat_8day_High	2
AMT_Rat_29day_High	2
BBZ_Rat_8day_High	2
BBZ_Rat_15day_High	2
BBZ_Rat_29day_High	2
BEA_Rat_15day_High	2
BEA_Rat_29day_High	2
BCT_Rat_4day_High	2
BCT_Rat_8day_High	2
BCT_Rat_15day_High	2
BCT_Rat_29day_High	2
CBZ_Rat_4day_High	2
CBZ_Rat_8day_High	2
CBZ_Rat_15day_High	2
CBZ_Rat_29day_High	2
CMN_Rat_4day_High	2
CMN_Rat_8day_High	2
CMN_Rat_15day_High	2
CMN_Rat_29day_High	2
CPP_Rat_15day_High	2
CPP_Rat_29day_High	2
CIM_Rat_15day_High	2
COL_Rat_15day_High	2
DZP_Rat_4day_High	2
DZP_Rat_8day_High	2
DZP_Rat_15day_High	2
DIL_Rat_4day_High	2
DIL_Rat_8day_High	2
DIL_Rat_15day_High	2
DIL_Rat_29day_High	2
DIS_Rat_15day_High	2
DIS_Rat_29day_High	2
ETN_Rat_15day_High	2
FT_Rat_4day_High	2
FT_Rat_8day_High	2
FT_Rat_15day_High	2
FT_Rat_29day_High	2
GF_Rat_4day_High	2
GF_Rat_15day_High	2
GF_Rat_29day_High	2
HCB_Rat_4day_High	2
HCB_Rat_8day_High	2
HCB_Rat_15day_High	2
HCB_Rat_29day_High	2
HYZ_Rat_4day_High	2
HYZ_Rat_8day_High	2
HYZ_Rat_15day_High	2
HYZ_Rat_29day_High	2
IMI_Rat_15day_High	2
IMI_Rat_29day_High	2
KC_Rat_29day_High	2
NIF_Rat_4day_High	2
NIF_Rat_8day_High	2
NIF_Rat_15day_High	2
NIM_Rat_15day_High	2
NIM_Rat_29day_High	2
NFZ_Rat_4day_High	2
NFZ_Rat_8day_High	2
NFZ_Rat_15day_High	2
OPZ_Rat_4day_High	2
OPZ_Rat_8day_High	2
OPZ_Rat_15day_High	2
OPZ_Rat_29day_High	2
PAP_Rat_4day_High	2
PAP_Rat_29day_High	2
PCT_Rat_4day_High	2
PCT_Rat_8day_High	2
PCT_Rat_15day_High	2
PCT_Rat_29day_High	2
PB_Rat_4day_High	2
PB_Rat_8day_High	2
PB_Rat_15day_High	2
PB_Rat_29day_High	2
PhB_Rat_8day_High	2
PhB_Rat_15day_High	2
PhB_Rat_29day_High	2
PHE_Rat_4day_High	2
PHE_Rat_8day_High	2
PHE_Rat_15day_High	2
PHE_Rat_29day_High	2
PMZ_Rat_4day_High	2
PMZ_Rat_8day_High	2
PMZ_Rat_15day_High	2
PMZ_Rat_29day_High	2
RAN_Rat_29day_High	2
RIF_Rat_29day_High	2
SS_Rat_8day_High	2
SS_Rat_29day_High	2
TAN_Rat_4day_High	2
TAN_Rat_29day_High	2
TRZ_Rat_8day_High	2
TRZ_Rat_29day_High	2
TCP_Rat_4day_High	2
TCP_Rat_8day_High	2
TCP_Rat_15day_High	2
TCP_Rat_29day_High	2
TLB_Rat_4day_High	2
TLB_Rat_8day_High	2
TRI_Rat_4day_High	2
ACZ_Rat_4day_High	3
APL_Rat_8day_High	3
APL_Rat_15day_High	3
APL_Rat_29day_High	3
AMT_Rat_4day_High	3
CAP_Rat_4day_High	3
CAP_Rat_29day_High	3
CLM_Rat_15day_High	3
CLM_Rat_29day_High	3
CPZ_Rat_4day_High	3
CIM_Rat_4day_High	3
CIM_Rat_29day_High	3
CPX_Rat_15day_High	3
CPX_Rat_29day_High	3
CPM_Rat_4day_High	3
CSA_Rat_4day_High	3
CSA_Rat_8day_High	3
CSA_Rat_15day_High	3
CSA_Rat_29day_High	3
ENA_Rat_8day_High	3
ENA_Rat_15day_High	3
ENA_Rat_29day_High	3
ETN_Rat_8day_High	3
FAM_Rat_8day_High	3
FAM_Rat_15day_High	3
FP_Rat_4day_High	3
FP_Rat_8day_High	3
FP_Rat_15day_High	3
FP_Rat_29day_High	3
FUR_Rat_4day_High	3
GF_Rat_8day_High	3
HPL_Rat_4day_High	3
HPL_Rat_8day_High	3
HPL_Rat_15day_High	3
HPL_Rat_29day_High	3
IMI_Rat_4day_High	3
IMI_Rat_8day_High	3
IPA_Rat_8day_High	3
IPA_Rat_15day_High	3
IPA_Rat_29day_High	3
KC_Rat_4day_High	3
LBT_Rat_8day_High	3
LBT_Rat_15day_High	3
MDP_Rat_4day_High	3
MDP_Rat_8day_High	3
MDP_Rat_15day_High	3
MDP_Rat_29day_High	3
MEX_Rat_29day_High	3
NIC_Rat_29day_High	3
NFT_Rat_8day_High	3
PEN_Rat_4day_High	3
PEN_Rat_8day_High	3
QND_Rat_4day_High	3
RIF_Rat_8day_High	3
TC_Rat_8day_High	3
TEO_Rat_8day_High	3
TEO_Rat_29day_High	3
TIO_Rat_4day_High	3
TZM_Rat_4day_High	3
TZM_Rat_8day_High	3
TZM_Rat_29day_High	3
WY_Rat_4day_High	4
WY_Rat_8day_High	4
WY_Rat_15day_High	4
WY_Rat_29day_High	4
AM_Rat_8day_High	4
AM_Rat_15day_High	4
AM_Rat_29day_High	4
ASA_Rat_4day_High	4
ASA_Rat_8day_High	4
ASA_Rat_15day_High	4
ASA_Rat_29day_High	4
BDZ_Rat_4day_High	4
BDZ_Rat_8day_High	4
BDZ_Rat_15day_High	4
BDZ_Rat_29day_High	4
BBr_Rat_4day_High	4
BBr_Rat_8day_High	4
BBr_Rat_15day_High	4
BBr_Rat_29day_High	4
BZD_Rat_4day_High	4
BZD_Rat_8day_High	4
BZD_Rat_15day_High	4
BZD_Rat_29day_High	4
CMP_Rat_4day_High	4
CMP_Rat_8day_High	4
CMP_Rat_15day_High	4
CMP_Rat_29day_High	4
CFB_Rat_4day_High	4
CFB_Rat_8day_High	4
CFB_Rat_15day_High	4
CFB_Rat_29day_High	4
ETN_Rat_29day_High	4
FFB_Rat_4day_High	4
FFB_Rat_8day_High	4
FFB_Rat_15day_High	4
FFB_Rat_29day_High	4
GFZ_Rat_4day_High	4
GFZ_Rat_8day_High	4
GFZ_Rat_15day_High	4
GFZ_Rat_29day_High	4
MFM_Rat_8day_High	4
SST_Rat_4day_High	4
SST_Rat_8day_High	4
SST_Rat_15day_High	4
SST_Rat_29day_High	4
TBF_Rat_4day_High	4
TBF_Rat_8day_High	4
TBF_Rat_15day_High	4
TBF_Rat_29day_High	4
TZM_Rat_15day_High	4
VPA_Rat_4day_High	4
VPA_Rat_8day_High	4
VPA_Rat_15day_High	4
VPA_Rat_29day_High	4
ACA_Rat_8day_High	5
ACZ_Rat_15day_High	5
ADP_Rat_4day_High	5
APL_Rat_4day_High	5
BEA_Rat_8day_High	5
CAF_Rat_4day_High	5
CAF_Rat_8day_High	5
CAF_Rat_15day_High	5
CBP_Rat_4day_High	5
CBP_Rat_8day_High	5
CLT_Rat_4day_High	5
CHL_Rat_4day_High	5
CPX_Rat_4day_High	5
CSP_Rat_4day_High	5
CSP_Rat_8day_High	5
CPA_Rat_8day_High	5
CPA_Rat_15day_High	5
DIS_Rat_4day_High	5
DIS_Rat_8day_High	5
DOX_Rat_15day_High	5
ETP_Rat_29day_High	5
FAM_Rat_4day_High	5
FUR_Rat_8day_High	5
FUR_Rat_15day_High	5
FUR_Rat_29day_High	5
GMC_Rat_4day_High	5
GMC_Rat_15day_High	5
GMC_Rat_29day_High	5
GBC_Rat_4day_High	5
IPA_Rat_4day_High	5
MEX_Rat_4day_High	5
MEX_Rat_8day_High	5
MEX_Rat_15day_High	5
MXS_Rat_15day_High	5
NIC_Rat_4day_High	5
NIC_Rat_15day_High	5
PAP_Rat_8day_High	5
PML_Rat_8day_High	5
PML_Rat_29day_High	5
PH_Rat_4day_High	5
PH_Rat_8day_High	5
QND_Rat_15day_High	5
TAC_Rat_4day_High	5
TAC_Rat_8day_High	5
TEO_Rat_4day_High	5
TIO_Rat_15day_High	5
TIO_Rat_29day_High	5
TRI_Rat_15day_High	5
AA_Rat_8day_High	6
AA_Rat_15day_High	6
CPZ_Rat_8day_High	6
DFNa_Rat_4day_High	6
DFNa_Rat_8day_High	6
DFNa_Rat_15day_High	6
DFNa_Rat_29day_High	6
IBU_Rat_4day_High	6
IBU_Rat_8day_High	6
IBU_Rat_15day_High	6
IBU_Rat_29day_High	6
IM_Rat_4day_High	6
IM_Rat_8day_High	6
IM_Rat_15day_High	6
LNX_Rat_4day_High	6
LNX_Rat_8day_High	6
LNX_Rat_15day_High	6
MEF_Rat_4day_High	6
MEF_Rat_8day_High	6
MEF_Rat_15day_High	6
MEF_Rat_29day_High	6
MLX_Rat_4day_High	6
MLX_Rat_8day_High	6
MLX_Rat_15day_High	6
MFM_Rat_4day_High	6
MFM_Rat_29day_High	6
NPX_Rat_4day_High	6
NPX_Rat_8day_High	6
NPX_Rat_15day_High	6
NIC_Rat_8day_High	6
NIM_Rat_8day_High	6
PML_Rat_4day_High	6
PML_Rat_15day_High	6
PEN_Rat_15day_High	6
PEN_Rat_29day_High	6
NPAA_Rat_4day_High	6
NPAA_Rat_8day_High	6
NPAA_Rat_29day_High	6
PhB_Rat_4day_High	6
SUL_Rat_4day_High	6
SUL_Rat_8day_High	6
SUL_Rat_15day_High	6
SUL_Rat_29day_High	6
SLP_Rat_29day_High	6
TAC_Rat_15day_High	6
TAN_Rat_8day_High	6
TRI_Rat_29day_High	6
ACZ_Rat_8day_High	7
CPZ_Rat_15day_High	7
CPZ_Rat_29day_High	7
CPP_Rat_4day_High	7
CPM_Rat_8day_High	7
CPA_Rat_4day_High	7
ENA_Rat_4day_High	7
EME_Rat_4day_High	7
LBT_Rat_4day_High	7
LS_Rat_4day_High	7
MTZ_Rat_4day_High	7
MTZ_Rat_8day_High	7
MTZ_Rat_15day_High	7
MTZ_Rat_29day_High	7
MXS_Rat_8day_High	7
PTU_Rat_4day_High	7
PTU_Rat_8day_High	7
PTU_Rat_15day_High	7
PTU_Rat_29day_High	7
RIF_Rat_15day_High	7
TRZ_Rat_4day_High	7
TRZ_Rat_15day_High	7
TLB_Rat_29day_High	7
ACA_Rat_4day_High	8
BBZ_Rat_4day_High	8
CCL4_Rat_4day_High	8
CCL4_Rat_8day_High	8
CCL4_Rat_15day_High	8
CCL4_Rat_29day_High	8
EBU_Rat_8day_High	8
EBU_Rat_15day_High	8
EBU_Rat_29day_High	8
ETH_Rat_4day_High	8
ETH_Rat_8day_High	8
ETH_Rat_15day_High	8
GBC_Rat_15day_High	8
MP_Rat_4day_High	8
MP_Rat_8day_High	8
MP_Rat_15day_High	8
MP_Rat_29day_High	8
NPAA_Rat_15day_High	8
TAA_Rat_4day_High	8
TAA_Rat_8day_High	8
TAA_Rat_15day_High	8
TAA_Rat_29day_High	8
AA_Rat_4day_High	9
AM_Rat_4day_High	9
BEA_Rat_4day_High	9
CAF_Rat_29day_High	9
CAP_Rat_8day_High	9
CAP_Rat_15day_High	9
CBP_Rat_15day_High	9
CBP_Rat_29day_High	9
CSP_Rat_15day_High	9
CSP_Rat_29day_High	9
CPA_Rat_29day_High	9
DOX_Rat_29day_High	9
EME_Rat_8day_High	9
MFM_Rat_15day_High	9
QND_Rat_8day_High	9
RIF_Rat_4day_High	9
TAC_Rat_29day_High	9
TC_Rat_29day_High	9
TEO_Rat_15day_High	9
COL_Rat_4day_High	10
COL_Rat_8day_High	10
EME_Rat_29day_High	10
INAH_Rat_29day_High	10
LS_Rat_8day_High	10
LS_Rat_15day_High	10
LS_Rat_29day_High	10
MCT_Rat_4day_High	10
MCT_Rat_8day_High	10
MCT_Rat_15day_High	10
ANIT_Rat_4day_High	10
ANIT_Rat_8day_High	10
ANIT_Rat_15day_High	10
ANIT_Rat_29day_High	10
DEN_Rat_4day_High	10
DEN_Rat_8day_High	10
DEN_Rat_15day_High	10
CPM_Rat_15day_High	11
CPM_Rat_29day_High	11
DZP_Rat_29day_High	11
DSF_Rat_4day_High	11
DSF_Rat_8day_High	11
DSF_Rat_15day_High	11
DSF_Rat_29day_High	11
EBU_Rat_4day_High	11
KC_Rat_8day_High	11
MXS_Rat_4day_High	11
NIM_Rat_4day_High	11
PAP_Rat_15day_High	11
QND_Rat_29day_High	11
SS_Rat_4day_High	11
SS_Rat_15day_High	11
TC_Rat_4day_High	11
TLB_Rat_15day_High	11
AAF_Rat_4day_High	12
AAF_Rat_8day_High	12
AAF_Rat_15day_High	12
AAF_Rat_29day_High	12
AMT_Rat_15day_High	12
DTL_Rat_4day_High	12
DTL_Rat_8day_High	12
DTL_Rat_15day_High	12
DTL_Rat_29day_High	12
GBC_Rat_8day_High	12
LBT_Rat_29day_High	12
NIF_Rat_29day_High	12
NFZ_Rat_29day_High	12
RAN_Rat_4day_High	12
RAN_Rat_8day_High	12
TRI_Rat_8day_High	12
DNZ_Rat_4day_High	13
DNZ_Rat_8day_High	13
DNZ_Rat_15day_High	13
DNZ_Rat_29day_High	13
EE_Rat_4day_High	13
EE_Rat_8day_High	13
EE_Rat_15day_High	13
EE_Rat_29day_High	13
MTS_Rat_4day_High	13
MTS_Rat_8day_High	13
MTS_Rat_15day_High	13
MTS_Rat_29day_High	13
ACZ_Rat_29day_High	14
CLT_Rat_8day_High	14
CLT_Rat_15day_High	14
CLT_Rat_29day_High	14
CIM_Rat_8day_High	14
DOX_Rat_4day_High	14
DOX_Rat_8day_High	14
GMC_Rat_8day_High	14
PH_Rat_15day_High	14
SLP_Rat_15day_High	14
TIO_Rat_8day_High	14
AA_Rat_29day_High	15
EME_Rat_15day_High	15
KC_Rat_15day_High	15
NFT_Rat_29day_High	15
TMX_Rat_4day_High	15
TMX_Rat_8day_High	15
TMX_Rat_15day_High	15
TMX_Rat_29day_High	15
CLM_Rat_4day_High	16
CLM_Rat_8day_High	16
CPP_Rat_8day_High	16
RAN_Rat_15day_High	16
TMD_Rat_4day_High	16
TMD_Rat_8day_High	16
TMD_Rat_15day_High	16
TMD_Rat_29day_High	16
ACA_Rat_15day_High	17
AJM_Rat_4day_High	17
AJM_Rat_8day_High	17
AJM_Rat_15day_High	17
AJM_Rat_29day_High	17
COL_Rat_29day_High	17
PAN_Rat_4day_High	17
PAN_Rat_8day_High	17
AZP_Rat_4day_High	18
AZP_Rat_8day_High	18
AZP_Rat_15day_High	18
AZP_Rat_29day_High	18
CHL_Rat_29day_High	18
NFT_Rat_15day_High	18
CMA_Rat_4day_High	19
CMA_Rat_8day_High	19
CMA_Rat_15day_High	19
CMA_Rat_29day_High	19
MXS_Rat_29day_High	19
ET_Rat_4day_High	20
ET_Rat_8day_High	20
ET_Rat_15day_High	20
ET_Rat_29day_High	20
VA_Rat_4day_High	21
VA_Rat_8day_High	21
VA_Rat_15day_High	21
VA_Rat_29day_High	21

## Sheet: cluster_size=25
Sample	Cluster number
ACA_Rat_29day_High	1
CHL_Rat_8day_High	1
CHL_Rat_15day_High	1
CPX_Rat_8day_High	1
ETN_Rat_4day_High	1
ETP_Rat_4day_High	1
ETP_Rat_8day_High	1
ETP_Rat_15day_High	1
FAM_Rat_29day_High	1
GBC_Rat_29day_High	1
INAH_Rat_4day_High	1
INAH_Rat_8day_High	1
INAH_Rat_15day_High	1
NFT_Rat_4day_High	1
PH_Rat_29day_High	1
SLP_Rat_4day_High	1
SLP_Rat_8day_High	1
TAN_Rat_15day_High	1
TC_Rat_15day_High	1
APAP_Rat_4day_High	2
APAP_Rat_8day_High	2
APAP_Rat_15day_High	2
APAP_Rat_29day_High	2
ADP_Rat_15day_High	2
ADP_Rat_29day_High	2
AMT_Rat_8day_High	2
AMT_Rat_29day_High	2
BBZ_Rat_8day_High	2
BBZ_Rat_15day_High	2
BBZ_Rat_29day_High	2
BEA_Rat_15day_High	2
BEA_Rat_29day_High	2
BCT_Rat_4day_High	2
BCT_Rat_8day_High	2
BCT_Rat_15day_High	2
BCT_Rat_29day_High	2
CBZ_Rat_4day_High	2
CBZ_Rat_8day_High	2
CBZ_Rat_15day_High	2
CBZ_Rat_29day_High	2
CMN_Rat_4day_High	2
CMN_Rat_8day_High	2
CMN_Rat_15day_High	2
CMN_Rat_29day_High	2
CIM_Rat_15day_High	2
DZP_Rat_4day_High	2
DZP_Rat_8day_High	2
DZP_Rat_15day_High	2
DIL_Rat_8day_High	2
DIL_Rat_15day_High	2
DIL_Rat_29day_High	2
DIS_Rat_15day_High	2
DIS_Rat_29day_High	2
FT_Rat_4day_High	2
FT_Rat_8day_High	2
FT_Rat_15day_High	2
FT_Rat_29day_High	2
GF_Rat_4day_High	2
GF_Rat_15day_High	2
GF_Rat_29day_High	2
HCB_Rat_4day_High	2
HCB_Rat_8day_High	2
HCB_Rat_15day_High	2
HCB_Rat_29day_High	2
HYZ_Rat_4day_High	2
HYZ_Rat_8day_High	2
HYZ_Rat_15day_High	2
HYZ_Rat_29day_High	2
IMI_Rat_15day_High	2
IMI_Rat_29day_High	2
KC_Rat_29day_High	2
NIF_Rat_4day_High	2
NIF_Rat_8day_High	2
NIF_Rat_15day_High	2
NIM_Rat_15day_High	2
NIM_Rat_29day_High	2
NFZ_Rat_4day_High	2
NFZ_Rat_8day_High	2
NFZ_Rat_15day_High	2
OPZ_Rat_4day_High	2
OPZ_Rat_8day_High	2
OPZ_Rat_15day_High	2
OPZ_Rat_29day_High	2
PAP_Rat_4day_High	2
PAP_Rat_29day_High	2
PCT_Rat_4day_High	2
PCT_Rat_8day_High	2
PCT_Rat_15day_High	2
PCT_Rat_29day_High	2
PB_Rat_4day_High	2
PB_Rat_8day_High	2
PB_Rat_15day_High	2
PB_Rat_29day_High	2
PhB_Rat_8day_High	2
PhB_Rat_15day_High	2
PhB_Rat_29day_High	2
PHE_Rat_4day_High	2
PHE_Rat_8day_High	2
PHE_Rat_15day_High	2
PHE_Rat_29day_High	2
PMZ_Rat_4day_High	2
PMZ_Rat_8day_High	2
PMZ_Rat_15day_High	2
PMZ_Rat_29day_High	2
RAN_Rat_29day_High	2
RIF_Rat_29day_High	2
SS_Rat_8day_High	2
SS_Rat_29day_High	2
TAN_Rat_4day_High	2
TAN_Rat_29day_High	2
TRZ_Rat_8day_High	2
TRZ_Rat_29day_High	2
TCP_Rat_4day_High	2
TCP_Rat_8day_High	2
TCP_Rat_15day_High	2
TCP_Rat_29day_High	2
TLB_Rat_4day_High	2
TRI_Rat_4day_High	2
WY_Rat_4day_High	3
WY_Rat_8day_High	3
WY_Rat_15day_High	3
WY_Rat_29day_High	3
AM_Rat_8day_High	3
AM_Rat_15day_High	3
AM_Rat_29day_High	3
ASA_Rat_4day_High	3
ASA_Rat_8day_High	3
ASA_Rat_15day_High	3
ASA_Rat_29day_High	3
BDZ_Rat_4day_High	3
BDZ_Rat_8day_High	3
BDZ_Rat_15day_High	3
BDZ_Rat_29day_High	3
BBr_Rat_4day_High	3
BBr_Rat_8day_High	3
BBr_Rat_15day_High	3
BBr_Rat_29day_High	3
BZD_Rat_4day_High	3
BZD_Rat_8day_High	3
BZD_Rat_15day_High	3
BZD_Rat_29day_High	3
CMP_Rat_4day_High	3
CMP_Rat_8day_High	3
CMP_Rat_15day_High	3
CMP_Rat_29day_High	3
CFB_Rat_4day_High	3
CFB_Rat_8day_High	3
CFB_Rat_15day_High	3
CFB_Rat_29day_High	3
FFB_Rat_4day_High	3
FFB_Rat_8day_High	3
FFB_Rat_15day_High	3
FFB_Rat_29day_High	3
GFZ_Rat_4day_High	3
GFZ_Rat_8day_High	3
GFZ_Rat_15day_High	3
GFZ_Rat_29day_High	3
MFM_Rat_8day_High	3
SST_Rat_4day_High	3
SST_Rat_8day_High	3
SST_Rat_15day_High	3
SST_Rat_29day_High	3
TBF_Rat_4day_High	3
TBF_Rat_8day_High	3
TBF_Rat_15day_High	3
TBF_Rat_29day_High	3
VPA_Rat_4day_High	3
VPA_Rat_8day_High	3
VPA_Rat_15day_High	3
VPA_Rat_29day_High	3
ACA_Rat_8day_High	4
ACZ_Rat_15day_High	4
ADP_Rat_4day_High	4
APL_Rat_4day_High	4
BEA_Rat_8day_High	4
CAF_Rat_4day_High	4
CAF_Rat_8day_High	4
CAF_Rat_15day_High	4
CBP_Rat_4day_High	4
CBP_Rat_8day_High	4
CLT_Rat_4day_High	4
CHL_Rat_4day_High	4
CPX_Rat_4day_High	4
CSP_Rat_4day_High	4
CSP_Rat_8day_High	4
CPA_Rat_8day_High	4
CPA_Rat_15day_High	4
DIS_Rat_4day_High	4
DIS_Rat_8day_High	4
DOX_Rat_15day_High	4
ETP_Rat_29day_High	4
FAM_Rat_4day_High	4
FUR_Rat_8day_High	4
FUR_Rat_15day_High	4
FUR_Rat_29day_High	4
GMC_Rat_4day_High	4
GMC_Rat_15day_High	4
GMC_Rat_29day_High	4
GBC_Rat_4day_High	4
IPA_Rat_4day_High	4
MEX_Rat_4day_High	4
MEX_Rat_8day_High	4
MEX_Rat_15day_High	4
MXS_Rat_15day_High	4
NIC_Rat_4day_High	4
NIC_Rat_15day_High	4
PAP_Rat_8day_High	4
PML_Rat_8day_High	4
PML_Rat_29day_High	4
PH_Rat_4day_High	4
PH_Rat_8day_High	4
QND_Rat_15day_High	4
TAC_Rat_4day_High	4
TAC_Rat_8day_High	4
TEO_Rat_4day_High	4
TIO_Rat_15day_High	4
TIO_Rat_29day_High	4
TRI_Rat_15day_High	4
AA_Rat_8day_High	5
AA_Rat_15day_High	5
CPZ_Rat_8day_High	5
DFNa_Rat_4day_High	5
DFNa_Rat_8day_High	5
DFNa_Rat_15day_High	5
DFNa_Rat_29day_High	5
IBU_Rat_4day_High	5
IBU_Rat_8day_High	5
IBU_Rat_15day_High	5
IBU_Rat_29day_High	5
IM_Rat_4day_High	5
IM_Rat_8day_High	5
IM_Rat_15day_High	5
LNX_Rat_4day_High	5
LNX_Rat_8day_High	5
LNX_Rat_15day_High	5
MEF_Rat_4day_High	5
MEF_Rat_8day_High	5
MEF_Rat_15day_High	5
MEF_Rat_29day_High	5
MLX_Rat_4day_High	5
MLX_Rat_8day_High	5
MLX_Rat_15day_High	5
MFM_Rat_4day_High	5
MFM_Rat_29day_High	5
NPX_Rat_4day_High	5
NPX_Rat_8day_High	5
NPX_Rat_15day_High	5
NIC_Rat_8day_High	5
NIM_Rat_8day_High	5
PML_Rat_4day_High	5
PML_Rat_15day_High	5
PEN_Rat_15day_High	5
PEN_Rat_29day_High	5
NPAA_Rat_4day_High	5
NPAA_Rat_8day_High	5
NPAA_Rat_29day_High	5
PhB_Rat_4day_High	5
SUL_Rat_4day_High	5
SUL_Rat_8day_High	5
SUL_Rat_15day_High	5
SUL_Rat_29day_High	5
TAC_Rat_15day_High	5
TAN_Rat_8day_High	5
TRI_Rat_29day_High	5
APL_Rat_8day_High	6
APL_Rat_15day_High	6
CAP_Rat_29day_High	6
CLM_Rat_15day_High	6
CLM_Rat_29day_High	6
CPZ_Rat_4day_High	6
CIM_Rat_4day_High	6
CIM_Rat_29day_High	6
CPX_Rat_15day_High	6
CPX_Rat_29day_High	6
CPM_Rat_4day_High	6
CSA_Rat_4day_High	6
CSA_Rat_8day_High	6
CSA_Rat_15day_High	6
CSA_Rat_29day_High	6
ENA_Rat_15day_High	6
ENA_Rat_29day_High	6
ETN_Rat_8day_High	6
FAM_Rat_8day_High	6
FAM_Rat_15day_High	6
FP_Rat_8day_High	6
FP_Rat_15day_High	6
FP_Rat_29day_High	6
HPL_Rat_8day_High	6
HPL_Rat_15day_High	6
HPL_Rat_29day_High	6
IPA_Rat_8day_High	6
IPA_Rat_15day_High	6
IPA_Rat_29day_High	6
KC_Rat_4day_High	6
MDP_Rat_8day_High	6
MDP_Rat_15day_High	6
MDP_Rat_29day_High	6
MEX_Rat_29day_High	6
NIC_Rat_29day_High	6
NFT_Rat_8day_High	6
QND_Rat_4day_High	6
RAN_Rat_4day_High	6
RIF_Rat_8day_High	6
TC_Rat_8day_High	6
TEO_Rat_8day_High	6
TEO_Rat_29day_High	6
TIO_Rat_4day_High	6
TZM_Rat_4day_High	6
TZM_Rat_8day_High	6
TZM_Rat_29day_High	6
ACZ_Rat_8day_High	7
CPZ_Rat_15day_High	7
CPZ_Rat_29day_High	7
CPA_Rat_4day_High	7
ENA_Rat_4day_High	7
EME_Rat_4day_High	7
LBT_Rat_4day_High	7
LS_Rat_4day_High	7
MTZ_Rat_4day_High	7
MTZ_Rat_8day_High	7
MTZ_Rat_15day_High	7
MTZ_Rat_29day_High	7
MXS_Rat_8day_High	7
PTU_Rat_4day_High	7
PTU_Rat_8day_High	7
PTU_Rat_15day_High	7
PTU_Rat_29day_High	7
RIF_Rat_15day_High	7
TRZ_Rat_15day_High	7
AA_Rat_4day_High	8
AM_Rat_4day_High	8
BEA_Rat_4day_High	8
CAF_Rat_29day_High	8
CAP_Rat_8day_High	8
CAP_Rat_15day_High	8
CBP_Rat_15day_High	8
CBP_Rat_29day_High	8
CSP_Rat_15day_High	8
CSP_Rat_29day_High	8
CPA_Rat_29day_High	8
DOX_Rat_29day_High	8
EME_Rat_8day_High	8
MFM_Rat_15day_High	8
QND_Rat_8day_High	8
RIF_Rat_4day_High	8
TAC_Rat_29day_High	8
TC_Rat_29day_High	8
TEO_Rat_15day_High	8
ACZ_Rat_4day_High	9
ADP_Rat_8day_High	9
APL_Rat_29day_High	9
AMT_Rat_4day_High	9
CAP_Rat_4day_High	9
ENA_Rat_8day_High	9
FP_Rat_4day_High	9
FUR_Rat_4day_High	9
GF_Rat_8day_High	9
HPL_Rat_4day_High	9
IMI_Rat_4day_High	9
IMI_Rat_8day_High	9
LBT_Rat_8day_High	9
LBT_Rat_15day_High	9
MDP_Rat_4day_High	9
PEN_Rat_4day_High	9
PEN_Rat_8day_High	9
TC_Rat_4day_High	9
AA_Rat_29day_High	10
CLM_Rat_4day_High	10
CLM_Rat_8day_High	10
CPP_Rat_4day_High	10
CPP_Rat_8day_High	10
CPP_Rat_15day_High	10
CPP_Rat_29day_High	10
CPM_Rat_8day_High	10
DIL_Rat_4day_High	10
KC_Rat_15day_High	10
MXS_Rat_29day_High	10
PAP_Rat_15day_High	10
TRZ_Rat_4day_High	10
TLB_Rat_8day_High	10
TLB_Rat_15day_High	10
TLB_Rat_29day_High	10
TZM_Rat_15day_High	10
BBZ_Rat_4day_High	11
EBU_Rat_8day_High	11
EBU_Rat_15day_High	11
EBU_Rat_29day_High	11
ETH_Rat_4day_High	11
ETH_Rat_8day_High	11
ETH_Rat_15day_High	11
MP_Rat_4day_High	11
MP_Rat_8day_High	11
MP_Rat_15day_High	11
MP_Rat_29day_High	11
NPAA_Rat_15day_High	11
TAA_Rat_4day_High	11
TAA_Rat_8day_High	11
TAA_Rat_15day_High	11
TAA_Rat_29day_High	11
AAF_Rat_4day_High	12
AAF_Rat_8day_High	12
AAF_Rat_15day_High	12
AAF_Rat_29day_High	12
AMT_Rat_15day_High	12
DTL_Rat_4day_High	12
DTL_Rat_8day_High	12
DTL_Rat_15day_High	12
DTL_Rat_29day_High	12
GBC_Rat_8day_High	12
LBT_Rat_29day_High	12
NIF_Rat_29day_High	12
NFZ_Rat_29day_High	12
RAN_Rat_8day_High	12
TRI_Rat_8day_High	12
COL_Rat_4day_High	13
COL_Rat_8day_High	13
COL_Rat_15day_High	13
EME_Rat_29day_High	13
INAH_Rat_29day_High	13
LS_Rat_8day_High	13
LS_Rat_15day_High	13
LS_Rat_29day_High	13
MCT_Rat_8day_High	13
MCT_Rat_15day_High	13
ANIT_Rat_4day_High	13
ANIT_Rat_8day_High	13
ANIT_Rat_15day_High	13
ANIT_Rat_29day_High	13
SLP_Rat_29day_High	13
CPM_Rat_15day_High	14
CPM_Rat_29day_High	14
DZP_Rat_29day_High	14
DSF_Rat_4day_High	14
DSF_Rat_8day_High	14
DSF_Rat_15day_High	14
DSF_Rat_29day_High	14
EBU_Rat_4day_High	14
KC_Rat_8day_High	14
MXS_Rat_4day_High	14
NIM_Rat_4day_High	14
QND_Rat_29day_High	14
SS_Rat_4day_High	14
SS_Rat_15day_High	14
DNZ_Rat_4day_High	15
DNZ_Rat_8day_High	15
DNZ_Rat_15day_High	15
DNZ_Rat_29day_High	15
EE_Rat_4day_High	15
EE_Rat_8day_High	15
EE_Rat_15day_High	15
EE_Rat_29day_High	15
MTS_Rat_4day_High	15
MTS_Rat_8day_High	15
MTS_Rat_15day_High	15
MTS_Rat_29day_High	15
ACZ_Rat_29day_High	16
CLT_Rat_8day_High	16
CLT_Rat_15day_High	16
CLT_Rat_29day_High	16
CIM_Rat_8day_High	16
DOX_Rat_4day_High	16
DOX_Rat_8day_High	16
GMC_Rat_8day_High	16
PH_Rat_15day_High	16
SLP_Rat_15day_High	16
TIO_Rat_8day_High	16
ACA_Rat_4day_High	17
CCL4_Rat_4day_High	17
CCL4_Rat_8day_High	17
CCL4_Rat_15day_High	17
CCL4_Rat_29day_High	17
ETN_Rat_29day_High	17
GBC_Rat_15day_High	17
ETN_Rat_15day_High	18
MCT_Rat_4day_High	18
DEN_Rat_4day_High	18
DEN_Rat_8day_High	18
DEN_Rat_15day_High	18
PAN_Rat_4day_High	18
PAN_Rat_8day_High	18
EME_Rat_15day_High	19
NFT_Rat_29day_High	19
TMX_Rat_4day_High	19
TMX_Rat_8day_High	19
TMX_Rat_15day_High	19
TMX_Rat_29day_High	19
ACA_Rat_15day_High	20
AJM_Rat_4day_High	20
AJM_Rat_8day_High	20
AJM_Rat_15day_High	20
AJM_Rat_29day_High	20
COL_Rat_29day_High	20
AZP_Rat_4day_High	21
AZP_Rat_8day_High	21
AZP_Rat_15day_High	21
AZP_Rat_29day_High	21
CHL_Rat_29day_High	21
NFT_Rat_15day_High	21
RAN_Rat_15day_High	22
TMD_Rat_4day_High	22
TMD_Rat_8day_High	22
TMD_Rat_15day_High	22
TMD_Rat_29day_High	22
ET_Rat_4day_High	23
ET_Rat_8day_High	23
ET_Rat_15day_High	23
ET_Rat_29day_High	23
CMA_Rat_4day_High	24
CMA_Rat_8day_High	24
CMA_Rat_15day_High	24
CMA_Rat_29day_High	24
VA_Rat_4day_High	25
VA_Rat_8day_High	25
VA_Rat_15day_High	25
VA_Rat_29day_High	25

## Sheet: cluster_size=29
Sample	Cluster number
ACA_Rat_29day_High	1
CHL_Rat_8day_High	1
CHL_Rat_15day_High	1
CPX_Rat_8day_High	1
ETN_Rat_4day_High	1
ETP_Rat_4day_High	1
ETP_Rat_8day_High	1
ETP_Rat_15day_High	1
FAM_Rat_29day_High	1
GBC_Rat_29day_High	1
INAH_Rat_4day_High	1
INAH_Rat_8day_High	1
INAH_Rat_15day_High	1
NFT_Rat_4day_High	1
PH_Rat_29day_High	1
SLP_Rat_4day_High	1
SLP_Rat_8day_High	1
TAN_Rat_15day_High	1
TC_Rat_15day_High	1
APAP_Rat_4day_High	2
APAP_Rat_8day_High	2
APAP_Rat_15day_High	2
APAP_Rat_29day_High	2
ADP_Rat_29day_High	2
AMT_Rat_8day_High	2
AMT_Rat_29day_High	2
BBZ_Rat_8day_High	2
BBZ_Rat_15day_High	2
BBZ_Rat_29day_High	2
BEA_Rat_15day_High	2
BEA_Rat_29day_High	2
BCT_Rat_4day_High	2
BCT_Rat_8day_High	2
BCT_Rat_15day_High	2
BCT_Rat_29day_High	2
CBZ_Rat_8day_High	2
CBZ_Rat_15day_High	2
CBZ_Rat_29day_High	2
CMN_Rat_4day_High	2
CMN_Rat_8day_High	2
CMN_Rat_15day_High	2
CMN_Rat_29day_High	2
CIM_Rat_15day_High	2
DZP_Rat_8day_High	2
DZP_Rat_15day_High	2
DIL_Rat_8day_High	2
DIL_Rat_15day_High	2
DIL_Rat_29day_High	2
DIS_Rat_15day_High	2
DIS_Rat_29day_High	2
FT_Rat_4day_High	2
FT_Rat_8day_High	2
FT_Rat_15day_High	2
FT_Rat_29day_High	2
GF_Rat_4day_High	2
GF_Rat_29day_High	2
HCB_Rat_4day_High	2
HCB_Rat_8day_High	2
HCB_Rat_15day_High	2
HCB_Rat_29day_High	2
HYZ_Rat_4day_High	2
HYZ_Rat_8day_High	2
HYZ_Rat_15day_High	2
HYZ_Rat_29day_High	2
IMI_Rat_15day_High	2
IMI_Rat_29day_High	2
KC_Rat_29day_High	2
NIF_Rat_4day_High	2
NIF_Rat_8day_High	2
NIF_Rat_15day_High	2
NIM_Rat_15day_High	2
NIM_Rat_29day_High	2
NFZ_Rat_4day_High	2
OPZ_Rat_4day_High	2
OPZ_Rat_8day_High	2
OPZ_Rat_15day_High	2
OPZ_Rat_29day_High	2
PAP_Rat_4day_High	2
PAP_Rat_29day_High	2
PCT_Rat_4day_High	2
PCT_Rat_8day_High	2
PCT_Rat_15day_High	2
PCT_Rat_29day_High	2
PB_Rat_4day_High	2
PB_Rat_8day_High	2
PB_Rat_15day_High	2
PB_Rat_29day_High	2
PhB_Rat_8day_High	2
PhB_Rat_15day_High	2
PhB_Rat_29day_High	2
PHE_Rat_4day_High	2
PHE_Rat_8day_High	2
PHE_Rat_15day_High	2
PHE_Rat_29day_High	2
PMZ_Rat_4day_High	2
PMZ_Rat_8day_High	2
PMZ_Rat_15day_High	2
PMZ_Rat_29day_High	2
RIF_Rat_29day_High	2
TAN_Rat_29day_High	2
TCP_Rat_4day_High	2
TCP_Rat_8day_High	2
TCP_Rat_15day_High	2
TCP_Rat_29day_High	2
TRI_Rat_4day_High	2
WY_Rat_4day_High	3
WY_Rat_8day_High	3
WY_Rat_15day_High	3
WY_Rat_29day_High	3
AM_Rat_8day_High	3
AM_Rat_15day_High	3
AM_Rat_29day_High	3
ASA_Rat_4day_High	3
ASA_Rat_8day_High	3
ASA_Rat_15day_High	3
ASA_Rat_29day_High	3
BDZ_Rat_4day_High	3
BDZ_Rat_8day_High	3
BDZ_Rat_15day_High	3
BDZ_Rat_29day_High	3
BBr_Rat_4day_High	3
BBr_Rat_8day_High	3
BBr_Rat_15day_High	3
BBr_Rat_29day_High	3
BZD_Rat_4day_High	3
BZD_Rat_8day_High	3
BZD_Rat_15day_High	3
BZD_Rat_29day_High	3
CMP_Rat_4day_High	3
CMP_Rat_8day_High	3
CMP_Rat_15day_High	3
CMP_Rat_29day_High	3
CFB_Rat_4day_High	3
CFB_Rat_8day_High	3
CFB_Rat_15day_High	3
CFB_Rat_29day_High	3
FFB_Rat_4day_High	3
FFB_Rat_8day_High	3
FFB_Rat_15day_High	3
FFB_Rat_29day_High	3
GFZ_Rat_4day_High	3
GFZ_Rat_8day_High	3
GFZ_Rat_15day_High	3
GFZ_Rat_29day_High	3
MFM_Rat_8day_High	3
SST_Rat_4day_High	3
SST_Rat_8day_High	3
SST_Rat_15day_High	3
SST_Rat_29day_High	3
TBF_Rat_4day_High	3
TBF_Rat_8day_High	3
TBF_Rat_15day_High	3
TBF_Rat_29day_High	3
VPA_Rat_4day_High	3
VPA_Rat_8day_High	3
VPA_Rat_15day_High	3
VPA_Rat_29day_High	3
APL_Rat_8day_High	4
APL_Rat_15day_High	4
CAP_Rat_29day_High	4
CLM_Rat_15day_High	4
CLM_Rat_29day_High	4
CPZ_Rat_4day_High	4
CIM_Rat_4day_High	4
CIM_Rat_29day_High	4
CPX_Rat_15day_High	4
CPX_Rat_29day_High	4
CPM_Rat_4day_High	4
CSA_Rat_4day_High	4
CSA_Rat_8day_High	4
CSA_Rat_15day_High	4
CSA_Rat_29day_High	4
ENA_Rat_15day_High	4
ENA_Rat_29day_High	4
ETN_Rat_8day_High	4
FAM_Rat_8day_High	4
FAM_Rat_15day_High	4
FP_Rat_8day_High	4
FP_Rat_15day_High	4
FP_Rat_29day_High	4
HPL_Rat_8day_High	4
HPL_Rat_15day_High	4
HPL_Rat_29day_High	4
IPA_Rat_8day_High	4
IPA_Rat_15day_High	4
IPA_Rat_29day_High	4
KC_Rat_4day_High	4
MDP_Rat_8day_High	4
MDP_Rat_15day_High	4
MDP_Rat_29day_High	4
MEX_Rat_29day_High	4
NIC_Rat_29day_High	4
NFT_Rat_8day_High	4
QND_Rat_4day_High	4
RAN_Rat_4day_High	4
RIF_Rat_8day_High	4
TC_Rat_8day_High	4
TEO_Rat_8day_High	4
TEO_Rat_29day_High	4
TIO_Rat_4day_High	4
TZM_Rat_4day_High	4
TZM_Rat_8day_High	4
TZM_Rat_29day_High	4
ACA_Rat_8day_High	5
ACZ_Rat_15day_High	5
APL_Rat_4day_High	5
BEA_Rat_8day_High	5
CAF_Rat_4day_High	5
CAF_Rat_8day_High	5
CAF_Rat_15day_High	5
CBP_Rat_4day_High	5
CBP_Rat_8day_High	5
CLT_Rat_4day_High	5
CPX_Rat_4day_High	5
CSP_Rat_4day_High	5
CSP_Rat_8day_High	5
CPA_Rat_8day_High	5
CPA_Rat_15day_High	5
DIS_Rat_4day_High	5
DIS_Rat_8day_High	5
DOX_Rat_15day_High	5
ETP_Rat_29day_High	5
GMC_Rat_4day_High	5
GMC_Rat_15day_High	5
GMC_Rat_29day_High	5
IPA_Rat_4day_High	5
MEX_Rat_4day_High	5
MEX_Rat_8day_High	5
MEX_Rat_15day_High	5
MXS_Rat_15day_High	5
NIC_Rat_4day_High	5
NIC_Rat_15day_High	5
PAP_Rat_8day_High	5
PML_Rat_8day_High	5
PML_Rat_29day_High	5
PH_Rat_4day_High	5
PH_Rat_8day_High	5
QND_Rat_15day_High	5
TAC_Rat_4day_High	5
TAC_Rat_8day_High	5
TEO_Rat_4day_High	5
TIO_Rat_15day_High	5
TIO_Rat_29day_High	5
AA_Rat_8day_High	6
CPZ_Rat_8day_High	6
DFNa_Rat_4day_High	6
DFNa_Rat_8day_High	6
DFNa_Rat_29day_High	6
IM_Rat_4day_High	6
IM_Rat_8day_High	6
IM_Rat_15day_High	6
LNX_Rat_4day_High	6
LNX_Rat_8day_High	6
LNX_Rat_15day_High	6
MEF_Rat_4day_High	6
MEF_Rat_15day_High	6
MEF_Rat_29day_High	6
MLX_Rat_4day_High	6
MLX_Rat_8day_High	6
MFM_Rat_4day_High	6
MFM_Rat_29day_High	6
NPX_Rat_4day_High	6
NPX_Rat_8day_High	6
NPX_Rat_15day_High	6
NIM_Rat_8day_High	6
PML_Rat_4day_High	6
PML_Rat_15day_High	6
PEN_Rat_15day_High	6
PEN_Rat_29day_High	6
NPAA_Rat_4day_High	6
SUL_Rat_4day_High	6
SUL_Rat_8day_High	6
SUL_Rat_15day_High	6
SUL_Rat_29day_High	6
TAC_Rat_15day_High	6
TAN_Rat_8day_High	6
TRI_Rat_29day_High	6
ADP_Rat_8day_High	7
ADP_Rat_15day_High	7
CBZ_Rat_4day_High	7
CPZ_Rat_15day_High	7
CPM_Rat_15day_High	7
DZP_Rat_4day_High	7
GF_Rat_15day_High	7
LBT_Rat_29day_High	7
NFZ_Rat_8day_High	7
NFZ_Rat_15day_High	7
NFZ_Rat_29day_High	7
RAN_Rat_8day_High	7
RAN_Rat_29day_High	7
SS_Rat_4day_High	7
SS_Rat_8day_High	7
SS_Rat_15day_High	7
SS_Rat_29day_High	7
TAN_Rat_4day_High	7
TC_Rat_4day_High	7
TRZ_Rat_8day_High	7
TRZ_Rat_15day_High	7
TRZ_Rat_29day_High	7
TLB_Rat_4day_High	7
TRI_Rat_8day_High	7
TZM_Rat_15day_High	7
AA_Rat_15day_High	8
DFNa_Rat_15day_High	8
EME_Rat_8day_High	8
IBU_Rat_4day_High	8
IBU_Rat_8day_High	8
IBU_Rat_15day_High	8
IBU_Rat_29day_High	8
LS_Rat_4day_High	8
MEF_Rat_8day_High	8
MLX_Rat_15day_High	8
MFM_Rat_15day_High	8
NIC_Rat_8day_High	8
NPAA_Rat_8day_High	8
NPAA_Rat_29day_High	8
PhB_Rat_4day_High	8
SLP_Rat_29day_High	8
TC_Rat_29day_High	8
ACZ_Rat_8day_High	9
CPZ_Rat_29day_High	9
CPA_Rat_4day_High	9
ENA_Rat_4day_High	9
EME_Rat_4day_High	9
LBT_Rat_4day_High	9
MTZ_Rat_4day_High	9
MTZ_Rat_8day_High	9
MTZ_Rat_15day_High	9
MTZ_Rat_29day_High	9
MXS_Rat_8day_High	9
PTU_Rat_4day_High	9
PTU_Rat_8day_High	9
PTU_Rat_15day_High	9
PTU_Rat_29day_High	9
RIF_Rat_15day_High	9
AA_Rat_4day_High	10
AM_Rat_4day_High	10
BEA_Rat_4day_High	10
CAF_Rat_29day_High	10
CAP_Rat_8day_High	10
CAP_Rat_15day_High	10
CBP_Rat_15day_High	10
CBP_Rat_29day_High	10
CSP_Rat_15day_High	10
CSP_Rat_29day_High	10
CPA_Rat_29day_High	10
DOX_Rat_29day_High	10
QND_Rat_8day_High	10
RIF_Rat_4day_High	10
TAC_Rat_29day_High	10
TEO_Rat_15day_High	10
AA_Rat_29day_High	11
CLM_Rat_4day_High	11
CLM_Rat_8day_High	11
CPP_Rat_4day_High	11
CPP_Rat_8day_High	11
CPP_Rat_15day_High	11
CPP_Rat_29day_High	11
CPM_Rat_8day_High	11
DIL_Rat_4day_High	11
KC_Rat_15day_High	11
MXS_Rat_29day_High	11
PAP_Rat_15day_High	11
TRZ_Rat_4day_High	11
TLB_Rat_8day_High	11
TLB_Rat_15day_High	11
TLB_Rat_29day_High	11
ACZ_Rat_4day_High	12
APL_Rat_29day_High	12
AMT_Rat_4day_High	12
CAP_Rat_4day_High	12
ENA_Rat_8day_High	12
FP_Rat_4day_High	12
FUR_Rat_4day_High	12
GF_Rat_8day_High	12
HPL_Rat_4day_High	12
IMI_Rat_4day_High	12
IMI_Rat_8day_High	12
LBT_Rat_8day_High	12
LBT_Rat_15day_High	12
MDP_Rat_4day_High	12
PEN_Rat_4day_High	12
PEN_Rat_8day_High	12
COL_Rat_4day_High	13
COL_Rat_8day_High	13
COL_Rat_15day_High	13
EME_Rat_29day_High	13
INAH_Rat_29day_High	13
LS_Rat_8day_High	13
LS_Rat_15day_High	13
LS_Rat_29day_High	13
MCT_Rat_8day_High	13
MCT_Rat_15day_High	13
ANIT_Rat_4day_High	13
ANIT_Rat_8day_High	13
ANIT_Rat_15day_High	13
ANIT_Rat_29day_High	13
EBU_Rat_8day_High	14
EBU_Rat_15day_High	14
EBU_Rat_29day_High	14
ETH_Rat_4day_High	14
ETH_Rat_8day_High	14
ETH_Rat_15day_High	14
GBC_Rat_15day_High	14
MP_Rat_4day_High	14
MP_Rat_8day_High	14
MP_Rat_15day_High	14
MP_Rat_29day_High	14
NPAA_Rat_15day_High	14
DNZ_Rat_4day_High	15
DNZ_Rat_8day_High	15
DNZ_Rat_15day_High	15
DNZ_Rat_29day_High	15
EE_Rat_4day_High	15
EE_Rat_8day_High	15
EE_Rat_15day_High	15
EE_Rat_29day_High	15
MTS_Rat_4day_High	15
MTS_Rat_8day_High	15
MTS_Rat_15day_High	15
MTS_Rat_29day_High	15
AAF_Rat_4day_High	16
AAF_Rat_8day_High	16
AAF_Rat_15day_High	16
AAF_Rat_29day_High	16
AMT_Rat_15day_High	16
DTL_Rat_4day_High	16
DTL_Rat_8day_High	16
DTL_Rat_15day_High	16
DTL_Rat_29day_High	16
GBC_Rat_8day_High	16
NIF_Rat_29day_High	16
CPM_Rat_29day_High	17
DZP_Rat_29day_High	17
DSF_Rat_4day_High	17
DSF_Rat_8day_High	17
DSF_Rat_15day_High	17
DSF_Rat_29day_High	17
EBU_Rat_4day_High	17
KC_Rat_8day_High	17
MXS_Rat_4day_High	17
NIM_Rat_4day_High	17
QND_Rat_29day_High	17
ACZ_Rat_29day_High	18
CLT_Rat_8day_High	18
CLT_Rat_15day_High	18
CLT_Rat_29day_High	18
CIM_Rat_8day_High	18
DOX_Rat_4day_High	18
DOX_Rat_8day_High	18
GMC_Rat_8day_High	18
PH_Rat_15day_High	18
SLP_Rat_15day_High	18
TIO_Rat_8day_High	18
ADP_Rat_4day_High	19
CHL_Rat_4day_High	19
FAM_Rat_4day_High	19
FUR_Rat_8day_High	19
FUR_Rat_15day_High	19
FUR_Rat_29day_High	19
GBC_Rat_4day_High	19
NFT_Rat_15day_High	19
TRI_Rat_15day_High	19
ETN_Rat_15day_High	20
MCT_Rat_4day_High	20
DEN_Rat_4day_High	20
DEN_Rat_8day_High	20
DEN_Rat_15day_High	20
PAN_Rat_4day_High	20
PAN_Rat_8day_High	20
ACA_Rat_4day_High	21
CCL4_Rat_4day_High	21
CCL4_Rat_8day_High	21
CCL4_Rat_15day_High	21
CCL4_Rat_29day_High	21
ETN_Rat_29day_High	21
EME_Rat_15day_High	22
NFT_Rat_29day_High	22
TMX_Rat_4day_High	22
TMX_Rat_8day_High	22
TMX_Rat_15day_High	22
TMX_Rat_29day_High	22
ACA_Rat_15day_High	23
AJM_Rat_4day_High	23
AJM_Rat_8day_High	23
AJM_Rat_15day_High	23
AJM_Rat_29day_High	23
COL_Rat_29day_High	23
BBZ_Rat_4day_High	24
TAA_Rat_4day_High	24
TAA_Rat_8day_High	24
TAA_Rat_15day_High	24
TAA_Rat_29day_High	24
RAN_Rat_15day_High	25
TMD_Rat_4day_High	25
TMD_Rat_8day_High	25
TMD_Rat_15day_High	25
TMD_Rat_29day_High	25
AZP_Rat_4day_High	26
AZP_Rat_8day_High	26
AZP_Rat_15day_High	26
AZP_Rat_29day_High	26
CHL_Rat_29day_High	26
ET_Rat_4day_High	27
ET_Rat_8day_High	27
ET_Rat_15day_High	27
ET_Rat_29day_High	27
CMA_Rat_4day_High	28
CMA_Rat_8day_High	28
CMA_Rat_15day_High	28
CMA_Rat_29day_High	28
VA_Rat_4day_High	29
VA_Rat_8day_High	29
VA_Rat_15day_High	29
VA_Rat_29day_High	29

## Sheet: cluster_size=38
Sample	Cluster number
APL_Rat_8day_High	1
APL_Rat_15day_High	1
CAP_Rat_29day_High	1
CLM_Rat_15day_High	1
CLM_Rat_29day_High	1
CPZ_Rat_4day_High	1
CIM_Rat_4day_High	1
CPX_Rat_15day_High	1
CPX_Rat_29day_High	1
CPM_Rat_4day_High	1
CSA_Rat_4day_High	1
CSA_Rat_8day_High	1
CSA_Rat_15day_High	1
CSA_Rat_29day_High	1
ENA_Rat_15day_High	1
ENA_Rat_29day_High	1
ETN_Rat_8day_High	1
FAM_Rat_8day_High	1
FAM_Rat_15day_High	1
FP_Rat_8day_High	1
FP_Rat_15day_High	1
FP_Rat_29day_High	1
HPL_Rat_8day_High	1
HPL_Rat_15day_High	1
HPL_Rat_29day_High	1
IPA_Rat_8day_High	1
IPA_Rat_15day_High	1
IPA_Rat_29day_High	1
KC_Rat_4day_High	1
MDP_Rat_8day_High	1
MDP_Rat_15day_High	1
MDP_Rat_29day_High	1
MEX_Rat_29day_High	1
NIC_Rat_29day_High	1
QND_Rat_4day_High	1
RIF_Rat_8day_High	1
TC_Rat_8day_High	1
TEO_Rat_8day_High	1
TEO_Rat_29day_High	1
TIO_Rat_4day_High	1
TZM_Rat_4day_High	1
TZM_Rat_8day_High	1
TZM_Rat_29day_High	1
WY_Rat_4day_High	2
WY_Rat_8day_High	2
WY_Rat_15day_High	2
WY_Rat_29day_High	2
ASA_Rat_8day_High	2
ASA_Rat_15day_High	2
ASA_Rat_29day_High	2
BDZ_Rat_4day_High	2
BDZ_Rat_8day_High	2
BDZ_Rat_15day_High	2
BDZ_Rat_29day_High	2
BBr_Rat_4day_High	2
BBr_Rat_8day_High	2
BBr_Rat_15day_High	2
BBr_Rat_29day_High	2
BZD_Rat_4day_High	2
BZD_Rat_8day_High	2
BZD_Rat_15day_High	2
BZD_Rat_29day_High	2
CMP_Rat_4day_High	2
CMP_Rat_8day_High	2
CMP_Rat_15day_High	2
CMP_Rat_29day_High	2
CFB_Rat_4day_High	2
CFB_Rat_8day_High	2
CFB_Rat_15day_High	2
CFB_Rat_29day_High	2
FFB_Rat_4day_High	2
FFB_Rat_8day_High	2
FFB_Rat_15day_High	2
FFB_Rat_29day_High	2
GFZ_Rat_4day_High	2
GFZ_Rat_8day_High	2
GFZ_Rat_15day_High	2
GFZ_Rat_29day_High	2
SST_Rat_8day_High	2
SST_Rat_15day_High	2
SST_Rat_29day_High	2
TBF_Rat_29day_High	2
VPA_Rat_8day_High	2
VPA_Rat_15day_High	2
VPA_Rat_29day_High	2
APAP_Rat_4day_High	3
APAP_Rat_8day_High	3
APAP_Rat_15day_High	3
APAP_Rat_29day_High	3
BBZ_Rat_8day_High	3
BBZ_Rat_15day_High	3
BBZ_Rat_29day_High	3
BEA_Rat_15day_High	3
BCT_Rat_4day_High	3
BCT_Rat_8day_High	3
BCT_Rat_15day_High	3
BCT_Rat_29day_High	3
CMN_Rat_4day_High	3
DIS_Rat_15day_High	3
DIS_Rat_29day_High	3
FT_Rat_4day_High	3
FT_Rat_8day_High	3
FT_Rat_15day_High	3
FT_Rat_29day_High	3
GBC_Rat_8day_High	3
KC_Rat_29day_High	3
NIF_Rat_15day_High	3
NFZ_Rat_4day_High	3
OPZ_Rat_4day_High	3
OPZ_Rat_8day_High	3
OPZ_Rat_15day_High	3
OPZ_Rat_29day_High	3
PAP_Rat_29day_High	3
PCT_Rat_4day_High	3
PCT_Rat_8day_High	3
PCT_Rat_15day_High	3
PCT_Rat_29day_High	3
QND_Rat_29day_High	3
RAN_Rat_29day_High	3
RIF_Rat_29day_High	3
TRZ_Rat_8day_High	3
TCP_Rat_4day_High	3
TCP_Rat_8day_High	3
TCP_Rat_15day_High	3
TCP_Rat_29day_High	3
TRI_Rat_4day_High	3
ADP_Rat_29day_High	4
AMT_Rat_8day_High	4
AMT_Rat_15day_High	4
AMT_Rat_29day_High	4
CBZ_Rat_8day_High	4
CBZ_Rat_15day_High	4
CBZ_Rat_29day_High	4
CMN_Rat_8day_High	4
CMN_Rat_15day_High	4
CMN_Rat_29day_High	4
CPM_Rat_15day_High	4
DZP_Rat_8day_High	4
DZP_Rat_15day_High	4
DIL_Rat_8day_High	4
DIL_Rat_15day_High	4
DIL_Rat_29day_High	4
GF_Rat_4day_High	4
HYZ_Rat_4day_High	4
HYZ_Rat_8day_High	4
HYZ_Rat_15day_High	4
HYZ_Rat_29day_High	4
IMI_Rat_15day_High	4
IMI_Rat_29day_High	4
NIF_Rat_4day_High	4
NIM_Rat_15day_High	4
NIM_Rat_29day_High	4
PAP_Rat_4day_High	4
PB_Rat_4day_High	4
PB_Rat_8day_High	4
PB_Rat_15day_High	4
PB_Rat_29day_High	4
PhB_Rat_8day_High	4
PhB_Rat_15day_High	4
PhB_Rat_29day_High	4
PHE_Rat_4day_High	4
PHE_Rat_8day_High	4
PHE_Rat_15day_High	4
PMZ_Rat_15day_High	4
PMZ_Rat_29day_High	4
TLB_Rat_4day_High	4
AA_Rat_8day_High	5
CPZ_Rat_8day_High	5
DFNa_Rat_29day_High	5
IM_Rat_4day_High	5
IM_Rat_8day_High	5
IM_Rat_15day_High	5
LNX_Rat_4day_High	5
LNX_Rat_8day_High	5
LNX_Rat_15day_High	5
MEF_Rat_4day_High	5
MEF_Rat_15day_High	5
MEF_Rat_29day_High	5
MLX_Rat_4day_High	5
MLX_Rat_8day_High	5
MFM_Rat_4day_High	5
NPX_Rat_4day_High	5
NPX_Rat_8day_High	5
NPX_Rat_15day_High	5
NIM_Rat_8day_High	5
PML_Rat_4day_High	5
PML_Rat_15day_High	5
PEN_Rat_15day_High	5
PEN_Rat_29day_High	5
NPAA_Rat_4day_High	5
SUL_Rat_4day_High	5
SUL_Rat_8day_High	5
SUL_Rat_15day_High	5
SUL_Rat_29day_High	5
TAC_Rat_15day_High	5
TAN_Rat_8day_High	5
TRI_Rat_29day_High	5
APL_Rat_4day_High	6
BEA_Rat_8day_High	6
CAF_Rat_4day_High	6
CAF_Rat_8day_High	6
CAF_Rat_15day_High	6
CBP_Rat_4day_High	6
CLT_Rat_4day_High	6
CPX_Rat_4day_High	6
CSP_Rat_4day_High	6
CSP_Rat_8day_High	6
CPA_Rat_8day_High	6
CPA_Rat_15day_High	6
DOX_Rat_15day_High	6
GMC_Rat_4day_High	6
GMC_Rat_15day_High	6
GMC_Rat_29day_High	6
IPA_Rat_4day_High	6
MEX_Rat_4day_High	6
MEX_Rat_8day_High	6
NIC_Rat_4day_High	6
NIC_Rat_15day_High	6
PML_Rat_8day_High	6
PML_Rat_29day_High	6
PH_Rat_4day_High	6
TAC_Rat_4day_High	6
TAC_Rat_8day_High	6
TEO_Rat_4day_High	6
ACA_Rat_29day_High	7
CHL_Rat_8day_High	7
CHL_Rat_15day_High	7
CPX_Rat_8day_High	7
ETN_Rat_4day_High	7
ETP_Rat_4day_High	7
ETP_Rat_8day_High	7
ETP_Rat_15day_High	7
FAM_Rat_29day_High	7
GBC_Rat_29day_High	7
INAH_Rat_4day_High	7
INAH_Rat_8day_High	7
INAH_Rat_15day_High	7
NFT_Rat_4day_High	7
PH_Rat_29day_High	7
SLP_Rat_4day_High	7
SLP_Rat_8day_High	7
TAN_Rat_15day_High	7
TC_Rat_15day_High	7
ADP_Rat_8day_High	8
CBZ_Rat_4day_High	8
CPZ_Rat_15day_High	8
DZP_Rat_4day_High	8
LBT_Rat_29day_High	8
NFZ_Rat_8day_High	8
NFZ_Rat_15day_High	8
NFZ_Rat_29day_High	8
SS_Rat_4day_High	8
SS_Rat_8day_High	8
SS_Rat_15day_High	8
SS_Rat_29day_High	8
TAN_Rat_4day_High	8
TRZ_Rat_15day_High	8
TRZ_Rat_29day_High	8
TRI_Rat_8day_High	8
AA_Rat_4day_High	9
AM_Rat_4day_High	9
BEA_Rat_4day_High	9
CAF_Rat_29day_High	9
CAP_Rat_8day_High	9
CAP_Rat_15day_High	9
CBP_Rat_15day_High	9
CBP_Rat_29day_High	9
CSP_Rat_15day_High	9
CSP_Rat_29day_High	9
CPA_Rat_29day_High	9
DOX_Rat_29day_High	9
QND_Rat_8day_High	9
RIF_Rat_4day_High	9
TAC_Rat_29day_High	9
TEO_Rat_15day_High	9
ACZ_Rat_4day_High	10
APL_Rat_29day_High	10
AMT_Rat_4day_High	10
CAP_Rat_4day_High	10
ENA_Rat_8day_High	10
FP_Rat_4day_High	10
FUR_Rat_4day_High	10
GF_Rat_8day_High	10
HPL_Rat_4day_High	10
IMI_Rat_4day_High	10
IMI_Rat_8day_High	10
LBT_Rat_8day_High	10
LBT_Rat_15day_High	10
MDP_Rat_4day_High	10
PEN_Rat_4day_High	10
PEN_Rat_8day_High	10
CPM_Rat_29day_High	11
ETN_Rat_15day_High	11
GF_Rat_15day_High	11
GF_Rat_29day_High	11
HCB_Rat_4day_High	11
HCB_Rat_8day_High	11
HCB_Rat_15day_High	11
HCB_Rat_29day_High	11
INAH_Rat_29day_High	11
NIF_Rat_8day_High	11
NIF_Rat_29day_High	11
PHE_Rat_29day_High	11
PMZ_Rat_4day_High	11
PMZ_Rat_8day_High	11
TAN_Rat_29day_High	11
ADP_Rat_15day_High	12
CPZ_Rat_29day_High	12
CPM_Rat_8day_High	12
CPA_Rat_4day_High	12
EME_Rat_4day_High	12
EME_Rat_8day_High	12
EME_Rat_15day_High	12
EME_Rat_29day_High	12
LBT_Rat_4day_High	12
LS_Rat_4day_High	12
RAN_Rat_8day_High	12
RIF_Rat_15day_High	12
TC_Rat_4day_High	12
TC_Rat_29day_High	12
BEA_Rat_29day_High	13
CLM_Rat_4day_High	13
CLM_Rat_8day_High	13
CIM_Rat_8day_High	13
CIM_Rat_15day_High	13
CIM_Rat_29day_High	13
DFNa_Rat_8day_High	13
KC_Rat_15day_High	13
MXS_Rat_8day_High	13
MXS_Rat_29day_High	13
NFT_Rat_15day_High	13
PTU_Rat_4day_High	13
RAN_Rat_15day_High	13
SLP_Rat_15day_High	13
AM_Rat_8day_High	14
AM_Rat_15day_High	14
AM_Rat_29day_High	14
ASA_Rat_4day_High	14
MFM_Rat_8day_High	14
MFM_Rat_15day_High	14
MFM_Rat_29day_High	14
SST_Rat_4day_High	14
SLP_Rat_29day_High	14
TBF_Rat_4day_High	14
TBF_Rat_8day_High	14
TBF_Rat_15day_High	14
VPA_Rat_4day_High	14
COL_Rat_4day_High	15
COL_Rat_8day_High	15
COL_Rat_15day_High	15
COL_Rat_29day_High	15
LS_Rat_8day_High	15
LS_Rat_15day_High	15
LS_Rat_29day_High	15
MCT_Rat_8day_High	15
MCT_Rat_15day_High	15
ANIT_Rat_4day_High	15
ANIT_Rat_8day_High	15
ANIT_Rat_15day_High	15
ANIT_Rat_29day_High	15
DNZ_Rat_4day_High	16
DNZ_Rat_8day_High	16
DNZ_Rat_15day_High	16
DNZ_Rat_29day_High	16
EE_Rat_4day_High	16
EE_Rat_8day_High	16
EE_Rat_15day_High	16
EE_Rat_29day_High	16
MTS_Rat_4day_High	16
MTS_Rat_8day_High	16
MTS_Rat_15day_High	16
MTS_Rat_29day_High	16
AA_Rat_15day_High	17
DFNa_Rat_15day_High	17
IBU_Rat_4day_High	17
IBU_Rat_8day_High	17
IBU_Rat_15day_High	17
IBU_Rat_29day_High	17
MEF_Rat_8day_High	17
MLX_Rat_15day_High	17
NIC_Rat_8day_High	17
NPAA_Rat_8day_High	17
NPAA_Rat_29day_High	17
PhB_Rat_4day_High	17
EBU_Rat_8day_High	18
EBU_Rat_15day_High	18
EBU_Rat_29day_High	18
ETH_Rat_4day_High	18
ETH_Rat_8day_High	18
ETH_Rat_15day_High	18
MP_Rat_4day_High	18
MP_Rat_8day_High	18
MP_Rat_15day_High	18
MP_Rat_29day_High	18
NPAA_Rat_15day_High	18
CPP_Rat_4day_High	19
CPP_Rat_8day_High	19
CPP_Rat_15day_High	19
CPP_Rat_29day_High	19
DIL_Rat_4day_High	19
PAP_Rat_15day_High	19
TRZ_Rat_4day_High	19
TLB_Rat_8day_High	19
TLB_Rat_15day_High	19
TLB_Rat_29day_High	19
CBP_Rat_8day_High	20
DIS_Rat_4day_High	20
DIS_Rat_8day_High	20
GBC_Rat_15day_High	20
MXS_Rat_15day_High	20
PAP_Rat_8day_High	20
PH_Rat_8day_High	20
QND_Rat_15day_High	20
TIO_Rat_15day_High	20
TIO_Rat_29day_High	20
ACZ_Rat_8day_High	21
ENA_Rat_4day_High	21
MTZ_Rat_4day_High	21
MTZ_Rat_8day_High	21
MTZ_Rat_15day_High	21
MTZ_Rat_29day_High	21
PTU_Rat_8day_High	21
PTU_Rat_15day_High	21
PTU_Rat_29day_High	21
DZP_Rat_29day_High	22
DSF_Rat_4day_High	22
DSF_Rat_8day_High	22
DSF_Rat_15day_High	22
DSF_Rat_29day_High	22
EBU_Rat_4day_High	22
KC_Rat_8day_High	22
MXS_Rat_4day_High	22
NIM_Rat_4day_High	22
ACZ_Rat_29day_High	23
CLT_Rat_8day_High	23
CLT_Rat_15day_High	23
CLT_Rat_29day_High	23
DOX_Rat_4day_High	23
DOX_Rat_8day_High	23
GMC_Rat_8day_High	23
PH_Rat_15day_High	23
TIO_Rat_8day_High	23
AAF_Rat_4day_High	24
AAF_Rat_8day_High	24
AAF_Rat_15day_High	24
AAF_Rat_29day_High	24
DTL_Rat_4day_High	24
DTL_Rat_8day_High	24
DTL_Rat_15day_High	24
DTL_Rat_29day_High	24
MCT_Rat_4day_High	25
DEN_Rat_4day_High	25
DEN_Rat_8day_High	25
DEN_Rat_15day_High	25
PAN_Rat_4day_High	25
PAN_Rat_8day_High	25
ACA_Rat_4day_High	26
ACA_Rat_15day_High	26
DFNa_Rat_4day_High	26
NFT_Rat_8day_High	26
RAN_Rat_4day_High	26
TZM_Rat_15day_High	26
BBZ_Rat_4day_High	27
TAA_Rat_4day_High	27
TAA_Rat_8day_High	27
TAA_Rat_15day_High	27
TAA_Rat_29day_High	27
CCL4_Rat_4day_High	28
CCL4_Rat_8day_High	28
CCL4_Rat_15day_High	28
CCL4_Rat_29day_High	28
ETN_Rat_29day_High	28
NFT_Rat_29day_High	29
TMX_Rat_4day_High	29
TMX_Rat_8day_High	29
TMX_Rat_15day_High	29
TMX_Rat_29day_High	29
AZP_Rat_4day_High	30
AZP_Rat_8day_High	30
AZP_Rat_15day_High	30
AZP_Rat_29day_High	30
CHL_Rat_29day_High	30
AA_Rat_29day_High	31
FUR_Rat_8day_High	31
FUR_Rat_15day_High	31
FUR_Rat_29day_High	31
TRI_Rat_15day_High	31
ET_Rat_4day_High	32
ET_Rat_8day_High	32
ET_Rat_15day_High	32
ET_Rat_29day_High	32
CMA_Rat_4day_High	33
CMA_Rat_8day_High	33
CMA_Rat_15day_High	33
CMA_Rat_29day_High	33
TMD_Rat_4day_High	34
TMD_Rat_8day_High	34
TMD_Rat_15day_High	34
TMD_Rat_29day_High	34
VA_Rat_4day_High	35
VA_Rat_8day_High	35
VA_Rat_15day_High	35
VA_Rat_29day_High	35
AJM_Rat_4day_High	36
AJM_Rat_8day_High	36
AJM_Rat_15day_High	36
AJM_Rat_29day_High	36
ADP_Rat_4day_High	37
CHL_Rat_4day_High	37
FAM_Rat_4day_High	37
GBC_Rat_4day_High	37
ACA_Rat_8day_High	38
ACZ_Rat_15day_High	38
ETP_Rat_29day_High	38
MEX_Rat_15day_High	38
